# Supplementary material for: Pro219 is an electrostatic color determinant in the light-driven sodium pump KR2
Source: Commun Biol. 2021 Oct 13;4:1185. doi: 10.1038/s42003-021-02684-z (PMC8514524; doi:10.1038/s42003-021-02684-z)
Supplement: Supplementary file 2 — Supplementary Data 1 [file 42003_2021_2684_MOESM2_ESM.xlsx]

## Sheet: Fig. 2
Wavelength (nm)	Absorbance_KR2 WT	Absorbance KR2 P219A	Absorbance KR2 P219C	Absorbance KR2 P219D	Absorbance KR2 P219E	Absorbance KR2 P219F	Absorbance KR2 P219G	Absorbance KR2 P219H	Absorbance KR2 P219I	Absorbance KR2 P219K	Absorbance KR2 P219L	Absorbance KR2 P219M	Absorbance KR2 P219N	Absorbance KR2 P219Q	Absorbance KR2 P219R	Absorbance KR2 P219S	Absorbance KR2 P219T	Absorbance KR2 P219V	Absorbance KR2 P219W	Absorbance KR2 P219Y
270	0.0883775	0.0440485	0.0013509	0.00508551	0.11666	0.0642668	0.0348026	0.0301453	0.0285145	0.0360341	0.10752	0.0759683	0.0951445	0.0273639	0.036746	0.0210733	0.0203098	0.121477	0.0291214	0.0236678
271	0.0869035	0.0432229	0.0042907	0.00607189	0.106708	0.0615489	0.0345984	0.0516821	0.0285769	0.0405122	0.0994317	0.0730585	0.0863391	0.0281842	0.0410003	0.0215185	0.0221395	0.112337	0.0300447	0.029012
272	0.0824089	0.0421825	0.00431613	0.00685415	0.0949434	0.0628333	0.0345656	0.0482674	0.0280902	0.0391561	0.0953683	0.0728103	0.0687247	0.0264676	0.0391697	0.0234211	0.0228661	0.106662	0.0296463	0.0267207
273	0.0820437	0.0426434	0.00714551	0.00907323	0.0871032	0.0614039	0.0345383	0.0598537	0.0275251	0.040291	0.0883098	0.0751166	0.070965	0.0251712	0.0467506	0.0250725	0.0213994	0.105205	0.0341336	0.0296032
274	0.081298	0.0445608	0.00670577	0.00998095	0.0826797	0.062707	0.0358516	0.0563809	0.029942	0.0481986	0.0837704	0.0724337	0.066947	0.0246827	0.0386331	0.0243111	0.0236196	0.0981716	0.0365203	0.0241847
275	0.0827716	0.0436896	0.00570998	0.0110581	0.0761826	0.0619828	0.0348407	0.0427965	0.0307443	0.047609	0.0773328	0.0736855	0.0732342	0.0269774	0.0473025	0.0248118	0.0219484	0.0940991	0.0374416	0.0241065
276	0.0846147	0.0442861	0.00582775	0.00663504	0.070636	0.0613021	0.035441	0.0642708	0.0313444	0.0468479	0.0743614	0.0734465	0.0699534	0.024433	0.0570899	0.0263067	0.0232725	0.0918372	0.0362144	0.0231716
277	0.0837271	0.0450469	0.00685037	0.00471609	0.0658042	0.0562374	0.0359598	0.0660113	0.0334273	0.0493197	0.0776281	0.0677661	0.0678838	0.0255443	0.0588123	0.0275402	0.0247407	0.0901937	0.034816	0.0246033
278	0.084439	0.0438213	0.0107814	0.00334023	0.064067	0.0561933	0.0357599	0.0675333	0.0359276	0.0550585	0.0776906	0.0692452	0.0610894	0.0245917	0.0625136	0.0295932	0.0244873	0.0860242	0.0354513	0.0309175
279	0.0827804	0.0410883	0.0105772	0.00256083	0.0605042	0.0551405	0.0366564	0.0633456	0.035599	0.0624796	0.0784774	0.0615348	0.056493	0.0268464	0.0617948	0.0306951	0.0233195	0.0826419	0.0336147	0.0329027
280	0.0809611	0.0417509	0.0114345	0.00347187	0.0613372	0.0518315	0.0363545	0.0741051	0.0328629	0.0549317	0.073657	0.0598894	0.0664984	0.0274856	0.0639734	0.029302	0.0236794	0.0800363	0.0347465	0.0341148
281	0.0819013	0.0402155	0.0111828	0.00624678	0.0657853	0.052445	0.0368173	0.0735017	0.0330594	0.0562126	0.0752244	0.0598465	0.0646436	0.0272604	0.0610426	0.0298814	0.0242779	0.0816788	0.0340296	0.0319127
282	0.0806509	0.0408613	0.0143195	0.00895118	0.062174	0.0517292	0.0346944	0.0659396	0.0344044	0.0560414	0.0751132	0.063132	0.0669606	0.0261105	0.0681262	0.0306213	0.0254713	0.0821671	0.0339802	0.0323683
283	0.0812199	0.0382726	0.0153246	0.00863681	0.0570099	0.0532882	0.0361373	0.0722912	0.0331807	0.0547885	0.0786279	0.0670207	0.0627003	0.0248356	0.0720522	0.0305751	0.0259284	0.0796231	0.0344788	0.0379978
284	0.0812284	0.0372299	0.0165042	0.00961272	0.0593401	0.0520879	0.036565	0.0706507	0.0350137	0.0508025	0.0793671	0.0664321	0.0648591	0.0248778	0.087169	0.0309161	0.0268862	0.0802722	0.0343151	0.0325195
285	0.0824263	0.0346354	0.0177019	0.00939757	0.0604643	0.0543523	0.036859	0.0803143	0.0370041	0.055342	0.0760349	0.0672798	0.0610784	0.0244193	0.0974921	0.0308415	0.0262169	0.0785959	0.0353103	0.0348561
286	0.0851736	0.0351358	0.0185838	0.0111264	0.0562805	0.0560313	0.0370801	0.0835627	0.0356081	0.0572832	0.0702662	0.0639475	0.0685293	0.022721	0.0971682	0.0326364	0.0252307	0.0741724	0.0368657	0.030805
287	0.0857304	0.0357783	0.0152679	0.0123447	0.0550924	0.0567701	0.0360681	0.0748514	0.0357199	0.0579408	0.0700978	0.0638245	0.0682949	0.024291	0.0862822	0.0328834	0.0253949	0.0715597	0.0380941	0.031512
288	0.0859666	0.0352145	0.0177824	0.0131457	0.0582011	0.054761	0.0360128	0.0769007	0.0347007	0.057382	0.0646215	0.058903	0.069773	0.0265481	0.0911217	0.0326427	0.0248755	0.0713278	0.0388878	0.0343155
289	0.0846223	0.0362636	0.0149097	0.0131292	0.0596578	0.0542487	0.0370368	0.0665005	0.0326866	0.0493713	0.0621331	0.0544182	0.0678927	0.0276259	0.0854279	0.0314926	0.0257686	0.0662171	0.0380486	0.0344535
290	0.0851375	0.0347025	0.0162707	0.0139496	0.062338	0.0531739	0.0368014	0.0632744	0.0304829	0.0556163	0.0567199	0.0525479	0.060802	0.0268944	0.098071	0.0313472	0.0253595	0.0625903	0.0365112	0.034172
291	0.0847321	0.0362363	0.0158342	0.0104306	0.064333	0.0538936	0.0376713	0.0712986	0.0292048	0.053634	0.0513232	0.0477829	0.0517345	0.0248264	0.0942408	0.0295615	0.0260906	0.0638977	0.0355217	0.0282102
292	0.0838861	0.0353493	0.0140071	0.0130048	0.064862	0.0504237	0.0379101	0.0703523	0.0271178	0.0567051	0.0468306	0.0416581	0.0547335	0.0216033	0.0794474	0.0281839	0.0250897	0.0589022	0.0361589	0.0269648
293	0.0833996	0.0343816	0.0126573	0.0107327	0.0599716	0.0479473	0.0342892	0.0666326	0.023305	0.0515151	0.0412179	0.0405154	0.0509889	0.0193584	0.0748694	0.026504	0.0236463	0.0541033	0.0347198	0.0244267
294	0.0790626	0.030826	0.00920738	0.00957762	0.0527726	0.042254	0.0310058	0.0605734	0.0195877	0.038064	0.0307562	0.0317782	0.0363403	0.0228782	0.0705485	0.022597	0.0204292	0.0479078	0.030054	0.022779
295	0.073215	0.0281813	0.0106383	0.00979313	0.0374896	0.0335725	0.0254858	0.0621231	0.0173536	0.0447004	0.0218266	0.0270119	0.0340775	0.0204564	0.0626109	0.0174203	0.0161406	0.040147	0.0250737	0.0164285
296	0.0661469	0.0193386	0.00940556	0.00412185	0.0223147	0.024935	0.0195879	0.0484515	0.014001	0.0421318	0.0167725	0.0168643	0.0155668	0.0148318	0.0593501	0.0120237	0.0103509	0.0286578	0.0197186	0.0127775
297	0.0554183	0.0141814	0.00885889	8.80487e-05	0.0161464	0.0164902	0.013024	0.0495633	0.00706411	0.0374033	0.0105287	0.0118773	0.00939603	0.0104155	0.0517551	0.0071897	0.00579556	0.0175448	0.0149716	0.0129074
298	0.0489591	0.0101693	0.00589911	-0.000520776	0.0113999	0.00913043	0.00943294	0.0538265	0.00693829	0.0268747	0.00571742	0.00857672	0.0060918	0.00774084	0.0403997	0.00434893	0.0032818	0.0129066	0.0110604	0.00777295
299	0.0405794	0.00704592	0.00337496	-0.000599374	0.00775295	0.00490388	0.00587397	0.0423246	0.00423184	0.0177591	0.00412357	0.0052968	0.00465202	0.00599582	0.0301055	0.00286329	0.00105921	0.0068509	0.00750557	0.00698089
300	0.0336292	0.00447706	0.00140122	-0.00260248	0.00453643	0.00278077	0.0044327	0.0368007	0.00110068	0.0125512	0.00102096	0.0040365	0.00187328	0.00473211	0.0252052	0.00232106	0.000658069	0.00458999	0.00453492	0.00522882
301	0.0282385	0.00338758	0.000301394	-0.00247448	0.00151486	0.00257806	0.00261353	0.0299707	-0.000955961	0.00855415	-0.000339902	0.00215431	0.000822405	0.00391336	0.0214808	0.000972389	0.000474752	0.000974905	0.00311907	0.00386836
302	0.0241873	0.00245929	-0.000212512	-0.00185894	0.000757932	0.00135527	0.00211802	0.0225631	-0.000959243	0.00758495	-0.00086733	0.00127919	0.000618823	0.00208416	0.0145413	-0.00025217	0.000488306	0.000542721	0.00141502	0.00350256
303	0.0196995	0.00191392	-0.000357526	-0.0024221	-0.000200599	0.000643286	0.00123939	0.0222912	-0.000760234	0.00528853	-0.00112267	7.37719e-05	0.00155253	0.00128043	0.0106716	-0.00112718	7.30549e-05	0.00100066	0.000914698	0.00287548
304	0.0169763	0.00103949	-3.87132e-05	-0.00246166	-0.000695192	-0.000484633	0.000515179	0.0253229	-0.000667429	0.00239303	-0.000451811	-0.000403018	0.000787553	0.000464862	0.00790296	-0.00127897	-7.54656e-07	0.000177296	-0.000136235	0.00233232
305	0.0140515	0.000483407	0.000651181	-0.0025219	-0.000407322	-0.00109714	-2.4956e-05	0.0223303	-0.000988083	0.00243775	-0.000322449	-0.000816224	-0.000390186	-0.00020741	0.00785398	-0.00105955	0.000250264	-0.000285575	-0.000459142	0.00215796
306	0.0122522	-8.07859e-05	0.000817797	-0.00210254	-0.000380485	-0.00060383	-7.46063e-06	0.0203747	-0.000977526	0.000477766	-6.69073e-06	-0.000444792	-0.000251434	4.08397e-06	0.00676243	-0.000676834	0.000710778	-8.62043e-05	-0.000560899	0.000329214
307	0.0106094	9.86145e-06	0.00123336	-0.00191993	-1.61113e-05	-0.000176315	6.32626e-05	0.0169283	-3.84095e-06	0.000473768	9.56517e-05	9.44757e-07	-0.000138308	0.000329822	0.00648217	-7.26707e-06	0.0012676	-8.3883e-06	7.88498e-06	-0.000174252
308	0.00831811	-2.56286e-05	0.00178101	-0.000546602	0.00043809	1.27001e-05	0.000331208	0.0145078	0.000368111	-0.000324944	0.000519035	0.000946978	-3.5526e-05	0.000974641	0.00573332	0.000302741	0.00211989	-7.12214e-05	0.000207073	-1.13326e-05
309	0.00659432	-9.04802e-05	0.00217487	-1.16731e-05	0.000989436	-4.9542e-05	0.000741439	0.0105369	0.00158677	-0.00109543	0.000684171	0.00121417	0.00050935	0.00159438	0.00451301	0.000746266	0.00299935	-1.1923e-05	0.000187678	0.000769927
310	0.00560403	1.27029e-05	0.00249841	0.0011617	0.0019156	0.000165826	0.00118663	0.00990757	0.00211204	-0.000442618	0.0012352	0.00226963	0.00130952	0.00236601	0.0025056	0.00127186	0.00360725	-8.90531e-05	0.000805319	0.00116528
311	0.00393125	0.000108977	0.00324729	0.00166615	0.00287208	0.000258204	0.00149055	0.00911928	0.00250772	1.23034e-05	0.00200163	0.0028331	0.00180633	0.00327015	0.00180883	0.00177353	0.0043744	0.000460392	0.00112053	0.00167172
312	0.00244497	0.000657369	0.00410328	0.00325732	0.00364199	0.000732214	0.00215842	0.00483993	0.0029101	0.000336742	0.00250687	0.00377318	0.0029578	0.00418564	0.000560267	0.00268771	0.00523268	0.00142853	0.00199971	0.00248058
313	0.00123521	0.00124121	0.00481178	0.00415027	0.00426999	0.00161875	0.00297999	0.00233132	0.00377517	-5.5618e-05	0.00360048	0.00486979	0.00378772	0.00451625	-3.61583e-07	0.00373551	0.00628062	0.00203352	0.00275623	0.00289317
314	0.000494963	0.00193069	0.00606047	0.00526417	0.00549844	0.00233776	0.00355386	-0.000445185	0.00422943	0.000277416	0.00439803	0.00604678	0.00488672	0.00540239	0.00141832	0.00477178	0.00739456	0.00279136	0.00374483	0.00333791
315	1.92e-05	0.00306235	0.00705942	0.00628154	0.00627642	0.00336635	0.00467236	-0.00118953	0.00549211	0.000497131	0.00528145	0.00708641	0.00565357	0.00623084	0.00224792	0.00598286	0.00877995	0.00413467	0.00474742	0.00381896
316	1.7e-05	0.00395983	0.0083252	0.0075359	0.00757061	0.00485326	0.00580585	-0.00164188	0.00711097	0.000714472	0.00689686	0.00829214	0.00688081	0.00743791	0.00341251	0.0070116	0.0102995	0.00534071	0.00609115	0.00476468
317	0.000150321	0.00509002	0.00940492	0.00879651	0.009298	0.00586605	0.00713148	-0.00199223	0.00862388	0.00262502	0.00809463	0.00964612	0.00836805	0.00879095	0.00330217	0.00821313	0.0116252	0.00680411	0.00735904	0.00639344
318	0.000388151	0.00629138	0.0105084	0.00982189	0.0107349	0.00745617	0.00839359	-0.00141433	0.00994167	0.00339732	0.00938729	0.0106736	0.00891895	0.0105893	0.00460871	0.00946395	0.0129329	0.007991	0.00897649	0.00796914
319	0.00135551	0.00738339	0.0119131	0.0112604	0.0126892	0.00924038	0.0099386	-0.000685498	0.011389	0.00480105	0.0106233	0.0124456	0.010322	0.0121119	0.00679836	0.0112417	0.0141108	0.00924327	0.0103791	0.00908009
320	0.00205939	0.00869702	0.0135711	0.013363	0.0144473	0.0109097	0.0116505	-0.000653683	0.0128989	0.00742271	0.0123969	0.014455	0.0119608	0.013955	0.00864865	0.0127332	0.0157614	0.0105778	0.0119912	0.0103605
321	0.00348081	0.0102568	0.0151663	0.0153717	0.0161639	0.0125569	0.0133216	0.000616236	0.0153078	0.00764215	0.0143553	0.0165641	0.0139689	0.015651	0.00978649	0.0143122	0.017518	0.0124621	0.0135298	0.0108934
322	0.00442376	0.0118109	0.0165379	0.0171293	0.017952	0.014507	0.0149538	0.00110762	0.0165365	0.00907956	0.0160695	0.0181907	0.0161689	0.017281	0.011113	0.0160445	0.0191121	0.0142029	0.015581	0.0132157
323	0.00571224	0.0132691	0.0179927	0.0190547	0.0197495	0.0160732	0.0165225	0.00107595	0.0180399	0.00933496	0.0178369	0.0195814	0.0177498	0.0187128	0.0123814	0.0178375	0.0208027	0.0161749	0.0171431	0.0149028
324	0.00718627	0.0150738	0.019653	0.0205395	0.0216012	0.0177296	0.0184605	0.00329889	0.0199764	0.0110106	0.0193932	0.0211873	0.0195788	0.0203937	0.0139877	0.0196553	0.0222388	0.0183896	0.0190944	0.0167221
325	0.00875783	0.0169441	0.0213131	0.0222535	0.0232454	0.0193604	0.0200585	0.00557498	0.0214677	0.0127077	0.0212249	0.0230723	0.0210863	0.0219445	0.0162591	0.0215399	0.0235292	0.0199892	0.0207519	0.0185258
326	0.0102819	0.0186751	0.0227726	0.0241367	0.0248323	0.0209634	0.0218951	0.00656705	0.023407	0.0144262	0.0229553	0.0247036	0.0226672	0.0232559	0.0171753	0.0234657	0.0251027	0.0221735	0.0226393	0.0202558
327	0.0121606	0.0203282	0.0246765	0.0259341	0.026394	0.023193	0.0237877	0.00668278	0.0254401	0.0160481	0.0245922	0.0264156	0.0242184	0.025219	0.0191467	0.0253691	0.0269814	0.0237585	0.0243658	0.0229102
328	0.0137548	0.0220803	0.0264758	0.0274032	0.0284499	0.0253044	0.0254565	0.0107762	0.0275458	0.01756	0.0265147	0.0279618	0.0260434	0.0268363	0.0217145	0.0271983	0.028769	0.0254346	0.0257841	0.0248195
329	0.0155936	0.0239072	0.0284002	0.0292497	0.0301757	0.0269086	0.0272373	0.0137814	0.029324	0.0197371	0.0281205	0.0298373	0.0279008	0.028556	0.0237506	0.0288301	0.0307348	0.0272606	0.0273858	0.0264991
330	0.0170849	0.0256481	0.0298029	0.0310172	0.0315443	0.0289726	0.0290456	0.0156494	0.0314203	0.0208032	0.0301464	0.0312891	0.0293232	0.0301554	0.0241331	0.030713	0.0324033	0.0291037	0.0289585	0.0286414
331	0.0185217	0.0270438	0.031726	0.0327524	0.0334294	0.0308473	0.0307198	0.0181086	0.0331024	0.0225109	0.0320371	0.0333212	0.0314141	0.0318889	0.0260674	0.0324315	0.0339114	0.031043	0.0308115	0.0299887
332	0.0203301	0.0288996	0.0332713	0.0349891	0.0351097	0.0323923	0.0323953	0.0209962	0.0346639	0.0247289	0.033644	0.0350389	0.0332368	0.0336607	0.0274903	0.0343931	0.0354313	0.0330438	0.0324486	0.0313935
333	0.0220281	0.0305817	0.0351525	0.036372	0.0368715	0.0344896	0.0342073	0.0229586	0.0366514	0.0260852	0.0355406	0.0368946	0.0349617	0.0352457	0.0294664	0.0363024	0.0371893	0.0346091	0.034118	0.0325103
334	0.0237647	0.0324834	0.0370149	0.0384977	0.0384014	0.036446	0.035799	0.0254634	0.0385481	0.0287169	0.0371544	0.0387048	0.0369572	0.0367502	0.0313727	0.0380296	0.0385807	0.0365206	0.0354278	0.0343273
335	0.0256608	0.0344743	0.0388323	0.040183	0.0398628	0.0381549	0.0375124	0.0262385	0.0399836	0.0308579	0.0390478	0.0401925	0.0385375	0.0384896	0.0318095	0.0394153	0.0403014	0.0380127	0.0370599	0.0370105
336	0.0273935	0.0361912	0.0404462	0.041272	0.0411122	0.0399494	0.038995	0.0268766	0.0415799	0.0309473	0.0405759	0.0419346	0.040533	0.0397586	0.0324291	0.041106	0.041732	0.0397941	0.0385662	0.0391983
337	0.0291457	0.0375817	0.0415456	0.0428692	0.0425137	0.0421132	0.0404999	0.0285735	0.0427287	0.0341491	0.0417973	0.0433684	0.0422756	0.0415604	0.0337196	0.0426004	0.0430695	0.0413438	0.0403001	0.041485
338	0.0311925	0.0393813	0.0434203	0.0441954	0.0442559	0.0432791	0.0419948	0.0321774	0.0446727	0.0352561	0.0431728	0.0451424	0.0428363	0.0427328	0.0349378	0.0441227	0.0446347	0.0426068	0.0414551	0.0426565
339	0.0326679	0.0411098	0.0448077	0.0458045	0.0456609	0.0448201	0.043566	0.0342418	0.0460354	0.0366203	0.0447502	0.0470304	0.0443616	0.0442772	0.0363675	0.0456382	0.0460973	0.0440865	0.0426473	0.044185
340	0.0347469	0.042573	0.0461565	0.0468879	0.0469418	0.0463356	0.0448892	0.035767	0.0473186	0.0382622	0.0461178	0.0484091	0.0458042	0.0454966	0.0383306	0.0470192	0.0475907	0.0452881	0.0437665	0.0462992
341	0.0365985	0.0443664	0.0468229	0.0479887	0.0481667	0.0485775	0.0461613	0.0383293	0.0485595	0.0426661	0.0477711	0.0492786	0.0470139	0.0487153	0.0415986	0.0477427	0.0484838	0.048059	0.0463284	0.0449985
342	0.0381766	0.0457053	0.0485891	0.0492122	0.0497225	0.0496911	0.047564	0.0400155	0.050027	0.0450223	0.0491549	0.0503824	0.04791	0.0497392	0.0420136	0.049077	0.0498886	0.0494187	0.0479244	0.0469284
343	0.0398223	0.0472783	0.0494309	0.0505384	0.0511257	0.0507644	0.048702	0.0428529	0.0512972	0.0471739	0.0501055	0.0512886	0.0489738	0.0509168	0.0422274	0.0504641	0.0508273	0.0506828	0.0492342	0.0482338
344	0.0414697	0.048553	0.0505272	0.0517486	0.0513925	0.0516328	0.0499994	0.0447327	0.0525055	0.0473586	0.0513359	0.0524139	0.0499398	0.0517355	0.0439469	0.0514863	0.0516909	0.0516616	0.0508676	0.0488215
345	0.0428966	0.0498523	0.0517166	0.0522745	0.0523396	0.0528192	0.0510529	0.0475626	0.0535712	0.0483401	0.0525111	0.0531618	0.0506455	0.0528256	0.0449599	0.0525098	0.0524249	0.052684	0.0519774	0.0498243
346	0.0446761	0.0508311	0.0530166	0.0532168	0.0528986	0.0537903	0.0521944	0.0485759	0.0542811	0.0493972	0.0534187	0.0542751	0.0513671	0.0538549	0.0465664	0.053399	0.0533331	0.0536046	0.0533245	0.0512861
347	0.0463551	0.0517944	0.0539808	0.0540751	0.0537997	0.0544671	0.0530912	0.0499905	0.0549217	0.0518886	0.0541774	0.0546781	0.0525739	0.0546818	0.0477476	0.0540632	0.0541379	0.0543982	0.0539398	0.052215
348	0.0475698	0.0530287	0.0547738	0.0546693	0.0547208	0.0554471	0.0539059	0.0497191	0.0554198	0.0532349	0.0546158	0.0553084	0.0534932	0.0554286	0.0483886	0.054978	0.0546171	0.054996	0.0547036	0.0533847
349	0.0484971	0.0536406	0.055301	0.0555132	0.0551782	0.0562646	0.0547411	0.0515936	0.0561333	0.0543641	0.0552543	0.056078	0.0539092	0.0559632	0.0499963	0.0557491	0.0552559	0.0556124	0.0556065	0.0545185
350	0.049921	0.054335	0.0556529	0.0559516	0.055756	0.0566402	0.0554383	0.0523421	0.0567602	0.054082	0.0557998	0.0565156	0.0546813	0.0563597	0.0517786	0.0563118	0.0558616	0.056203	0.0561107	0.0552297
351	0.0512455	0.055061	0.055934	0.0565917	0.0561752	0.0565981	0.0561579	0.0545952	0.0571825	0.0534948	0.0563979	0.0567964	0.0552403	0.0569621	0.0530723	0.0566712	0.0565453	0.0564471	0.0566556	0.0554372
352	0.0522006	0.0557249	0.056471	0.0570185	0.056437	0.0570526	0.0565746	0.0556949	0.0576359	0.0535564	0.0569927	0.0568761	0.0558959	0.0573076	0.0547416	0.0569241	0.0568415	0.0569535	0.0572932	0.0560143
353	0.0533573	0.056388	0.0573107	0.0575149	0.0569864	0.0571992	0.0570731	0.0554677	0.0575267	0.0544824	0.0572513	0.0572463	0.056897	0.0574375	0.0543553	0.0573494	0.0572954	0.0571873	0.0578087	0.0572336
354	0.0542016	0.0568642	0.0574776	0.0574898	0.0575273	0.0576444	0.0572878	0.0554236	0.0578365	0.0559929	0.0573931	0.0574965	0.0570733	0.057514	0.0558312	0.0574923	0.0576941	0.0571718	0.0578354	0.0572049
355	0.0547836	0.0572639	0.0577344	0.0578359	0.0577485	0.0578366	0.0575905	0.0564716	0.0577833	0.0575859	0.0578357	0.0578361	0.0576754	0.0576136	0.0574672	0.0576986	0.0578364	0.0575895	0.0578204	0.0576538
356	0.0555361	0.0575782	0.0578359	0.0576232	0.0578361	0.0578319	0.0576924	0.0570565	0.0576385	0.0571918	0.0578325	0.0575642	0.0578368	0.0578358	0.0586292	0.0578364	0.0577695	0.0578361	0.0577531	0.0578364
357	0.0563643	0.0577803	0.0577936	0.0575909	0.0576908	0.0577072	0.0578359	0.0575104	0.0575037	0.0582085	0.0577195	0.0573307	0.0574161	0.0578107	0.0583445	0.0576466	0.0576539	0.0577742	0.0576643	0.0573698
358	0.0570011	0.0578357	0.0572904	0.0573561	0.0573969	0.0575595	0.0577011	0.0578376	0.0572129	0.0580332	0.0575764	0.0575019	0.0574397	0.0578003	0.0582228	0.0575449	0.0573752	0.0576434	0.0574512	0.057067
359	0.0570635	0.0575214	0.0570513	0.057051	0.0568393	0.057318	0.0576412	0.0577784	0.0565482	0.0578357	0.0573344	0.0572795	0.0572853	0.0576591	0.0581982	0.0572287	0.0569838	0.0572171	0.0570791	0.056473
360	0.0574246	0.0572857	0.0568063	0.0564914	0.0567801	0.0569724	0.0572347	0.0568646	0.0561176	0.0573435	0.056864	0.0567837	0.0567569	0.0572114	0.0578371	0.0568494	0.0566809	0.0568315	0.0567444	0.0567019
361	0.0578362	0.0568419	0.056334	0.0561628	0.0562291	0.056518	0.0568692	0.0553633	0.0554606	0.0578033	0.0563796	0.0565118	0.05619	0.0566451	0.0580782	0.0563957	0.0562464	0.0566135	0.0564616	0.0564753
362	0.0574555	0.0564711	0.0558568	0.0555505	0.0557341	0.0559997	0.0563221	0.0559699	0.0548608	0.057749	0.0558282	0.0556833	0.0554723	0.0560305	0.0577077	0.0558377	0.0557201	0.0560292	0.0558423	0.0556348
363	0.0573025	0.0560294	0.0553236	0.054569	0.0548725	0.0555351	0.0558657	0.0550045	0.0540789	0.055883	0.0553287	0.0548777	0.0549153	0.0550513	0.0570873	0.0551104	0.055011	0.0555881	0.0555627	0.0554075
364	0.05738	0.0554009	0.054557	0.054068	0.0538848	0.0546198	0.0553272	0.054196	0.0533457	0.0559703	0.0547523	0.0540999	0.0540904	0.054042	0.0570199	0.0541402	0.0542824	0.0549645	0.0548063	0.0547932
365	0.0571152	0.0550125	0.0537312	0.0533408	0.0526097	0.0534345	0.0544799	0.0533486	0.0525693	0.0560862	0.0539635	0.0531022	0.0533669	0.0531566	0.057225	0.0532056	0.0534024	0.054444	0.0541642	0.0541788
366	0.0565791	0.0540753	0.0529057	0.0524818	0.0515334	0.0526234	0.053759	0.0517774	0.0510041	0.056423	0.0530929	0.052281	0.0523166	0.0522229	0.0567636	0.0520948	0.0522285	0.0537071	0.0532313	0.0525783
367	0.0558626	0.0530728	0.0519093	0.051538	0.0502354	0.0512312	0.0525494	0.0506074	0.0496731	0.0561412	0.0520229	0.0512743	0.0512567	0.0510375	0.0569045	0.0510754	0.0506955	0.0527348	0.0520339	0.0518927
368	0.0553577	0.051966	0.0509519	0.0502131	0.0489849	0.0494557	0.0514979	0.0490779	0.0480501	0.0547858	0.0507695	0.0500612	0.0501023	0.0497808	0.0552286	0.0496234	0.0496369	0.0514142	0.0502319	0.0506892
369	0.0546675	0.0505589	0.0494868	0.0486124	0.047446	0.0476106	0.0500982	0.047977	0.0467236	0.0536913	0.0498033	0.0487139	0.0485255	0.0488927	0.0547485	0.0478006	0.0479677	0.0497971	0.0486988	0.0490612
370	0.0538649	0.0489351	0.0483988	0.0475126	0.0457972	0.0461248	0.0488189	0.0481471	0.0459946	0.0522482	0.0485838	0.0471898	0.0464899	0.0472525	0.0537289	0.0463369	0.0462185	0.048355	0.0475986	0.0472397
371	0.052989	0.0474132	0.0457562	0.0461223	0.0446062	0.0450487	0.0469333	0.0460552	0.0445298	0.0523275	0.0454849	0.0445225	0.0440137	0.045461	0.0531191	0.0453065	0.0447214	0.0464001	0.0455198	0.045472
372	0.0518267	0.0459287	0.0445208	0.0443564	0.0432816	0.0435848	0.0455058	0.0435439	0.0429169	0.0509215	0.0439046	0.0429052	0.0426073	0.044128	0.051754	0.0437242	0.0433381	0.0448694	0.0441258	0.0437563
373	0.0505671	0.0442609	0.0429424	0.0428765	0.0414259	0.042033	0.0440295	0.0416514	0.0415719	0.0493959	0.0424242	0.041311	0.0413328	0.0426996	0.05007	0.0421654	0.0417175	0.0433513	0.0427839	0.0424854
374	0.0493341	0.0425657	0.0412757	0.041125	0.0399088	0.0403795	0.0424442	0.0397363	0.0399585	0.0479566	0.0407384	0.0397814	0.0397164	0.041188	0.0492381	0.0404872	0.0401122	0.0416655	0.0410673	0.0406821
375	0.0479729	0.040977	0.0396743	0.0393554	0.0383996	0.0385877	0.0408172	0.0382554	0.0382079	0.0462796	0.0391415	0.0381868	0.0379966	0.0394803	0.0477283	0.0386698	0.0385892	0.0399829	0.0394616	0.0393613
376	0.0463512	0.0392296	0.0381254	0.0377385	0.0366058	0.0368864	0.0390777	0.0362517	0.0363934	0.0447324	0.0374311	0.0365761	0.0362383	0.0377962	0.0467004	0.037013	0.0368763	0.0383974	0.0377642	0.0377491
377	0.0446333	0.0376021	0.0365582	0.0359407	0.0349862	0.035532	0.037368	0.0344593	0.0347949	0.0428636	0.0356919	0.0348387	0.0345133	0.036127	0.0443119	0.035391	0.0353043	0.0365587	0.0359797	0.036162
378	0.042892	0.0358871	0.0348829	0.0344064	0.0331338	0.0338207	0.0356741	0.032889	0.0330989	0.0405988	0.0340476	0.0328374	0.0327015	0.0344704	0.0428986	0.0335839	0.033559	0.0347022	0.0341143	0.0346974
379	0.0412073	0.0341817	0.0332498	0.0326952	0.0317581	0.0320548	0.0339411	0.0317581	0.0312127	0.0390671	0.0323925	0.0313283	0.0310474	0.0326555	0.0413013	0.0319022	0.031958	0.0328903	0.0322736	0.0327942
380	0.0393324	0.0323432	0.0314086	0.0309673	0.0298547	0.030368	0.0322423	0.0298274	0.0296811	0.0373655	0.0305422	0.0296197	0.0294037	0.0310143	0.0397066	0.030234	0.0302853	0.031112	0.0305483	0.0312257
381	0.0374721	0.0304675	0.029715	0.0290319	0.0280995	0.0286402	0.0305394	0.0284069	0.0279656	0.036114	0.0287858	0.0278915	0.0279767	0.0294293	0.0374485	0.0285358	0.0284697	0.0294638	0.0287723	0.0293703
382	0.0352875	0.028655	0.0281043	0.0271693	0.0264253	0.0271517	0.0287773	0.0268443	0.0262432	0.0339476	0.0270027	0.0261947	0.0263281	0.0277589	0.0358931	0.0269026	0.0267786	0.0277134	0.0270662	0.0275377
383	0.0331846	0.0269244	0.0264942	0.0254487	0.0245907	0.0253076	0.027045	0.0249168	0.0246327	0.0322346	0.0253824	0.0244713	0.0247687	0.0258356	0.0335196	0.0251891	0.0251804	0.0259484	0.0254472	0.0256638
384	0.0310373	0.025131	0.0248104	0.0237609	0.0228818	0.023481	0.0252475	0.0235267	0.0229523	0.0304561	0.0236806	0.022746	0.0232852	0.0243068	0.0321499	0.0236023	0.0234203	0.0243335	0.0238107	0.0240622
385	0.0289038	0.0233896	0.0230042	0.0217937	0.0214251	0.0217517	0.0235017	0.0221304	0.0211175	0.0286155	0.0220489	0.0207858	0.0217559	0.0226549	0.0297241	0.0220444	0.0218226	0.0226965	0.0219485	0.0222943
386	0.0269219	0.0216957	0.0213248	0.0199805	0.0197769	0.0202047	0.0218268	0.0201788	0.019681	0.0269992	0.0202389	0.0191249	0.0201657	0.0209901	0.0277598	0.0204238	0.0202119	0.0210694	0.0204428	0.0203997
387	0.0249247	0.0200148	0.0196552	0.0184617	0.0180476	0.0185938	0.0202036	0.0182212	0.0180494	0.0246331	0.0186277	0.0176085	0.0185784	0.0194352	0.0260564	0.0187817	0.0185505	0.019396	0.0187677	0.0188607
388	0.0229422	0.0183414	0.0178998	0.0169503	0.0165048	0.0170474	0.018586	0.0171978	0.0164977	0.0230072	0.0170547	0.016119	0.016976	0.0177426	0.024631	0.0172344	0.0169675	0.0177061	0.0169159	0.0172492
389	0.0209254	0.0167199	0.0164777	0.0154143	0.0150642	0.01558	0.0169312	0.0161301	0.0148847	0.0212922	0.0155129	0.0146339	0.0154007	0.0159912	0.0227375	0.0156625	0.0154963	0.0161187	0.0154208	0.0154797
390	0.0188683	0.0152586	0.0149165	0.0139697	0.0134721	0.0141726	0.0153751	0.0152357	0.013478	0.0194207	0.0139635	0.0131992	0.0137887	0.0143665	0.0210246	0.0141783	0.0140019	0.0147237	0.0139707	0.0140161
391	0.0169939	0.0136643	0.0134988	0.0124741	0.011992	0.0126623	0.013843	0.0134926	0.0120732	0.0171534	0.0125092	0.0117047	0.0123195	0.0127546	0.0192338	0.0128054	0.0125501	0.013214	0.0124973	0.0125339
392	0.0153441	0.0122525	0.0120065	0.0109231	0.0107035	0.0112806	0.0123618	0.0123957	0.0107781	0.0152184	0.0112367	0.0102942	0.0110734	0.0112488	0.01748	0.0113762	0.0110887	0.0116257	0.0111781	0.0112661
393	0.0135221	0.0106843	0.0105828	0.00965721	0.00935257	0.00984651	0.0108677	0.011222	0.00944649	0.0133325	0.00993072	0.00901883	0.00969056	0.00988421	0.0161994	0.0100242	0.00970253	0.0102623	0.0099531	0.00972607
394	0.0118578	0.0094056	0.00903451	0.00812799	0.00816101	0.00854664	0.00943425	0.00969432	0.00814661	0.0120082	0.00852343	0.00791081	0.0085005	0.00852394	0.0140404	0.00881975	0.00839574	0.00896048	0.00874568	0.0084774
395	0.0101452	0.00805749	0.00780619	0.00696116	0.00681406	0.0073695	0.00804915	0.00855728	0.0069218	0.0104668	0.00737579	0.0065406	0.00733168	0.00723348	0.0121423	0.00758257	0.00697763	0.00767702	0.00747912	0.0073766
396	0.0085633	0.00672806	0.00659209	0.00585392	0.00569341	0.00603711	0.00670278	0.00751199	0.00576339	0.00856666	0.00618372	0.00547339	0.00620686	0.00586616	0.0101319	0.00636416	0.00581296	0.00638659	0.00618462	0.00616789
397	0.00695711	0.00553875	0.00550703	0.00465285	0.00467519	0.00498652	0.00549899	0.00550393	0.00465035	0.00676635	0.00509977	0.0044022	0.00513973	0.00472743	0.00871245	0.0051975	0.00467743	0.00520631	0.00501674	0.00492205
398	0.00551363	0.00432356	0.00424109	0.00355275	0.00369743	0.00388595	0.00430519	0.00349523	0.00350959	0.00540961	0.00391957	0.00335918	0.00411664	0.00383424	0.0068565	0.00405582	0.00369474	0.00408979	0.00397433	0.0039239
399	0.00415687	0.00319616	0.00309899	0.00250827	0.0026424	0.00286696	0.00312749	0.00221425	0.00235844	0.00405489	0.00287943	0.00248833	0.00308596	0.00291152	0.00526433	0.00302868	0.00262591	0.00302648	0.00282729	0.00273892
400	0.00277282	0.00205627	0.00203274	0.00155945	0.0017679	0.00198679	0.00209067	0.000693461	0.00146583	0.00263146	0.00181285	0.00149336	0.00209784	0.00181627	0.00339351	0.00201524	0.0017571	0.00189506	0.00186087	0.00194517
401	0.00128949	0.00105099	0.00101939	0.000774331	0.00083848	0.000974288	0.00106909	-0.000327774	0.00086519	0.00130109	0.000838506	0.000799084	0.00101867	0.000828484	0.00154827	0.000933175	0.000849345	0.000937173	0.000914486	0.000825274
402	-5.11e-05	-2.69658e-05	0.000115302	3.14841e-05	4.49878e-05	-3.55833e-05	2.08549e-05	-0.00120309	1.13866e-05	-3.06068e-05	1.82263e-05	-2.60581e-06	9.59505e-05	-1.18641e-05	1.23397e-06	2.02778e-05	2.22204e-06	2.41625e-05	-2.26484e-05	3.01511e-05
403	-0.001288	-0.000999192	-0.000660737	-0.000831663	-0.000684397	-0.000812714	-0.00103908	-0.00211154	-0.00055536	-0.00116807	-0.000800529	-0.000682067	-0.000533735	-0.00101741	-0.0016264	-0.000760549	-0.000871251	-0.000820891	-0.000782709	-0.000729382
404	-0.00249316	-0.00199616	-0.00138593	-0.00151244	-0.00136334	-0.00165011	-0.00201484	-0.00350438	-0.00119435	-0.00226974	-0.00152801	-0.00137611	-0.00116939	-0.0018173	-0.00335758	-0.0014926	-0.00153105	-0.00152397	-0.00150233	-0.00139492
405	-0.00367959	-0.00290526	-0.00222409	-0.00246568	-0.00204881	-0.00243334	-0.00284529	-0.00481629	-0.00170361	-0.00333562	-0.00228086	-0.00215015	-0.00203875	-0.00269027	-0.00536164	-0.00216869	-0.00229578	-0.00235416	-0.00230493	-0.00197691
406	-0.00492329	-0.00380563	-0.00295295	-0.002971	-0.00264538	-0.00306624	-0.00369622	-0.00602011	-0.00236685	-0.00408927	-0.00293642	-0.00279955	-0.00278049	-0.00359509	-0.00739746	-0.00285259	-0.00303339	-0.00322071	-0.00310179	-0.00277891
407	-0.00612127	-0.00456241	-0.00368206	-0.00348061	-0.00323482	-0.00361519	-0.00458331	-0.00645263	-0.0029276	-0.00453408	-0.00365522	-0.00338853	-0.00351147	-0.00410759	-0.00850947	-0.00352271	-0.00363905	-0.00393682	-0.00386657	-0.00376558
408	-0.0072945	-0.00544189	-0.00439472	-0.00395315	-0.00398196	-0.00417287	-0.0053748	-0.00731517	-0.0034106	-0.0051419	-0.00439137	-0.00392302	-0.00411327	-0.00462524	-0.00997469	-0.00413165	-0.00417562	-0.00465341	-0.00462079	-0.0047144
409	-0.00823	-0.00619561	-0.00505334	-0.00456335	-0.00432906	-0.00485136	-0.00614484	-0.00768365	-0.00390753	-0.00624314	-0.00502321	-0.00445418	-0.00451301	-0.00547282	-0.0117357	-0.0048297	-0.00469447	-0.0052554	-0.00529138	-0.00538205
410	-0.00941077	-0.00700626	-0.00546175	-0.00506708	-0.00485119	-0.00538182	-0.00693182	-0.00864523	-0.00432325	-0.00717365	-0.005458	-0.00505578	-0.00503256	-0.0060359	-0.0130177	-0.00544081	-0.0051935	-0.00588736	-0.00574648	-0.00609085
411	-0.0103588	-0.00771118	-0.0060749	-0.0057525	-0.00522236	-0.00589464	-0.00763974	-0.00944428	-0.00469759	-0.00816607	-0.00613944	-0.00550409	-0.00565061	-0.00657257	-0.0145065	-0.00603602	-0.00557207	-0.00638045	-0.00626051	-0.00710694
412	-0.0112181	-0.00832483	-0.00657971	-0.00636743	-0.0056731	-0.00642072	-0.00824765	-0.0109071	-0.00510702	-0.00838103	-0.00661583	-0.00600733	-0.00611968	-0.00715071	-0.0158376	-0.00655044	-0.00611315	-0.00676207	-0.00672679	-0.00782104
413	-0.0120936	-0.00891963	-0.00717342	-0.00677179	-0.00614141	-0.00696692	-0.00896846	-0.0115442	-0.00554694	-0.00893765	-0.00703771	-0.00634536	-0.00662048	-0.0077824	-0.0172321	-0.00699024	-0.00654111	-0.00731183	-0.00710698	-0.00830799
414	-0.0128804	-0.00936853	-0.00758992	-0.00727907	-0.00663596	-0.00750004	-0.00955431	-0.0117688	-0.00574932	-0.00941455	-0.00741903	-0.00670856	-0.00702997	-0.00851976	-0.0185436	-0.00743055	-0.00702465	-0.0077807	-0.00769706	-0.00913962
415	-0.0137184	-0.0099345	-0.00806396	-0.00778519	-0.00694109	-0.00787935	-0.0101396	-0.0122982	-0.00595663	-0.0100207	-0.0078575	-0.00720637	-0.00738459	-0.00917372	-0.0193903	-0.00785591	-0.00747784	-0.00828473	-0.00800927	-0.00951533
416	-0.0145537	-0.010351	-0.00833679	-0.00825414	-0.00718568	-0.008257	-0.0106868	-0.0123717	-0.00633179	-0.0106719	-0.00817661	-0.00747945	-0.00776631	-0.00949702	-0.0205328	-0.00830645	-0.00785037	-0.00864663	-0.0084918	-0.0102669
417	-0.0151463	-0.0109195	-0.00859723	-0.00865387	-0.00746762	-0.00858381	-0.0111784	-0.0132448	-0.00668733	-0.011041	-0.00845213	-0.00777288	-0.00789123	-0.00986898	-0.0211905	-0.00855468	-0.00822291	-0.00906054	-0.00891934	-0.0106935
418	-0.015767	-0.0112673	-0.00894442	-0.00920181	-0.00767412	-0.00889065	-0.0116276	-0.0142814	-0.00717758	-0.0113675	-0.00865614	-0.00807953	-0.00808877	-0.0103344	-0.0222587	-0.00890423	-0.00853887	-0.00949164	-0.00930746	-0.0113046
419	-0.0164541	-0.0117166	-0.00937105	-0.00946441	-0.00793034	-0.00916606	-0.0119714	-0.0148076	-0.00770257	-0.0114086	-0.00888133	-0.00853026	-0.00856541	-0.0106001	-0.0229082	-0.00929333	-0.00888418	-0.0098196	-0.00969089	-0.0117405
420	-0.0168553	-0.0120342	-0.00978005	-0.00965374	-0.00811976	-0.00940203	-0.0123312	-0.0150463	-0.00784289	-0.0116463	-0.00916351	-0.00892158	-0.00900532	-0.0108877	-0.0235405	-0.00958094	-0.00928399	-0.0101584	-0.0100085	-0.0122528
421	-0.0172658	-0.0124761	-0.0099909	-0.0100153	-0.00904051	-0.0100551	-0.0128019	-0.0156007	-0.00845949	-0.0143728	-0.0095542	-0.0088906	-0.00882857	-0.0111148	-0.0239033	-0.00996676	-0.00964919	-0.0106736	-0.0111926	-0.0121551
422	-0.0176136	-0.0127831	-0.0102864	-0.0102381	-0.00923387	-0.0102533	-0.0130575	-0.0155957	-0.00855447	-0.0143701	-0.00969714	-0.00912502	-0.00900376	-0.0113348	-0.0247024	-0.010178	-0.00990957	-0.0108683	-0.0113642	-0.0126786
423	-0.0179976	-0.0129772	-0.0105172	-0.0105305	-0.00948061	-0.0104762	-0.0132653	-0.0161784	-0.00867596	-0.0144696	-0.00992603	-0.00942374	-0.00930313	-0.0116833	-0.0255246	-0.0104266	-0.0101993	-0.0111266	-0.0116952	-0.013031
424	-0.0183398	-0.0131624	-0.0106657	-0.0107735	-0.00968034	-0.0106036	-0.0135029	-0.0168049	-0.00882169	-0.0145938	-0.0100568	-0.00961305	-0.00947618	-0.011901	-0.0261805	-0.0106437	-0.0103831	-0.0114145	-0.0119041	-0.0133993
425	-0.0187572	-0.0133063	-0.0109155	-0.0109259	-0.00984791	-0.0108562	-0.0137563	-0.0176441	-0.00899303	-0.014746	-0.0101941	-0.00983571	-0.00963826	-0.0121055	-0.0269227	-0.0108097	-0.0106192	-0.0114959	-0.0120016	-0.0135008
426	-0.0189999	-0.0134756	-0.0110975	-0.0110983	-0.0100378	-0.0109824	-0.0140363	-0.0182662	-0.00915132	-0.0150981	-0.0103253	-0.0099882	-0.00988958	-0.0122349	-0.0276305	-0.0110605	-0.0107736	-0.0117546	-0.0121901	-0.0137972
427	-0.0191807	-0.0136125	-0.011289	-0.0113574	-0.0101497	-0.0110336	-0.0142255	-0.0188344	-0.00924188	-0.0153435	-0.0104125	-0.00997885	-0.0100677	-0.0123959	-0.0280802	-0.0112467	-0.0109551	-0.0119597	-0.0122936	-0.01381
428	-0.0194249	-0.0138437	-0.0114544	-0.0114538	-0.0104004	-0.0112741	-0.0144639	-0.0188378	-0.0094072	-0.0152899	-0.0104973	-0.0101551	-0.0101665	-0.012643	-0.0286046	-0.0114826	-0.0111449	-0.0120616	-0.0125193	-0.0140197
429	-0.0196662	-0.0140946	-0.0116135	-0.0117343	-0.0106487	-0.0113756	-0.0147207	-0.0187385	-0.00957615	-0.0158003	-0.010694	-0.0104052	-0.0103226	-0.0128863	-0.0290259	-0.0116766	-0.0113473	-0.0122291	-0.0128085	-0.0140561
430	-0.0200408	-0.014265	-0.0117227	-0.011824	-0.0108746	-0.0115886	-0.0149363	-0.019232	-0.00980557	-0.0160117	-0.0108525	-0.010604	-0.0105026	-0.013114	-0.0299924	-0.0118492	-0.0116103	-0.0123723	-0.0129277	-0.0141729
431	-0.0203335	-0.0144136	-0.0119298	-0.0121685	-0.0110386	-0.0118995	-0.0151699	-0.0197098	-0.00998952	-0.0163016	-0.0109667	-0.0106957	-0.0105471	-0.0133731	-0.030583	-0.0120744	-0.0117842	-0.0125853	-0.013103	-0.0144324
432	-0.0206465	-0.0146688	-0.0121266	-0.0124022	-0.0111889	-0.0121088	-0.0154255	-0.0202369	-0.0100683	-0.0167207	-0.0110648	-0.0108731	-0.0107643	-0.0135051	-0.0311423	-0.0123286	-0.0119873	-0.0126918	-0.0132328	-0.0148117
433	-0.0208767	-0.0148949	-0.012245	-0.0125812	-0.0113565	-0.0122949	-0.0157233	-0.0203296	-0.0101969	-0.0167868	-0.0112183	-0.0110277	-0.0110296	-0.0137521	-0.0316531	-0.0125577	-0.0122353	-0.0129028	-0.0134559	-0.0151134
434	-0.0213001	-0.0151496	-0.0125419	-0.0127934	-0.0115476	-0.0125053	-0.0160314	-0.0202542	-0.0103291	-0.017191	-0.0113963	-0.0113144	-0.0111791	-0.0139857	-0.0322497	-0.0127975	-0.0124791	-0.013115	-0.0136778	-0.0153977
435	-0.0216978	-0.015445	-0.012843	-0.0131857	-0.0117213	-0.0127712	-0.0163355	-0.0198803	-0.0105437	-0.0175759	-0.0115721	-0.0115176	-0.0112645	-0.0142447	-0.0328151	-0.0130137	-0.0126528	-0.0133546	-0.0139056	-0.0157061
436	-0.0220726	-0.0157081	-0.0129927	-0.0134979	-0.0119693	-0.0130215	-0.0166451	-0.0202787	-0.010746	-0.0178035	-0.011761	-0.0118315	-0.0115118	-0.0145447	-0.0336186	-0.0132533	-0.0128537	-0.0136143	-0.0141646	-0.0158578
437	-0.0225516	-0.0160695	-0.0133145	-0.0138575	-0.0123634	-0.0133205	-0.0169748	-0.0210526	-0.0109874	-0.018187	-0.0120585	-0.0121322	-0.0117678	-0.0147612	-0.0340493	-0.013561	-0.0131303	-0.0139194	-0.0144749	-0.0161584
438	-0.0230529	-0.0163622	-0.0136988	-0.0142373	-0.0126434	-0.0136393	-0.0173155	-0.0215442	-0.0112947	-0.0185816	-0.0123539	-0.0124826	-0.012166	-0.0151788	-0.0349076	-0.0139071	-0.0134028	-0.0142392	-0.0146953	-0.0163708
439	-0.0235693	-0.0168205	-0.0139736	-0.0145178	-0.0130138	-0.0140181	-0.0177064	-0.0219656	-0.0115913	-0.0192165	-0.0126286	-0.0127985	-0.0125409	-0.0155986	-0.0355103	-0.0143179	-0.0136015	-0.01454	-0.0149371	-0.0165845
440	-0.024112	-0.0171974	-0.0145049	-0.0148343	-0.0133717	-0.0143687	-0.0181054	-0.0222733	-0.0119421	-0.0200242	-0.0129576	-0.0131153	-0.0127742	-0.0159892	-0.0362312	-0.0146296	-0.0139256	-0.0148461	-0.0152483	-0.01692
441	-0.0247008	-0.0176122	-0.0148901	-0.0152192	-0.0136736	-0.0146556	-0.0185284	-0.0224781	-0.0123108	-0.0204756	-0.0133018	-0.0134119	-0.0131102	-0.0164584	-0.0370321	-0.014976	-0.0142477	-0.0152736	-0.0156529	-0.017292
442	-0.0252908	-0.0180524	-0.0153138	-0.0156528	-0.0140237	-0.0150255	-0.0189391	-0.0229442	-0.0127116	-0.0209649	-0.0136432	-0.0138093	-0.0134457	-0.0169372	-0.0376525	-0.0153616	-0.0145917	-0.0156186	-0.0160764	-0.0175218
443	-0.025901	-0.0185046	-0.0156935	-0.0160271	-0.0144183	-0.0155949	-0.0193361	-0.0231922	-0.0131845	-0.0214383	-0.0140398	-0.0142173	-0.0137792	-0.0174133	-0.0382784	-0.0157749	-0.0149821	-0.0159931	-0.0165788	-0.0182165
444	-0.0265294	-0.0189722	-0.0161306	-0.0165017	-0.0148213	-0.0160421	-0.019779	-0.023771	-0.013677	-0.0221554	-0.0144088	-0.0146179	-0.014144	-0.0178627	-0.0392059	-0.0162087	-0.0153416	-0.0164203	-0.0170105	-0.0185526
445	-0.0272162	-0.0194402	-0.0165497	-0.0168959	-0.0152366	-0.0165552	-0.0202541	-0.0247422	-0.0142223	-0.022516	-0.0147427	-0.0150148	-0.0145447	-0.0183665	-0.0399124	-0.016667	-0.0157391	-0.0168969	-0.0174874	-0.0191249
446	-0.0278422	-0.0199338	-0.017071	-0.0173637	-0.0156405	-0.0170216	-0.020762	-0.0251702	-0.0146346	-0.0232146	-0.0151398	-0.0154245	-0.0149797	-0.0189076	-0.0405016	-0.0171985	-0.0160807	-0.0173482	-0.017915	-0.0196277
447	-0.0285301	-0.0205296	-0.0175869	-0.0178219	-0.0160628	-0.0175458	-0.0213162	-0.0257257	-0.0150149	-0.0238163	-0.0155895	-0.0159352	-0.0154977	-0.0194205	-0.0412339	-0.0177125	-0.0165082	-0.0177855	-0.0184215	-0.020196
448	-0.0292633	-0.0210353	-0.0180954	-0.0183484	-0.0166051	-0.0181023	-0.0218657	-0.0261729	-0.0154912	-0.0243076	-0.0160443	-0.0164945	-0.0158633	-0.0200375	-0.042015	-0.018238	-0.016928	-0.0182693	-0.0188918	-0.0207197
449	-0.0300328	-0.0216202	-0.0186674	-0.0188512	-0.017141	-0.01865	-0.022411	-0.0266846	-0.0160113	-0.0251335	-0.0164993	-0.0169427	-0.0163558	-0.0206616	-0.0430777	-0.0187565	-0.0174221	-0.0187981	-0.0194016	-0.0211864
450	-0.0307147	-0.022184	-0.0191984	-0.0193769	-0.0176777	-0.0192336	-0.0230148	-0.0277299	-0.0165418	-0.0255996	-0.0169795	-0.0175395	-0.0169025	-0.0212955	-0.0441375	-0.0193043	-0.0178855	-0.0193458	-0.019893	-0.0217206
451	-0.0315045	-0.0227725	-0.0196563	-0.0197978	-0.0181735	-0.0197364	-0.0235333	-0.0285228	-0.0169621	-0.0262621	-0.0175053	-0.0180866	-0.0174818	-0.0219213	-0.0449846	-0.0199254	-0.0183883	-0.0198924	-0.0204478	-0.0223247
452	-0.0323606	-0.0233744	-0.0202957	-0.0203086	-0.0186812	-0.0202852	-0.0241279	-0.0291715	-0.0174596	-0.0268579	-0.0180423	-0.0186257	-0.0179072	-0.0224548	-0.045766	-0.0205442	-0.0188818	-0.020482	-0.0210329	-0.0230377
453	-0.0331011	-0.0239471	-0.0209283	-0.020907	-0.019159	-0.020894	-0.024769	-0.0295443	-0.0180411	-0.0274546	-0.0185258	-0.0191643	-0.0184094	-0.0231263	-0.0469062	-0.0211577	-0.0193616	-0.0210597	-0.0216141	-0.0235524
454	-0.0338954	-0.0245867	-0.0214899	-0.0215115	-0.0197418	-0.0215238	-0.025415	-0.0298425	-0.0185523	-0.0283251	-0.0190645	-0.0196775	-0.0190249	-0.023808	-0.0476098	-0.0217469	-0.0198998	-0.0215961	-0.022245	-0.0240884
455	-0.0347079	-0.025171	-0.0220894	-0.0221852	-0.020302	-0.0220336	-0.0260833	-0.0300492	-0.0190704	-0.0288763	-0.0196005	-0.0202759	-0.0195653	-0.0243781	-0.0483941	-0.0222979	-0.0204913	-0.0222284	-0.0228123	-0.0247788
456	-0.0355066	-0.0258545	-0.0226499	-0.0228905	-0.0209066	-0.0226656	-0.0267582	-0.0303301	-0.0196743	-0.0295057	-0.0201211	-0.0208841	-0.0201947	-0.024971	-0.0494108	-0.022982	-0.0210988	-0.0228951	-0.0234547	-0.0255633
457	-0.0363067	-0.026585	-0.0232496	-0.0236065	-0.0214897	-0.0233783	-0.0274887	-0.0310668	-0.0203238	-0.0301832	-0.0206852	-0.0215302	-0.0207488	-0.0255866	-0.0503013	-0.0236649	-0.0217038	-0.0235606	-0.0241285	-0.0261614
458	-0.0371655	-0.027305	-0.0238731	-0.0243045	-0.0221257	-0.0240129	-0.0281579	-0.0313979	-0.0209308	-0.0309119	-0.0213142	-0.022215	-0.021383	-0.0262782	-0.051246	-0.0242954	-0.0223584	-0.0241909	-0.0248089	-0.0269769
459	-0.0380456	-0.0280422	-0.0245921	-0.025036	-0.022728	-0.0246179	-0.0289085	-0.0319445	-0.0215522	-0.0316796	-0.0219014	-0.0229664	-0.0220073	-0.0270085	-0.0521795	-0.0249974	-0.0229674	-0.0248596	-0.0254026	-0.0275202
460	-0.0389541	-0.0287709	-0.0252459	-0.0257468	-0.0233955	-0.0253456	-0.0296162	-0.0322533	-0.0221655	-0.0323287	-0.0224882	-0.0237185	-0.0226821	-0.0277513	-0.0529033	-0.0256681	-0.0235959	-0.0255714	-0.0261326	-0.028263
461	-0.0398684	-0.0295141	-0.0259326	-0.0264726	-0.0240888	-0.026093	-0.0303922	-0.032414	-0.0226906	-0.0328555	-0.0231809	-0.0244134	-0.0233838	-0.0285271	-0.0538196	-0.0264109	-0.0242334	-0.0262417	-0.0268185	-0.0290297
462	-0.040752	-0.0302657	-0.0266235	-0.0272896	-0.0247531	-0.0268835	-0.0311627	-0.0327974	-0.0233562	-0.0334323	-0.0238648	-0.0251342	-0.0239427	-0.0293007	-0.0546897	-0.0271307	-0.0249326	-0.0269614	-0.0275317	-0.0297026
463	-0.0416857	-0.0310327	-0.0273603	-0.02812	-0.0254579	-0.0276645	-0.0319253	-0.0330196	-0.0241221	-0.0341491	-0.0245201	-0.0258173	-0.0245811	-0.0300485	-0.0556372	-0.027818	-0.0255966	-0.0277388	-0.0282762	-0.0303919
464	-0.0426208	-0.0318896	-0.0281456	-0.0288709	-0.026176	-0.0284206	-0.032656	-0.0337455	-0.0248494	-0.0348395	-0.0252128	-0.0265502	-0.025315	-0.0307536	-0.0563925	-0.0285483	-0.026279	-0.0284677	-0.0290957	-0.0309753
465	-0.0436107	-0.0327148	-0.0289167	-0.0297043	-0.0268168	-0.0292148	-0.0334158	-0.0344537	-0.0255834	-0.0355888	-0.0259463	-0.0273896	-0.0258878	-0.0315031	-0.057056	-0.029311	-0.026908	-0.0291632	-0.0298044	-0.0318219
466	-0.0445505	-0.0335255	-0.0296436	-0.0305755	-0.0275452	-0.0300098	-0.0341926	-0.0347437	-0.0263531	-0.0362282	-0.0266477	-0.0280732	-0.0266112	-0.0323617	-0.0578056	-0.0300736	-0.0275937	-0.0299097	-0.0305744	-0.032664
467	-0.0454946	-0.0343573	-0.0304362	-0.0314455	-0.0282978	-0.0308218	-0.0350421	-0.0352127	-0.0271649	-0.0366037	-0.0273566	-0.0287689	-0.0273218	-0.0331957	-0.0586355	-0.0307884	-0.0282601	-0.0306771	-0.0313163	-0.0333554
468	-0.0464067	-0.0351598	-0.0311326	-0.0323059	-0.0290774	-0.0316064	-0.0358499	-0.0357326	-0.0279216	-0.0375378	-0.0280818	-0.029568	-0.0281437	-0.0340709	-0.0596717	-0.0315672	-0.0290187	-0.0314575	-0.0321066	-0.034056
469	-0.0472808	-0.0360269	-0.031903	-0.0331589	-0.0298874	-0.0324325	-0.0366597	-0.0362528	-0.028677	-0.0383053	-0.0288186	-0.0304139	-0.0288851	-0.0348768	-0.0603837	-0.0323962	-0.0298146	-0.0321926	-0.0328278	-0.0350054
470	-0.0482668	-0.0368989	-0.0326775	-0.0340131	-0.0306263	-0.0333223	-0.0374617	-0.0367547	-0.0295002	-0.0387853	-0.0295822	-0.0313247	-0.0295579	-0.0356735	-0.061133	-0.0332075	-0.0305832	-0.0330642	-0.0336459	-0.0357891
471	-0.0492027	-0.0378321	-0.0335209	-0.0349148	-0.0313611	-0.034262	-0.0383033	-0.0373678	-0.0303411	-0.0396604	-0.0303385	-0.0321813	-0.0302817	-0.0365915	-0.0619425	-0.0340426	-0.0313104	-0.0338656	-0.0345239	-0.0365439
472	-0.0501936	-0.0386887	-0.0342546	-0.0358296	-0.03213	-0.0351254	-0.0391243	-0.0377915	-0.0310681	-0.0401468	-0.031142	-0.0330555	-0.0310049	-0.03747	-0.0627693	-0.0348744	-0.0320403	-0.0346792	-0.0353397	-0.0371328
473	-0.0511648	-0.03956	-0.0350528	-0.0367434	-0.0329727	-0.0359183	-0.0399578	-0.0380686	-0.0318297	-0.0408661	-0.0319446	-0.0339313	-0.0318153	-0.0384334	-0.0634695	-0.0356942	-0.0327859	-0.0355051	-0.0361215	-0.0380945
474	-0.0521121	-0.0404626	-0.0358621	-0.037628	-0.0337649	-0.0367984	-0.0408013	-0.0385678	-0.0326991	-0.0417159	-0.032781	-0.0348086	-0.0326065	-0.0393311	-0.0642185	-0.0364994	-0.033482	-0.0364023	-0.0369596	-0.0389261
475	-0.053046	-0.0413711	-0.0366745	-0.0385951	-0.0346701	-0.0376977	-0.0416594	-0.0393618	-0.0335807	-0.0425495	-0.0335842	-0.0355812	-0.0334412	-0.0403022	-0.0648929	-0.0373125	-0.034254	-0.0372418	-0.0378779	-0.0397711
476	-0.053932	-0.0422821	-0.0375915	-0.0395955	-0.0355431	-0.0385639	-0.0425586	-0.0396489	-0.0343887	-0.0434555	-0.0343961	-0.0364603	-0.0342029	-0.0412357	-0.0657564	-0.0381494	-0.0350644	-0.0381211	-0.03869	-0.0404523
477	-0.0548784	-0.0432435	-0.0384015	-0.0405559	-0.0363684	-0.0394111	-0.0434203	-0.0402048	-0.0352781	-0.0444685	-0.0351533	-0.0374272	-0.0349793	-0.0420523	-0.0665395	-0.0389712	-0.0358657	-0.0389696	-0.0395083	-0.0413301
478	-0.0557915	-0.0442118	-0.0392362	-0.0414639	-0.0372643	-0.0402327	-0.0442728	-0.0411169	-0.0361677	-0.0451864	-0.0360084	-0.0383062	-0.0358948	-0.0430045	-0.0673887	-0.0397923	-0.036655	-0.0398973	-0.0404292	-0.0421878
479	-0.056691	-0.0450809	-0.0400852	-0.0423991	-0.0381458	-0.0410596	-0.045163	-0.0416607	-0.0370353	-0.0461481	-0.0368884	-0.0392631	-0.0368069	-0.0439602	-0.0679021	-0.040666	-0.037449	-0.0407721	-0.0413467	-0.043099
480	-0.0575386	-0.0459321	-0.0409285	-0.0433142	-0.0390831	-0.0419181	-0.046071	-0.0420716	-0.037896	-0.0469878	-0.0377642	-0.0402468	-0.0376909	-0.0448907	-0.068682	-0.0415691	-0.0382947	-0.0417597	-0.0422465	-0.0440293
481	-0.0583943	-0.0468771	-0.041788	-0.0443335	-0.0400514	-0.0428834	-0.0469829	-0.0426072	-0.0387196	-0.0478113	-0.0385945	-0.0412386	-0.0385612	-0.0458122	-0.0694821	-0.0424485	-0.0391743	-0.0427096	-0.0431974	-0.0448409
482	-0.0593336	-0.0478134	-0.042729	-0.0453013	-0.0409285	-0.0438204	-0.0478718	-0.0431272	-0.039659	-0.0485559	-0.0394655	-0.0421954	-0.0394524	-0.0467518	-0.0701212	-0.043361	-0.0400315	-0.0436435	-0.0441482	-0.0456606
483	-0.0601931	-0.0487619	-0.0436265	-0.0463078	-0.0418954	-0.0447821	-0.0487901	-0.0439057	-0.0405791	-0.0497003	-0.0404061	-0.0432042	-0.0402831	-0.0477169	-0.0708292	-0.0442399	-0.0408801	-0.0445704	-0.0451306	-0.0466543
484	-0.0610879	-0.0498086	-0.0445274	-0.0473291	-0.0428044	-0.0457331	-0.0497485	-0.0444816	-0.0415299	-0.0503791	-0.0412918	-0.0442865	-0.0410867	-0.0487002	-0.0713448	-0.0451323	-0.041722	-0.0454518	-0.0461298	-0.0475035
485	-0.0620504	-0.0507584	-0.0454639	-0.0482502	-0.0437632	-0.0467174	-0.0506865	-0.0451349	-0.0424513	-0.0512134	-0.0422291	-0.0452191	-0.0419205	-0.0496911	-0.0718775	-0.0459913	-0.0425485	-0.0464814	-0.0471478	-0.0482804
486	-0.0628988	-0.0517329	-0.0464014	-0.0492827	-0.0447581	-0.0476055	-0.0516274	-0.0462101	-0.0434364	-0.0522095	-0.0431537	-0.0461884	-0.0428468	-0.0507303	-0.0725736	-0.046892	-0.0433958	-0.0474277	-0.0481076	-0.049235
487	-0.0638112	-0.0527034	-0.0473011	-0.0502629	-0.0457505	-0.0485721	-0.0525793	-0.0467176	-0.044332	-0.0528961	-0.0440863	-0.0471476	-0.0436745	-0.0517155	-0.0732954	-0.0478296	-0.0442703	-0.0483968	-0.0490982	-0.0501136
488	-0.0646421	-0.0536768	-0.0483185	-0.0513053	-0.0467634	-0.0495605	-0.0535142	-0.0474656	-0.0453151	-0.0538858	-0.0450007	-0.0480759	-0.0446847	-0.0527163	-0.0738478	-0.0487155	-0.0451291	-0.0493668	-0.0500939	-0.0510275
489	-0.0654968	-0.0546666	-0.0492739	-0.0523547	-0.047711	-0.0506526	-0.0544244	-0.04843	-0.0462833	-0.0545879	-0.045931	-0.0490662	-0.0455197	-0.0536144	-0.0745093	-0.0496507	-0.0459988	-0.050319	-0.0510627	-0.051879
490	-0.066391	-0.0556568	-0.0502264	-0.0533787	-0.0487378	-0.0516122	-0.0554596	-0.0489799	-0.0472417	-0.0555735	-0.0468016	-0.0500595	-0.0464203	-0.0546243	-0.0750404	-0.0506078	-0.046991	-0.0513022	-0.0519981	-0.052875
491	-0.0672392	-0.0566293	-0.0511759	-0.0543359	-0.0496627	-0.0526099	-0.0564058	-0.0495408	-0.0480776	-0.0563586	-0.0477347	-0.0511159	-0.0473091	-0.0555755	-0.075778	-0.051568	-0.0479138	-0.0523169	-0.0529356	-0.0538141
492	-0.0681583	-0.057605	-0.0521157	-0.0553793	-0.0506404	-0.0535635	-0.0573533	-0.0504053	-0.0490846	-0.0571211	-0.048717	-0.0520622	-0.0482847	-0.056514	-0.0763152	-0.0524875	-0.0488042	-0.0533221	-0.0539611	-0.0549261
493	-0.0689676	-0.0585744	-0.0531089	-0.0563843	-0.0515606	-0.0545115	-0.0583048	-0.0510177	-0.0500646	-0.0578515	-0.0497166	-0.0530076	-0.0492343	-0.0575494	-0.0768024	-0.0534918	-0.0496716	-0.0543295	-0.0549774	-0.0558184
494	-0.0698861	-0.0595438	-0.054106	-0.0574403	-0.0524363	-0.0555238	-0.0592652	-0.0514748	-0.0509922	-0.0589298	-0.0506072	-0.0540583	-0.050161	-0.0584738	-0.0772912	-0.0544517	-0.0506051	-0.0553108	-0.0559768	-0.0567312
495	-0.0707367	-0.0606214	-0.05498	-0.0585218	-0.0533789	-0.0565828	-0.0602124	-0.0523001	-0.0519426	-0.0595861	-0.0514845	-0.0550183	-0.0510809	-0.059488	-0.0777578	-0.0554019	-0.0515462	-0.0562975	-0.0568823	-0.0576551
496	-0.0715881	-0.0616547	-0.055926	-0.0596521	-0.0543227	-0.0576916	-0.0611641	-0.0528417	-0.0529353	-0.0606408	-0.0524148	-0.0559804	-0.0520018	-0.0605535	-0.0783154	-0.0563371	-0.0524837	-0.0573028	-0.0578855	-0.0586243
497	-0.0724172	-0.0626546	-0.0568927	-0.0606926	-0.0552985	-0.0586836	-0.062114	-0.0532689	-0.0539407	-0.0612604	-0.0534247	-0.0569575	-0.0530455	-0.0615791	-0.0788173	-0.0573181	-0.0533645	-0.0582894	-0.058863	-0.0594831
498	-0.073208	-0.0636681	-0.0577784	-0.0618101	-0.0563111	-0.0596331	-0.0630762	-0.0539169	-0.054816	-0.0621611	-0.0543962	-0.0579465	-0.0539536	-0.0625665	-0.0792804	-0.0582147	-0.0542887	-0.0593094	-0.0597981	-0.0604338
499	-0.0740254	-0.0646715	-0.0587461	-0.0629239	-0.0573701	-0.0606427	-0.0640389	-0.0543107	-0.0558214	-0.0628039	-0.0552908	-0.0589337	-0.0549002	-0.0634647	-0.0797307	-0.0591659	-0.0552264	-0.0603205	-0.0607446	-0.0612252
500	-0.0748118	-0.0656116	-0.0597066	-0.0639291	-0.0583306	-0.0616982	-0.0650027	-0.0552497	-0.0567785	-0.0636445	-0.0562601	-0.0597707	-0.0559064	-0.0644518	-0.0802137	-0.060112	-0.056107	-0.0613687	-0.0616149	-0.0622023
501	-0.0756355	-0.0666324	-0.0606003	-0.065014	-0.0592884	-0.0626873	-0.0659193	-0.0558047	-0.0577489	-0.0644347	-0.057226	-0.0607622	-0.0569056	-0.065364	-0.0806892	-0.0610633	-0.0569951	-0.0623162	-0.0626295	-0.0632996
502	-0.0764271	-0.0676454	-0.0615165	-0.0660192	-0.0602204	-0.063708	-0.0668545	-0.0561346	-0.0587252	-0.0651483	-0.0581715	-0.0616668	-0.0578072	-0.0662693	-0.081047	-0.0620195	-0.0579448	-0.0632606	-0.0635375	-0.0642393
503	-0.0771501	-0.0686398	-0.0625063	-0.067074	-0.0612248	-0.0646854	-0.0677473	-0.0566603	-0.0597001	-0.0660742	-0.0591321	-0.0626386	-0.0587639	-0.0672214	-0.081435	-0.0629438	-0.0588961	-0.0642432	-0.06445	-0.0652544
504	-0.0779281	-0.0696262	-0.0633695	-0.0680677	-0.0621977	-0.0656707	-0.068692	-0.0573446	-0.0607067	-0.0669051	-0.0600527	-0.0636108	-0.0596829	-0.0681667	-0.0818419	-0.0638643	-0.0598335	-0.0652605	-0.0653548	-0.0662068
505	-0.0786431	-0.0705907	-0.0641855	-0.0690988	-0.0632042	-0.0666038	-0.0696051	-0.0576039	-0.0616589	-0.0677434	-0.0610294	-0.0645625	-0.0606511	-0.0691857	-0.0822638	-0.0647679	-0.0607683	-0.0662192	-0.0663036	-0.0671893
506	-0.0793972	-0.0715012	-0.065108	-0.0701435	-0.064189	-0.0676064	-0.0704555	-0.0582551	-0.0625866	-0.0684752	-0.0619784	-0.0655182	-0.0616505	-0.0700872	-0.0825998	-0.0656969	-0.0616378	-0.0671847	-0.0672997	-0.0680701
507	-0.0800869	-0.0724783	-0.0659588	-0.0711145	-0.0652356	-0.0685552	-0.0713806	-0.0585568	-0.0635864	-0.0692792	-0.062904	-0.0664933	-0.0625804	-0.0709271	-0.0829396	-0.0665772	-0.0625368	-0.0681839	-0.0682165	-0.0690562
508	-0.0807801	-0.073388	-0.066794	-0.0721316	-0.0661759	-0.0695343	-0.0722868	-0.0590248	-0.0645601	-0.0700477	-0.0637889	-0.0674362	-0.0634467	-0.0718392	-0.0830093	-0.0675276	-0.063443	-0.0691585	-0.0690878	-0.069984
509	-0.0814398	-0.074305	-0.0676614	-0.0730976	-0.0671433	-0.0705422	-0.0731332	-0.0595015	-0.0655191	-0.0707579	-0.0647154	-0.0683918	-0.0643825	-0.0727104	-0.0832174	-0.0683376	-0.0643539	-0.0701373	-0.0700061	-0.0708057
510	-0.0820373	-0.0751811	-0.0685461	-0.0740503	-0.068132	-0.0715104	-0.0740033	-0.0600059	-0.0665296	-0.0714061	-0.0656669	-0.0693788	-0.0652755	-0.073545	-0.083356	-0.0692255	-0.0652094	-0.0711037	-0.0709154	-0.071641
511	-0.0825954	-0.0759938	-0.0694165	-0.0749796	-0.0691075	-0.0724374	-0.0748123	-0.0601728	-0.0674923	-0.0722165	-0.0666052	-0.0703143	-0.0661082	-0.0744107	-0.0838031	-0.070064	-0.0661021	-0.0720055	-0.071846	-0.0726057
512	-0.0831735	-0.0768553	-0.0702478	-0.0759104	-0.0700106	-0.0733073	-0.0756572	-0.0607436	-0.0684194	-0.0727507	-0.0674523	-0.071207	-0.0669713	-0.0751152	-0.0837471	-0.0708705	-0.0669296	-0.0728938	-0.0727065	-0.0734842
513	-0.083733	-0.077697	-0.0710319	-0.0768144	-0.0709128	-0.0741261	-0.0764425	-0.0613513	-0.0693189	-0.073643	-0.0682904	-0.0720376	-0.0677629	-0.0758713	-0.0838367	-0.0716102	-0.0678164	-0.0738242	-0.073586	-0.0745649
514	-0.0842575	-0.0784883	-0.0718181	-0.0776663	-0.07181	-0.0749791	-0.077234	-0.0618481	-0.0702685	-0.0742834	-0.0691638	-0.0729017	-0.0686086	-0.0766001	-0.0838148	-0.072411	-0.068659	-0.074697	-0.0744169	-0.0753922
515	-0.0847196	-0.0792943	-0.0725768	-0.0784554	-0.0725939	-0.0757871	-0.0779852	-0.06262	-0.0711547	-0.0751197	-0.0700698	-0.073734	-0.0694746	-0.0774051	-0.0838665	-0.0732071	-0.0695131	-0.0755329	-0.0752394	-0.0762772
516	-0.0852301	-0.0800696	-0.0733592	-0.0793366	-0.0734579	-0.0765994	-0.0786505	-0.0626781	-0.0720268	-0.0759813	-0.0708986	-0.0746171	-0.0702528	-0.0781069	-0.0838745	-0.0739646	-0.0702959	-0.0763843	-0.0760646	-0.0770254
517	-0.0855796	-0.0808052	-0.0740978	-0.0801998	-0.0742823	-0.077361	-0.0793903	-0.0631201	-0.0729519	-0.0765877	-0.071727	-0.0753925	-0.0710122	-0.0789014	-0.0838966	-0.0747269	-0.0711149	-0.0772227	-0.0768201	-0.0776939
518	-0.0859566	-0.0815122	-0.0747885	-0.0811203	-0.0751537	-0.0781441	-0.0801168	-0.0633538	-0.07375	-0.0773347	-0.0725414	-0.0761535	-0.0717485	-0.0796392	-0.0838114	-0.0754603	-0.0718489	-0.0780957	-0.0776716	-0.0784824
519	-0.0862792	-0.0822018	-0.0754393	-0.0819706	-0.0759044	-0.0788379	-0.0807756	-0.0637077	-0.0746169	-0.0779178	-0.0733228	-0.0769245	-0.0725363	-0.0802381	-0.0837626	-0.0761573	-0.0725672	-0.0788823	-0.078467	-0.0791852
520	-0.086532	-0.0828709	-0.076077	-0.0827853	-0.076643	-0.0795192	-0.0813924	-0.0642838	-0.0753615	-0.0784315	-0.0741316	-0.0776937	-0.073186	-0.0809044	-0.0835543	-0.0768319	-0.07329	-0.0796405	-0.0792592	-0.079933
521	-0.0867035	-0.0836751	-0.0770943	-0.0834733	-0.0776482	-0.0801734	-0.0820441	-0.0658493	-0.0758528	-0.0787804	-0.0755778	-0.0780925	-0.0739111	-0.0816952	-0.0827998	-0.0775902	-0.0740061	-0.0800057	-0.0799204	-0.0806117
522	-0.0868738	-0.0842758	-0.0776803	-0.0841792	-0.0783053	-0.0807868	-0.0826164	-0.0661853	-0.0765964	-0.0792257	-0.0762933	-0.0787897	-0.0746354	-0.0821617	-0.0825921	-0.0782233	-0.0746885	-0.0806946	-0.0805561	-0.0813378
523	-0.0870258	-0.0848253	-0.0782664	-0.0848663	-0.0790327	-0.0813773	-0.0831539	-0.0664103	-0.0772649	-0.0798061	-0.077011	-0.079443	-0.075302	-0.0826543	-0.0823298	-0.078801	-0.0753525	-0.0813798	-0.0811593	-0.0820101
524	-0.0871058	-0.0853218	-0.0788243	-0.085516	-0.0797136	-0.0819751	-0.0836531	-0.0667364	-0.077872	-0.0802659	-0.0776827	-0.0801055	-0.0759237	-0.0831342	-0.0820609	-0.0793309	-0.075977	-0.0820809	-0.0818186	-0.0826928
525	-0.0871262	-0.0858055	-0.0793648	-0.0861225	-0.0803931	-0.0825674	-0.0841092	-0.0672398	-0.0785945	-0.080665	-0.0783118	-0.0806671	-0.0765126	-0.0835982	-0.0816944	-0.0798626	-0.0765725	-0.0827081	-0.0823716	-0.0831879
526	-0.0870757	-0.0862439	-0.0798252	-0.0867154	-0.0810265	-0.0831146	-0.0845279	-0.0675154	-0.0791846	-0.0810028	-0.0789563	-0.0811654	-0.0770519	-0.0839847	-0.0814184	-0.0803446	-0.0771521	-0.0832541	-0.0828998	-0.0837476
527	-0.0869744	-0.0866735	-0.0802471	-0.0873687	-0.0816559	-0.0836369	-0.084905	-0.0680095	-0.0797688	-0.0815475	-0.0795537	-0.0817695	-0.0775666	-0.0843785	-0.0809629	-0.0807713	-0.0776739	-0.0837291	-0.0833759	-0.0842606
528	-0.0868508	-0.0870385	-0.0806867	-0.0878405	-0.0821972	-0.0840704	-0.0852392	-0.0683345	-0.080337	-0.0818529	-0.080086	-0.0822549	-0.0781314	-0.0847415	-0.0805468	-0.0811627	-0.078199	-0.0843145	-0.0838297	-0.0846675
529	-0.0866136	-0.0874173	-0.0810423	-0.0882647	-0.0827306	-0.0844425	-0.0855453	-0.0687172	-0.0809039	-0.0821573	-0.0805592	-0.0827476	-0.0786189	-0.0850574	-0.0800728	-0.0815572	-0.0787168	-0.0848192	-0.0842044	-0.0851836
530	-0.0864104	-0.0877448	-0.0813341	-0.0887328	-0.0832602	-0.0848084	-0.0857921	-0.0689602	-0.0814562	-0.0823794	-0.0810089	-0.0831109	-0.0790805	-0.0852544	-0.0794179	-0.081897	-0.0791579	-0.0852917	-0.0846036	-0.0856542
531	-0.0861273	-0.0880277	-0.0816214	-0.089156	-0.0837389	-0.0850933	-0.0860257	-0.0693075	-0.0820184	-0.0826952	-0.0814796	-0.0835185	-0.0795108	-0.0855351	-0.0788511	-0.0822303	-0.0795849	-0.0857649	-0.0849118	-0.0860593
532	-0.0857836	-0.0882598	-0.0818702	-0.0895385	-0.0841214	-0.0853074	-0.0862051	-0.069638	-0.0824458	-0.0830815	-0.0818866	-0.0837985	-0.079891	-0.0857106	-0.0782201	-0.0824784	-0.0799692	-0.0861294	-0.0853068	-0.0864498
533	-0.0853886	-0.0884156	-0.0820116	-0.0898584	-0.0844796	-0.0855564	-0.086312	-0.0700028	-0.0828855	-0.083244	-0.0822514	-0.084129	-0.0803118	-0.085833	-0.0774143	-0.0826936	-0.0802823	-0.0863858	-0.0855371	-0.0866737
534	-0.0849438	-0.088546	-0.082111	-0.0901425	-0.0848436	-0.0857335	-0.0864103	-0.0701267	-0.0831839	-0.0834071	-0.0825647	-0.0843578	-0.0805983	-0.0859064	-0.0764523	-0.0828255	-0.0806127	-0.086643	-0.0858227	-0.0869455
535	-0.0844284	-0.0885902	-0.0822947	-0.0903064	-0.0851125	-0.085907	-0.0864253	-0.070367	-0.0834953	-0.0836283	-0.0828351	-0.084538	-0.0808793	-0.0859673	-0.0755395	-0.0829625	-0.0808796	-0.0868714	-0.0859685	-0.0871952
536	-0.0838678	-0.0886016	-0.082319	-0.0904468	-0.0854008	-0.08601	-0.0864114	-0.0707176	-0.0838116	-0.0836586	-0.0830809	-0.0846605	-0.0811251	-0.0858976	-0.0747509	-0.0830411	-0.0811464	-0.0871209	-0.0861437	-0.0873554
537	-0.0832391	-0.0885518	-0.0823739	-0.0905985	-0.0855883	-0.0861373	-0.0863731	-0.07091	-0.0840394	-0.0837051	-0.0832777	-0.0847094	-0.0812548	-0.0857655	-0.0739221	-0.0830429	-0.0813652	-0.0873101	-0.0862606	-0.0874693
538	-0.0826151	-0.0884791	-0.0823817	-0.090667	-0.0857726	-0.0862168	-0.0862496	-0.0712133	-0.0842239	-0.0837287	-0.0834511	-0.0847628	-0.0814034	-0.0857345	-0.0729347	-0.0830239	-0.0815284	-0.0874288	-0.0863673	-0.0876359
539	-0.0818208	-0.0883462	-0.082245	-0.0907125	-0.0859116	-0.0861808	-0.0860847	-0.071278	-0.0843834	-0.0835878	-0.0835908	-0.084799	-0.0814817	-0.0855853	-0.0718238	-0.0829637	-0.0816254	-0.0875161	-0.0864229	-0.087739
540	-0.0810795	-0.0881755	-0.0821205	-0.0907142	-0.0859685	-0.0861185	-0.0859022	-0.0715563	-0.0844809	-0.0832491	-0.0836752	-0.0847297	-0.0815065	-0.085331	-0.070758	-0.0828787	-0.0816833	-0.0875151	-0.0863625	-0.0876163
541	-0.0802409	-0.0879139	-0.0819068	-0.0906249	-0.0860223	-0.0859827	-0.085618	-0.0716286	-0.0844961	-0.0829871	-0.0837002	-0.0846528	-0.0815176	-0.0850684	-0.0697903	-0.0826898	-0.0817341	-0.0874952	-0.0863053	-0.0876176
542	-0.0793058	-0.0876205	-0.0817197	-0.0904251	-0.0860141	-0.085841	-0.0852942	-0.0719004	-0.0845184	-0.0827165	-0.083664	-0.0845026	-0.0815091	-0.0847158	-0.0686172	-0.082463	-0.0817386	-0.0874398	-0.086213	-0.0876068
543	-0.07837	-0.0872748	-0.0815268	-0.0901787	-0.0858861	-0.0856263	-0.0849216	-0.0717525	-0.0844586	-0.0823255	-0.0835808	-0.0842798	-0.0813701	-0.0842511	-0.0675327	-0.0822223	-0.0817121	-0.0873312	-0.0860622	-0.0874394
544	-0.0773723	-0.0868453	-0.0811956	-0.0899762	-0.0857935	-0.0854017	-0.084501	-0.0718509	-0.084324	-0.0821273	-0.0834973	-0.0839877	-0.0812475	-0.0837703	-0.0663693	-0.0818976	-0.0816493	-0.0870951	-0.0858346	-0.0873631
545	-0.0763789	-0.0863451	-0.080858	-0.0897294	-0.0855965	-0.0851755	-0.0840123	-0.071889	-0.0841847	-0.0817329	-0.0833421	-0.0837101	-0.0810674	-0.0832486	-0.0652025	-0.0815367	-0.0815275	-0.0868421	-0.0855775	-0.0870717
546	-0.0752517	-0.0857998	-0.080433	-0.0893204	-0.0853921	-0.0848367	-0.0834948	-0.072145	-0.0840101	-0.0813024	-0.0831274	-0.0833505	-0.0808655	-0.0826895	-0.0640271	-0.0811008	-0.0813332	-0.086566	-0.0852882	-0.0867779
547	-0.0740739	-0.0851798	-0.0799773	-0.0889119	-0.0851215	-0.0843371	-0.0829111	-0.072071	-0.0837298	-0.0807129	-0.0828999	-0.0829068	-0.0805925	-0.0819867	-0.0627994	-0.080588	-0.0811073	-0.086189	-0.0849139	-0.0863993
548	-0.0729196	-0.0845687	-0.0794482	-0.0884782	-0.0847784	-0.0838786	-0.0822314	-0.0718813	-0.083464	-0.0799919	-0.0825789	-0.082453	-0.0802981	-0.0813697	-0.0615663	-0.080069	-0.080846	-0.0858769	-0.0844433	-0.0860129
549	-0.0716578	-0.0839161	-0.0788915	-0.0879887	-0.0844477	-0.0833557	-0.0815283	-0.0717384	-0.0830816	-0.0795995	-0.0822016	-0.0818937	-0.0799137	-0.080654	-0.0603091	-0.0794884	-0.0805616	-0.0854902	-0.0839877	-0.0856399
550	-0.0703568	-0.0831384	-0.0782826	-0.0873743	-0.0839771	-0.0827781	-0.0807415	-0.0716074	-0.0826644	-0.079017	-0.0818092	-0.0812881	-0.0795264	-0.0798817	-0.0591035	-0.0788662	-0.0802294	-0.08506	-0.0834711	-0.0851651
551	-0.0690132	-0.0823511	-0.0775576	-0.086798	-0.0834312	-0.0821068	-0.0799185	-0.0713595	-0.0822057	-0.0781919	-0.0813778	-0.0805933	-0.0790739	-0.0790495	-0.0576997	-0.078193	-0.079905	-0.0845166	-0.0828369	-0.0846023
552	-0.0676726	-0.0814801	-0.0768408	-0.086066	-0.0828526	-0.0813641	-0.0790257	-0.0712394	-0.0817268	-0.0774857	-0.0808749	-0.0798689	-0.0785738	-0.0781567	-0.0561988	-0.0775218	-0.0794526	-0.0838833	-0.0821682	-0.0839606
553	-0.0663105	-0.0805381	-0.0760607	-0.0853265	-0.0822855	-0.0805769	-0.0781082	-0.0709681	-0.0812311	-0.0767323	-0.0803014	-0.0791392	-0.0780588	-0.0772081	-0.0548162	-0.0767874	-0.0790159	-0.0832552	-0.0814439	-0.0833305
554	-0.0648824	-0.0795764	-0.075213	-0.084527	-0.0816213	-0.0797086	-0.0771786	-0.0706317	-0.0806432	-0.0759435	-0.0796829	-0.0782914	-0.077407	-0.0761514	-0.0534388	-0.075957	-0.078503	-0.082532	-0.0806726	-0.0825241
555	-0.0634595	-0.0785895	-0.0744064	-0.0836211	-0.0809604	-0.0788904	-0.0761594	-0.0704865	-0.0800327	-0.0752316	-0.0789679	-0.0773902	-0.0768035	-0.0750878	-0.0521841	-0.075133	-0.07799	-0.0817259	-0.0798451	-0.0817167
556	-0.0619814	-0.0775475	-0.073462	-0.0827098	-0.0802613	-0.0779632	-0.0750621	-0.0701376	-0.0793522	-0.0745942	-0.0782925	-0.0764606	-0.0761216	-0.0740513	-0.0508761	-0.0742236	-0.07742	-0.0808945	-0.0789833	-0.0809161
557	-0.0604704	-0.0764378	-0.0725117	-0.0817678	-0.0794413	-0.0769824	-0.0739668	-0.0696924	-0.0786636	-0.0736888	-0.0775183	-0.075473	-0.0753269	-0.0728625	-0.0492817	-0.0733061	-0.0767772	-0.0799931	-0.078051	-0.0800534
558	-0.0590538	-0.0752934	-0.071507	-0.0808231	-0.0785557	-0.0759369	-0.072784	-0.0691559	-0.0777928	-0.0728441	-0.076719	-0.0744682	-0.0744851	-0.0716976	-0.0477748	-0.0723411	-0.0760762	-0.0791265	-0.0770878	-0.0790137
559	-0.0575726	-0.0740688	-0.0704033	-0.0797588	-0.0777245	-0.074887	-0.0715886	-0.0689058	-0.076942	-0.0717998	-0.0758634	-0.0733981	-0.0737439	-0.0704996	-0.0464284	-0.0712802	-0.0753928	-0.0781805	-0.0760361	-0.0780832
560	-0.0560812	-0.0728539	-0.0693052	-0.0786151	-0.076766	-0.0737579	-0.0703658	-0.0683563	-0.0761085	-0.0706329	-0.0749164	-0.0723361	-0.0728208	-0.069258	-0.0450747	-0.070236	-0.0746255	-0.077173	-0.0749933	-0.077025
561	-0.0545294	-0.0715734	-0.0681577	-0.0773946	-0.0757491	-0.0725076	-0.0690937	-0.0677681	-0.075187	-0.0694999	-0.0739631	-0.0710883	-0.0718723	-0.0679175	-0.0435067	-0.069148	-0.0738038	-0.076154	-0.0739294	-0.0760007
562	-0.0530092	-0.0702774	-0.0670391	-0.0761926	-0.07468	-0.0712535	-0.0677589	-0.0671626	-0.074163	-0.068489	-0.0729559	-0.0699279	-0.070966	-0.066625	-0.042009	-0.0680189	-0.0729977	-0.0750056	-0.0727325	-0.0748986
563	-0.0515392	-0.0689515	-0.065846	-0.0749641	-0.0735882	-0.0700579	-0.0664039	-0.0665011	-0.0731069	-0.0674222	-0.071863	-0.0686823	-0.0699593	-0.0653311	-0.0406861	-0.0668996	-0.0721677	-0.0738546	-0.0715101	-0.0738217
564	-0.0500095	-0.0675421	-0.0646264	-0.0736649	-0.0725	-0.0687605	-0.0650708	-0.0660081	-0.0720517	-0.0663971	-0.0707642	-0.0673966	-0.0688771	-0.0638852	-0.0392595	-0.0656932	-0.0712764	-0.0725779	-0.0702208	-0.0726036
565	-0.048499	-0.0661343	-0.063399	-0.0722699	-0.0713415	-0.0674428	-0.0636779	-0.0652802	-0.0709489	-0.0651156	-0.0696368	-0.0660441	-0.0677581	-0.062422	-0.0378979	-0.0644759	-0.070364	-0.0713254	-0.0689518	-0.0713643
566	-0.0469751	-0.0647221	-0.0621571	-0.0709545	-0.0701651	-0.0660412	-0.0622797	-0.0647345	-0.0698335	-0.0637989	-0.0684439	-0.064704	-0.0666587	-0.0609717	-0.0364051	-0.0632911	-0.0694036	-0.0700321	-0.0675857	-0.0700744
567	-0.0455344	-0.0632552	-0.0608807	-0.0695275	-0.068982	-0.0646712	-0.0608663	-0.0643871	-0.068696	-0.0625679	-0.0672491	-0.0633751	-0.0654695	-0.059444	-0.0352718	-0.0620424	-0.0683663	-0.0687826	-0.0662841	-0.0687627
568	-0.0440348	-0.0617874	-0.0595975	-0.0681428	-0.0676947	-0.0633722	-0.0594034	-0.0638425	-0.0674624	-0.06129	-0.0660083	-0.0619851	-0.0642884	-0.0580046	-0.0340622	-0.0607234	-0.0674007	-0.0674467	-0.0648683	-0.0674875
569	-0.0425202	-0.0603084	-0.0582659	-0.0666856	-0.0663501	-0.0619367	-0.0579378	-0.0631641	-0.0661591	-0.0601147	-0.0647183	-0.0605911	-0.0631069	-0.056569	-0.0325955	-0.0594067	-0.0663331	-0.0660618	-0.0635209	-0.0660872
570	-0.0410832	-0.0587915	-0.0568932	-0.0652081	-0.0649686	-0.0605084	-0.056426	-0.0627102	-0.0648938	-0.0589039	-0.0633775	-0.0591474	-0.0618383	-0.0550817	-0.0312895	-0.0581226	-0.0652677	-0.0646977	-0.0621227	-0.0647281
571	-0.0396648	-0.0572511	-0.0554689	-0.0637395	-0.0635928	-0.0589501	-0.0549106	-0.0618149	-0.0635555	-0.0574457	-0.0621018	-0.0576917	-0.060587	-0.0535229	-0.0300243	-0.0567942	-0.0641379	-0.0633681	-0.0606645	-0.0632012
572	-0.0382466	-0.0556919	-0.054107	-0.0621923	-0.0621234	-0.057448	-0.053404	-0.0609577	-0.0622261	-0.0560239	-0.0607544	-0.0562236	-0.0592848	-0.0519385	-0.0288316	-0.055471	-0.0630092	-0.0619322	-0.0591792	-0.0618176
573	-0.036835	-0.0542108	-0.0527305	-0.0606025	-0.0607157	-0.0559344	-0.051896	-0.0602946	-0.0608204	-0.0548468	-0.0594055	-0.0547579	-0.0580073	-0.0504246	-0.0277402	-0.0541069	-0.0618925	-0.060549	-0.0576887	-0.0603649
574	-0.035385	-0.0526772	-0.0513533	-0.0590588	-0.0593414	-0.0544233	-0.0504264	-0.0595309	-0.0595128	-0.0534004	-0.0580109	-0.0532504	-0.0567244	-0.0489033	-0.0265988	-0.0527635	-0.0608135	-0.0590643	-0.056233	-0.0589146
575	-0.0340251	-0.0511841	-0.0499931	-0.057473	-0.0579184	-0.0528316	-0.0489438	-0.0585948	-0.0581159	-0.0521815	-0.056629	-0.0517318	-0.0553408	-0.0474206	-0.025401	-0.0514346	-0.0596512	-0.0575817	-0.0547725	-0.0574679
576	-0.0327145	-0.0496462	-0.048589	-0.0558923	-0.0565404	-0.0513162	-0.0474365	-0.0578768	-0.0567179	-0.0508211	-0.0552578	-0.0502133	-0.053984	-0.0459029	-0.0241736	-0.0500746	-0.058461	-0.0561176	-0.0531955	-0.055924
577	-0.0313999	-0.0481538	-0.0472154	-0.0543305	-0.0550682	-0.0498041	-0.0459673	-0.0573038	-0.0553581	-0.0494913	-0.053879	-0.0487579	-0.0526372	-0.0444716	-0.0231118	-0.0486913	-0.0573236	-0.0546022	-0.0516493	-0.0544562
578	-0.0301498	-0.0466234	-0.0458321	-0.0527845	-0.0536234	-0.048273	-0.0445079	-0.0568793	-0.0539537	-0.0480034	-0.0524735	-0.0472224	-0.0512089	-0.0429344	-0.0219944	-0.0473567	-0.0561095	-0.0531516	-0.0501534	-0.0529557
579	-0.0288613	-0.0451288	-0.0444521	-0.0512537	-0.0521401	-0.0467491	-0.0430434	-0.0561602	-0.0525276	-0.0465843	-0.0510357	-0.045787	-0.0498372	-0.0414122	-0.0209803	-0.0459893	-0.054899	-0.0516762	-0.0486537	-0.0514808
580	-0.0276613	-0.0436098	-0.0431128	-0.0496603	-0.0506674	-0.0451972	-0.0415697	-0.0553388	-0.0510279	-0.045179	-0.0496202	-0.0443054	-0.0485171	-0.0399623	-0.0200843	-0.044649	-0.0536903	-0.0502548	-0.0471484	-0.0500362
581	-0.0264614	-0.0421313	-0.0417697	-0.0481832	-0.0491522	-0.0436944	-0.0401445	-0.0546251	-0.0496311	-0.0439308	-0.0482072	-0.042877	-0.0471794	-0.0385739	-0.0191788	-0.0433386	-0.0524648	-0.0488198	-0.0456015	-0.0485674
582	-0.0253321	-0.0407076	-0.04042	-0.0465799	-0.0476784	-0.0422318	-0.0387054	-0.0538933	-0.0482699	-0.0428916	-0.0468213	-0.0414433	-0.0458091	-0.0371589	-0.0183759	-0.0420012	-0.0512357	-0.0473506	-0.0441032	-0.0471076
583	-0.0242236	-0.0392638	-0.0390952	-0.0450717	-0.0462135	-0.0407893	-0.0373003	-0.0528445	-0.0468244	-0.041543	-0.0454281	-0.0399953	-0.0444169	-0.0358296	-0.0174854	-0.0407264	-0.050043	-0.0458885	-0.0426878	-0.0457182
584	-0.0231077	-0.0378508	-0.0378375	-0.043574	-0.044796	-0.0392908	-0.0359565	-0.0516636	-0.0454146	-0.0402725	-0.0440344	-0.0385634	-0.0431153	-0.0344298	-0.0166551	-0.0394613	-0.0487991	-0.0444854	-0.0412778	-0.0442946
585	-0.0220948	-0.036501	-0.0365404	-0.0420646	-0.0434261	-0.0378834	-0.0345723	-0.0506653	-0.0440417	-0.0390489	-0.0426902	-0.0371774	-0.041796	-0.033074	-0.0159455	-0.0381923	-0.0476209	-0.0430312	-0.03983	-0.0428923
586	-0.0210533	-0.0351044	-0.0352888	-0.0406166	-0.0420658	-0.0364409	-0.0332302	-0.049661	-0.0426563	-0.0377458	-0.0413818	-0.0358198	-0.0405652	-0.0318083	-0.0151586	-0.0369282	-0.0464364	-0.0415869	-0.0384451	-0.0415029
587	-0.0200613	-0.0337576	-0.0340541	-0.0392072	-0.0406595	-0.0350894	-0.0319271	-0.04873	-0.0413254	-0.0365754	-0.0400429	-0.0345184	-0.03928	-0.0306066	-0.0143318	-0.0356569	-0.0452917	-0.0401317	-0.0370811	-0.0402024
588	-0.0190937	-0.0324547	-0.0328239	-0.0378111	-0.0393753	-0.0337417	-0.0306646	-0.0477778	-0.0399444	-0.0354489	-0.0386937	-0.033241	-0.037978	-0.0294389	-0.013518	-0.0344214	-0.044114	-0.0388136	-0.0357491	-0.0388491
589	-0.0182117	-0.0311166	-0.0316067	-0.0364423	-0.0380152	-0.0324396	-0.0293995	-0.0468832	-0.0386356	-0.0342341	-0.0373767	-0.0319511	-0.0367225	-0.0282133	-0.0127041	-0.0332376	-0.0429459	-0.0374335	-0.0343737	-0.0375192
590	-0.0173402	-0.0298801	-0.030391	-0.0350781	-0.0366534	-0.0311112	-0.0281719	-0.0460038	-0.037334	-0.033179	-0.036103	-0.0306478	-0.0354218	-0.027108	-0.0121099	-0.0320604	-0.0417456	-0.0361146	-0.0330487	-0.0362826
591	-0.0164998	-0.0286202	-0.029233	-0.0337432	-0.0353214	-0.0298547	-0.0269847	-0.0451411	-0.036038	-0.0318982	-0.0348363	-0.0294335	-0.034225	-0.0259345	-0.0114328	-0.0309245	-0.0406067	-0.0348325	-0.0317886	-0.0349628
592	-0.0156633	-0.0274252	-0.0280974	-0.0324405	-0.0340071	-0.0286372	-0.0258187	-0.0441441	-0.0347564	-0.0308612	-0.0335852	-0.0282549	-0.0329998	-0.0248401	-0.0108918	-0.0297914	-0.0394513	-0.0335576	-0.0305779	-0.0338191
593	-0.0148192	-0.0262408	-0.0269902	-0.0312173	-0.0327641	-0.0274592	-0.0246799	-0.0431036	-0.0333954	-0.0298221	-0.0323078	-0.0270814	-0.0318736	-0.0237625	-0.0103208	-0.028729	-0.0382846	-0.0323014	-0.0293581	-0.032612
594	-0.0140334	-0.0251067	-0.0258807	-0.0299338	-0.0315216	-0.0262864	-0.0235977	-0.0418593	-0.0321879	-0.0287908	-0.0311322	-0.025958	-0.030813	-0.0227323	-0.00989987	-0.0276452	-0.0371921	-0.0310336	-0.0281533	-0.0314089
595	-0.0133157	-0.0239884	-0.0248005	-0.0286541	-0.030371	-0.025152	-0.0224735	-0.041103	-0.0310134	-0.0279579	-0.0299637	-0.0247961	-0.0296903	-0.0217483	-0.00919269	-0.0265612	-0.0360923	-0.0298442	-0.0269754	-0.0301993
596	-0.0125787	-0.0229441	-0.0237493	-0.0274628	-0.02919	-0.0241004	-0.0214478	-0.0402803	-0.0298911	-0.02694	-0.0288571	-0.0236974	-0.0285977	-0.0207873	-0.0084831	-0.0255432	-0.0350057	-0.0286384	-0.0258403	-0.0290975
597	-0.0118755	-0.0218923	-0.0227797	-0.0262841	-0.0280842	-0.0230439	-0.0204348	-0.0393098	-0.0287051	-0.0259615	-0.0277752	-0.0226449	-0.0274882	-0.0198141	-0.0079106	-0.0245256	-0.0339289	-0.027466	-0.0248141	-0.0279051
598	-0.0112071	-0.0208411	-0.0218172	-0.0252266	-0.0269623	-0.0219942	-0.0194998	-0.0383452	-0.0275023	-0.0248606	-0.0266713	-0.0216073	-0.0264297	-0.0188899	-0.00755346	-0.0235491	-0.0329095	-0.0263537	-0.0237475	-0.0268498
599	-0.0105488	-0.0199033	-0.0208161	-0.024147	-0.0258759	-0.0209632	-0.0185615	-0.0373186	-0.0264131	-0.0239757	-0.0255989	-0.020648	-0.0254665	-0.0179567	-0.00700483	-0.0225508	-0.031876	-0.0252375	-0.0227147	-0.0257051
600	-0.00996065	-0.0190022	-0.0198907	-0.023084	-0.0248053	-0.0199398	-0.0176602	-0.0364799	-0.0252874	-0.0230551	-0.0245518	-0.0197328	-0.0244788	-0.0171379	-0.00661217	-0.0216281	-0.0309183	-0.0241108	-0.0216812	-0.0245575
601	-0.00956183	-0.0183217	-0.0191925	-0.0219991	-0.023686	-0.0191038	-0.0168945	-0.0357918	-0.0242633	-0.0220403	-0.0238556	-0.0188087	-0.0235118	-0.0160537	-0.00598695	-0.0208899	-0.0297852	-0.0227807	-0.0205755	-0.0236247
602	-0.00899363	-0.0174064	-0.0183336	-0.0209617	-0.0226461	-0.0181775	-0.0160156	-0.034677	-0.0232004	-0.0209803	-0.0228324	-0.0179348	-0.0225182	-0.0153072	-0.00559667	-0.0199755	-0.0287966	-0.021789	-0.0195301	-0.0225316
603	-0.00844946	-0.0165295	-0.0175122	-0.0200048	-0.0216605	-0.0172944	-0.0151822	-0.0336436	-0.0222236	-0.0201148	-0.0218614	-0.0170462	-0.0215638	-0.0144799	-0.0051566	-0.0191505	-0.0278589	-0.020799	-0.0185326	-0.0216017
604	-0.0079321	-0.0156939	-0.0167236	-0.0190694	-0.0207293	-0.0163991	-0.0143904	-0.0328869	-0.021248	-0.0194036	-0.0209153	-0.0161822	-0.020613	-0.0137026	-0.00490897	-0.0183709	-0.0268936	-0.0198282	-0.0175715	-0.0205777
605	-0.00744777	-0.0148803	-0.0159377	-0.0181011	-0.0197814	-0.0155455	-0.0136244	-0.0316632	-0.020286	-0.0184136	-0.0200189	-0.0153566	-0.019686	-0.0129795	-0.00469937	-0.017552	-0.0259229	-0.0188724	-0.0166455	-0.0196366
606	-0.00701716	-0.0141146	-0.0151642	-0.0171974	-0.0188961	-0.0147062	-0.0128898	-0.0309308	-0.0193276	-0.0176716	-0.0191395	-0.0146059	-0.0188461	-0.012262	-0.00438089	-0.0167566	-0.0250414	-0.017985	-0.0158119	-0.018707
607	-0.00658026	-0.0133308	-0.0144095	-0.0163649	-0.0180075	-0.0139155	-0.0121975	-0.0301251	-0.018453	-0.0168433	-0.0183022	-0.013807	-0.0180311	-0.0115353	-0.00396673	-0.0160047	-0.0241661	-0.0171442	-0.0150234	-0.0178279
608	-0.00618898	-0.012612	-0.0137399	-0.0155784	-0.0171751	-0.0132108	-0.0115363	-0.0291241	-0.0175758	-0.015871	-0.017424	-0.0130448	-0.017177	-0.0108746	-0.00377515	-0.0153123	-0.0232842	-0.0162713	-0.0142685	-0.01707
609	-0.00579221	-0.0119045	-0.0130481	-0.0147983	-0.0163706	-0.0124705	-0.0109002	-0.0283007	-0.016675	-0.0150408	-0.0166462	-0.0123218	-0.0163464	-0.0102165	-0.00355731	-0.0145947	-0.0223976	-0.0155102	-0.0134891	-0.0162653
610	-0.00544056	-0.0112283	-0.0123509	-0.0139889	-0.0156107	-0.0117584	-0.0102645	-0.0276731	-0.0158784	-0.0143036	-0.0158461	-0.0115616	-0.0155736	-0.00968484	-0.00334022	-0.0138819	-0.0215629	-0.0147512	-0.0127498	-0.0154826
611	-0.00510002	-0.0105736	-0.0116191	-0.0131871	-0.0149321	-0.0111138	-0.00964847	-0.026498	-0.0151061	-0.013533	-0.0151077	-0.0108974	-0.0148225	-0.00918026	-0.00316459	-0.0131945	-0.0207425	-0.0139536	-0.0120121	-0.0146254
612	-0.0047212	-0.00998266	-0.0109846	-0.0124702	-0.0141782	-0.0104858	-0.00907518	-0.0255527	-0.0143478	-0.0129847	-0.014377	-0.010288	-0.014148	-0.00859962	-0.00301178	-0.0125984	-0.0199594	-0.013162	-0.0113445	-0.0138388
613	-0.00442128	-0.00937303	-0.0103764	-0.0117836	-0.0134904	-0.00989641	-0.0085264	-0.024764	-0.0136211	-0.012249	-0.0136541	-0.00967143	-0.0134651	-0.00809319	-0.00285944	-0.0120086	-0.0192066	-0.012477	-0.0106901	-0.013176
614	-0.00417287	-0.00883025	-0.00978753	-0.011169	-0.0127997	-0.00935602	-0.0079686	-0.0240008	-0.0128614	-0.0117723	-0.0129536	-0.00916229	-0.0128042	-0.00758995	-0.00252445	-0.0114106	-0.0184419	-0.0117995	-0.0101307	-0.0125071
615	-0.00389897	-0.00832224	-0.00926747	-0.0104957	-0.0121475	-0.00880253	-0.00747173	-0.0233913	-0.0122147	-0.0111167	-0.0123041	-0.00860545	-0.01208	-0.00715075	-0.00245476	-0.0108298	-0.0176945	-0.0112186	-0.00957148	-0.0118151
616	-0.00361307	-0.00778848	-0.0087293	-0.00988151	-0.011591	-0.00824301	-0.00701022	-0.0225764	-0.0116001	-0.0104808	-0.0116424	-0.00811475	-0.0114585	-0.00676065	-0.00233616	-0.0102778	-0.0169428	-0.0106202	-0.0089752	-0.0111368
617	-0.00340708	-0.00731009	-0.00824833	-0.00929585	-0.0109751	-0.00771409	-0.00654778	-0.021969	-0.0109756	-0.0100389	-0.0110663	-0.00761761	-0.0109516	-0.00633532	-0.00224841	-0.00976412	-0.0162754	-0.0100111	-0.00846838	-0.0105055
618	-0.00317429	-0.00685207	-0.00773998	-0.00871455	-0.0104147	-0.00719952	-0.00613064	-0.0213827	-0.0104007	-0.00958487	-0.0105708	-0.00707334	-0.0103777	-0.00585247	-0.00204316	-0.00929495	-0.0155918	-0.00944073	-0.00805366	-0.00994678
619	-0.0029147	-0.00639493	-0.00730271	-0.00819269	-0.00983169	-0.00674666	-0.00574667	-0.0205806	-0.0097699	-0.00906934	-0.00999751	-0.00660639	-0.00991266	-0.00546454	-0.00195026	-0.00878172	-0.0149277	-0.00889894	-0.00761755	-0.00930516
620	-0.00269572	-0.00598123	-0.00682175	-0.00771468	-0.00928684	-0.00635951	-0.00537084	-0.0199736	-0.00924838	-0.00853959	-0.0095018	-0.00619809	-0.00938077	-0.00514196	-0.00164658	-0.00829935	-0.0142722	-0.00838951	-0.00716833	-0.00877939
621	-0.00251623	-0.00556105	-0.00635938	-0.00721753	-0.00873406	-0.00593602	-0.00500663	-0.0194269	-0.00877272	-0.00819577	-0.00895518	-0.00573991	-0.00886748	-0.00477528	-0.00153418	-0.00787317	-0.0136775	-0.00793756	-0.00677978	-0.00838233
622	-0.00229094	-0.00518631	-0.00593148	-0.00678714	-0.00826097	-0.00553351	-0.00464129	-0.0186442	-0.00825692	-0.00776556	-0.00846266	-0.00527267	-0.00829032	-0.00442427	-0.00141704	-0.00743389	-0.0130721	-0.00743979	-0.00633162	-0.00789382
623	-0.00211485	-0.00485756	-0.00556641	-0.00634975	-0.00778281	-0.0051728	-0.00429202	-0.0177827	-0.00778622	-0.00737434	-0.00799869	-0.00492224	-0.00783606	-0.00414164	-0.00134424	-0.00699448	-0.0125002	-0.00697037	-0.00585979	-0.00742694
624	-0.00196995	-0.00449124	-0.00521252	-0.00591031	-0.00729176	-0.00474199	-0.00392957	-0.0170026	-0.00730152	-0.00715595	-0.00757156	-0.00460259	-0.00738289	-0.00380243	-0.00109453	-0.0065744	-0.0119333	-0.00653595	-0.00543641	-0.00698024
625	-0.00181655	-0.00419921	-0.0048789	-0.00545891	-0.00684692	-0.00441385	-0.0036084	-0.0163568	-0.0068904	-0.00680936	-0.00709621	-0.00424949	-0.00701738	-0.00360575	-0.00104498	-0.00619907	-0.0113655	-0.00611934	-0.005102	-0.00649571
626	-0.00169094	-0.00392096	-0.00455665	-0.00509577	-0.00644844	-0.00405919	-0.00332223	-0.0156505	-0.00648052	-0.00635208	-0.00668432	-0.00396597	-0.00653927	-0.00335627	-0.00104636	-0.00582782	-0.0108658	-0.00571324	-0.00482683	-0.00605504
627	-0.00155042	-0.00361326	-0.00429087	-0.00475322	-0.00604895	-0.00377174	-0.00306975	-0.0153089	-0.00610137	-0.00612456	-0.00629599	-0.0036755	-0.00612225	-0.00315466	-0.000937119	-0.00549855	-0.0103203	-0.00535818	-0.00449058	-0.00566618
628	-0.00146099	-0.00329828	-0.00400901	-0.00442554	-0.00568243	-0.00343683	-0.00283139	-0.0150298	-0.00573037	-0.00558816	-0.0059066	-0.00343329	-0.00574851	-0.00297161	-0.000794153	-0.00515306	-0.00981079	-0.00504972	-0.0042186	-0.00528644
629	-0.00131065	-0.00310204	-0.00373509	-0.00409471	-0.00532444	-0.00319727	-0.00261363	-0.0144392	-0.00537003	-0.0053786	-0.00556331	-0.00317796	-0.00539625	-0.00273017	-0.00086455	-0.00480642	-0.00934389	-0.00473712	-0.00395134	-0.00487907
630	-0.0011481	-0.00286454	-0.00349227	-0.00379861	-0.00499284	-0.00295648	-0.00239551	-0.0137757	-0.00504683	-0.00511804	-0.0052714	-0.00285619	-0.00499845	-0.0024816	-0.000856741	-0.0044935	-0.0088948	-0.00441594	-0.00365965	-0.00442011
631	-0.00101874	-0.00262566	-0.00324703	-0.00353258	-0.00469778	-0.00272819	-0.00217171	-0.0132393	-0.00473254	-0.00486978	-0.00495588	-0.0026141	-0.00473353	-0.00230877	-0.000728543	-0.00422603	-0.00843236	-0.00411466	-0.00343259	-0.00412063
632	-0.000888958	-0.00243766	-0.00304666	-0.00325432	-0.00436787	-0.0024854	-0.00200707	-0.0126143	-0.00433027	-0.00458434	-0.00468088	-0.00239778	-0.00444025	-0.00215063	-0.000552274	-0.00394256	-0.00803341	-0.00381481	-0.00317824	-0.00395276
633	-0.000795363	-0.0022026	-0.002849	-0.00305015	-0.00413115	-0.00223646	-0.00183283	-0.0121566	-0.00400021	-0.00435101	-0.00435675	-0.00218568	-0.00405485	-0.00198377	-0.000488349	-0.00368098	-0.0075904	-0.00355915	-0.0029553	-0.00351042
634	-0.000716851	-0.0020379	-0.00262868	-0.00283214	-0.0038183	-0.00205036	-0.00170709	-0.0115038	-0.00366864	-0.00399991	-0.00401899	-0.0020102	-0.00378409	-0.00177693	-0.000398157	-0.00344868	-0.00718091	-0.00330133	-0.00271585	-0.00326809
635	-0.00062252	-0.00187717	-0.00243348	-0.00263646	-0.00357756	-0.00188305	-0.00153255	-0.0109101	-0.00348386	-0.00379463	-0.00380678	-0.00181977	-0.00346765	-0.00163807	-0.000295189	-0.00318824	-0.00676467	-0.00303081	-0.00249092	-0.00311473
636	-0.00056587	-0.00170469	-0.0022891	-0.00239464	-0.00332886	-0.00166315	-0.00137869	-0.0103007	-0.00324727	-0.00357203	-0.0035563	-0.001665	-0.00328348	-0.00147705	-0.00033412	-0.00300319	-0.00645583	-0.0028241	-0.00230316	-0.00293162
637	-0.000501698	-0.00160849	-0.00218746	-0.00217302	-0.00316925	-0.00147417	-0.00125692	-0.00986729	-0.00297609	-0.00335938	-0.00334045	-0.00149981	-0.0030571	-0.00136331	-0.00018567	-0.00278794	-0.00612348	-0.00255489	-0.00213123	-0.00266303
638	-0.000448005	-0.00143578	-0.00207287	-0.00199037	-0.00293339	-0.00135556	-0.00110407	-0.00922131	-0.00280301	-0.00316952	-0.00315084	-0.00137382	-0.0029393	-0.00128992	-0.000115936	-0.00261268	-0.00582115	-0.00237299	-0.00199336	-0.00247322
639	-0.000402289	-0.00128119	-0.00193008	-0.00180963	-0.00275325	-0.00119718	-0.00100879	-0.00906563	-0.0026377	-0.00288344	-0.00292626	-0.00123398	-0.00271007	-0.0012026	-0.000330332	-0.00244292	-0.00546628	-0.00217946	-0.00183248	-0.00233764
640	-0.000362648	-0.00118058	-0.00180802	-0.0016592	-0.0026088	-0.00113962	-0.000947526	-0.00870546	-0.00245515	-0.00260868	-0.00269321	-0.00115452	-0.00260838	-0.00113698	-0.000496639	-0.00229389	-0.00513409	-0.0020225	-0.00168492	-0.00201408
641	-0.000260181	-0.00106665	-0.00167331	-0.00152867	-0.00244434	-0.00104158	-0.000895048	-0.00855837	-0.00225161	-0.00238096	-0.00255262	-0.00102287	-0.00239419	-0.00100762	-0.000395626	-0.00212341	-0.00486559	-0.00181801	-0.00147122	-0.00188573
642	-0.000180087	-0.000956226	-0.00153041	-0.00143845	-0.00227118	-0.000930631	-0.000816902	-0.00821554	-0.00210999	-0.00217433	-0.00244006	-0.000918284	-0.00232363	-0.000874867	-0.000374232	-0.00197169	-0.00455983	-0.00164578	-0.00128005	-0.00175131
643	-0.000109765	-0.00088006	-0.00138738	-0.00130731	-0.00210666	-0.000782181	-0.000729656	-0.00799278	-0.00194592	-0.00189945	-0.00225722	-0.000830052	-0.00224046	-0.000780173	-0.000362154	-0.00181365	-0.00432298	-0.00148428	-0.00115707	-0.00165845
644	-6.54e-05	-0.000770959	-0.00122293	-0.00119659	-0.00199389	-0.000726203	-0.000653119	-0.00753732	-0.00181947	-0.00185869	-0.00213621	-0.000734729	-0.00208624	-0.000682331	-0.000353077	-0.00167303	-0.004082	-0.00137465	-0.00103206	-0.00146699
645	-6.08e-05	-0.000661682	-0.00111832	-0.00106722	-0.0018413	-0.000675627	-0.000588075	-0.00696386	-0.00168939	-0.00170216	-0.001988	-0.000641953	-0.00201446	-0.000609578	-0.000229289	-0.00157024	-0.00383246	-0.00126624	-0.000936888	-0.00138466
646	-6.63e-05	-0.000550888	-0.000966296	-0.000937472	-0.00164605	-0.000549444	-0.000507561	-0.00659151	-0.00161478	-0.00151783	-0.0018419	-0.000579682	-0.00186889	-0.000591358	-0.000148938	-0.00145462	-0.00358034	-0.001179	-0.000817627	-0.00133597
647	-6.67e-05	-0.000465545	-0.000826749	-0.000860433	-0.00152957	-0.000479348	-0.00048365	-0.0059832	-0.00146753	-0.00126997	-0.00171575	-0.000479976	-0.00167443	-0.000454987	-0.000147216	-0.00132422	-0.00336129	-0.0011006	-0.000657261	-0.00129098
648	-6.11e-05	-0.00039083	-0.000729832	-0.000763664	-0.00140314	-0.000478496	-0.000415733	-0.00581241	-0.001389	-0.00123128	-0.00159081	-0.000411844	-0.00153627	-0.000352306	-0.000150372	-0.00123061	-0.00316387	-0.00102522	-0.000634818	-0.00109686
649	-3.28e-06	-0.000343566	-0.000666882	-0.000681585	-0.00127146	-0.000432128	-0.000394123	-0.00539698	-0.0012398	-0.00109838	-0.00151344	-0.000341732	-0.00144745	-0.000289255	-0.00013545	-0.00112735	-0.00298934	-0.000939145	-0.000491576	-0.00109087
650	3.89e-05	-0.000286425	-0.000579252	-0.00059218	-0.00120789	-0.000410839	-0.000324402	-0.00504294	-0.00114866	-0.000966992	-0.00143628	-0.000249767	-0.00141812	-0.000275528	-0.000157547	-0.000964331	-0.00280625	-0.000877726	-0.000371335	-0.000952587
651	5.01e-05	-0.000264424	-0.000471951	-0.000503719	-0.0011061	-0.000331106	-0.000278298	-0.00481932	-0.000990955	-0.000884997	-0.00132164	-0.000262669	-0.00134991	-0.000213086	-0.000222115	-0.000904794	-0.00265915	-0.000838853	-0.000309682	-0.000837335
652	8.75e-05	-0.000268645	-0.000451619	-0.000420738	-0.00105483	-0.0003308	-0.000257905	-0.00467176	-0.000939507	-0.000767104	-0.00121658	-0.00022849	-0.00122946	-0.000219601	-0.000284388	-0.000805973	-0.00244898	-0.000737588	-0.00021147	-0.000637398
653	9.18e-05	-0.000191114	-0.000353175	-0.000414741	-0.000917629	-0.000316557	-0.000249171	-0.0042301	-0.000935842	-0.000646008	-0.00113566	-0.000216836	-0.00108196	-0.000190005	-0.000438499	-0.000740433	-0.00226872	-0.000708251	-0.000117076	-0.000475256
654	6.89e-05	-0.000170893	-0.000295782	-0.000384339	-0.000837014	-0.000254167	-0.000257334	-0.00422054	-0.00077874	-0.0004371	-0.00105765	-0.000172616	-0.000991673	-0.000167075	-0.000414069	-0.000675545	-0.00204782	-0.00061779	-1.04494e-05	-0.000403719
655	7.98e-05	-0.000133101	-0.000245944	-0.000350474	-0.000752631	-0.00023951	-0.000233614	-0.00376577	-0.000668798	-0.000580945	-0.00100916	-8.91212e-05	-0.000945237	-0.000110158	-0.000251099	-0.000635601	-0.00191709	-0.000603796	3.4392e-06	-0.00039035
656	0.000103021	-0.000132224	-0.000158893	-0.000353033	-0.000659523	-0.000137118	-0.000193629	-0.00363874	-0.000544561	-0.000538885	-0.000990085	7.46048e-06	-0.00079994	-0.000139766	-2.00879e-05	-0.000581177	-0.00176773	-0.000520873	-1.11684e-05	-0.000382538
657	6.73e-05	-8.35716e-05	-0.000101322	-0.000312506	-0.000639111	-8.91298e-05	-0.000133803	-0.00308225	-0.000540584	-0.000579573	-0.000915884	-1.01615e-06	-0.000770758	-7.29539e-05	-6.31335e-05	-0.000562092	-0.00163747	-0.000434229	-2.85202e-05	-0.000223912
658	9.07e-05	-2.98629e-05	-0.000104587	-0.000219952	-0.00057081	-7.64297e-05	-0.000134237	-0.00301984	-0.000452802	-0.000495705	-0.000809188	1.61822e-05	-0.000674134	-9.42827e-05	-1.94566e-06	-0.000497029	-0.00152704	-0.000418673	5.78791e-05	-0.00023428
659	6.05e-05	-2.48486e-05	-9.30785e-05	-0.000185433	-0.000485973	-9.27911e-05	-0.00011762	-0.00276064	-0.000411187	-0.00043795	-0.000777979	5.42581e-05	-0.000560324	2.84787e-05	-2.12071e-05	-0.000465554	-0.00141297	-0.000418075	3.97844e-05	-0.000177995
660	3.74e-05	-6.37373e-05	-9.58959e-05	-8.17786e-05	-0.000414839	-7.08233e-05	-0.000103324	-0.00221711	-0.000304971	-0.000153708	-0.000708292	8.41238e-05	-0.000530892	2.55702e-06	-5.28025e-06	-0.000443581	-0.00125751	-0.000341166	0.000135244	-0.000169054
661	3.3e-05	-5.20372e-05	-6.19828e-05	-3.3752e-05	-0.000343899	-1.02745e-05	-7.39955e-05	-0.00218452	-0.00028965	-5.32585e-05	-0.000664338	0.000118154	-0.000421264	-1.07734e-05	3.41495e-05	-0.00041639	-0.00115217	-0.000267718	0.0001876	-0.000107296
662	5.91e-05	-7.03116e-05	-0.00010655	2.86825e-05	-0.000377133	-2.26543e-05	-9.60868e-05	-0.00214157	-0.000204399	-1.92472e-05	-0.000580012	0.000123199	-0.000418933	3.4538e-05	-6.65771e-05	-0.000384496	-0.00108595	-0.000181163	0.000133209	-5.7599e-05
663	7.9e-05	-5.49344e-05	-0.000110189	4.08226e-05	-0.00036991	1.63614e-05	-9.39838e-05	-0.00194206	-0.000216362	-6.37079e-05	-0.000552329	0.000133937	-0.000428864	4.72625e-05	-6.97338e-05	-0.00031249	-0.00103725	-0.000131519	0.000106651	-3.3686e-05
664	7e-05	-2.60743e-05	-6.98089e-05	-5.62978e-07	-0.000380603	7.4027e-05	-7.1814e-05	-0.00178383	-0.000258507	9.47192e-05	-0.00054689	0.000138816	-0.000360261	9.39191e-07	-9.21175e-05	-0.000271293	-0.000935625	-0.000112244	0.000122526	3.84686e-05
665	6.92e-06	-5.10344e-05	1.6487e-05	-5.92328e-06	-0.000336711	0.000110526	-4.14479e-05	-0.00156036	-0.000272478	0.000202247	-0.00050397	0.000181744	-0.000373296	2.85999e-05	-0.000103883	-0.000288183	-0.000805506	-6.60513e-05	7.78912e-05	3.99242e-05
666	2.03e-05	-3.37629e-05	3.84001e-05	-5.18954e-05	-0.000344692	0.00016406	-2.94062e-05	-0.00177825	-0.000210323	0.000192472	-0.000507226	0.00011399	-0.000315843	-1.80567e-05	-0.000168739	-0.000280606	-0.000757259	-2.00475e-05	3.12763e-05	5.0737e-06
667	-2.44e-05	1.84972e-05	3.28697e-05	-0.000113796	-0.000343322	0.000144688	-6.95453e-05	-0.00189229	-0.000252073	0.000315843	-0.0004393	0.000105066	-0.000281877	-4.496e-05	-0.000167304	-0.000246093	-0.000657243	3.05988e-05	3.59498e-05	-8.35913e-05
668	-6.97e-05	4.14515e-05	9.23481e-05	-7.36407e-05	-0.000266298	0.000142912	-6.37862e-05	-0.00158723	-0.000231946	0.000381563	-0.000367994	0.000157705	-0.00021826	-2.13287e-06	-6.62901e-05	-0.00021748	-0.000603353	4.91691e-05	2.13302e-05	-0.000166975
669	-6.44e-05	6.47401e-05	0.000120577	-6.92383e-05	-0.000268659	0.000186075	-1.80626e-05	-0.00165668	-0.000174847	0.000352494	-0.000367992	0.000197315	-0.000259959	-2.7388e-05	1.2311e-06	-0.000219573	-0.000539094	3.64021e-05	2.44458e-05	-0.000235143
670	-1.86e-05	6.44058e-05	0.000153326	-5.02945e-05	-0.00024023	0.000216742	2.32981e-06	-0.00126407	-0.000240115	0.000327304	-0.000330611	0.000166695	-0.000183493	2.09652e-05	5.65332e-05	-0.000188349	-0.000519805	-3.23925e-05	-3.67886e-05	-0.000240976
671	-5.47e-05	7.86687e-05	0.000161853	-2.69482e-05	-0.0002431	0.000224842	4.37167e-05	-0.00115683	-0.000205841	0.000418635	-0.000272602	0.000139858	-0.000223727	-1.34516e-05	0.000186531	-0.000183201	-0.000514356	4.86416e-05	-1.34212e-05	-0.000176956
672	-4.34e-05	8.00059e-05	0.000176421	6.7504e-05	-0.000258309	0.000161634	4.86031e-05	-0.00105447	-0.000205345	0.000524967	-0.000275828	0.000141315	-0.000229446	3.00541e-05	0.000218958	-0.00017325	-0.00045839	5.9826e-06	5.73998e-05	-0.000261994
673	3.98e-06	6.95316e-05	0.000182005	5.21622e-05	-0.000180762	0.000120022	4.62472e-05	-0.00103744	-0.000165028	0.000600816	-0.000253144	0.000105066	-0.000187137	-2.50855e-05	0.000247655	-0.000126379	-0.000382092	-3.97785e-05	6.03956e-05	-0.000328957
674	-1.01e-05	7.15373e-05	0.000199579	6.3235e-05	-0.000171322	9.74822e-05	7.53043e-05	-0.000861691	-0.00013185	0.000573375	-0.000243436	8.53137e-05	-0.000169825	-2.04804e-06	0.000369173	-0.00010466	-0.000345413	-1.09734e-05	-4.38587e-05	-0.000236355
675	2.11e-05	8.20116e-05	0.00021986	5.2429e-05	-0.000186987	9.83975e-05	4.50255e-05	-0.000819646	-8.9333e-05	0.000547811	-0.000216793	4.42632e-05	-0.000122519	-2.47219e-05	0.000404447	-6.86563e-05	-0.000330327	5.62385e-05	-4.51769e-05	-0.000152419
676	2.6e-05	0.000133304	0.000233666	-9.65868e-06	-0.000128238	9.98849e-05	6.84982e-05	-0.000794451	-8.88374e-05	0.000419633	-0.000180495	6.24682e-05	-8.71449e-05	7.88921e-06	0.000360392	-6.54654e-05	-0.000299411	5.89819e-05	-7.78912e-05	-0.000123515
677	2.91e-05	0.000165283	0.000224405	-0.000117131	-0.000115134	9.25623e-05	9.44733e-05	-0.0010106	-9.19349e-05	0.000285843	-0.000199951	3.73619e-05	-0.000146355	4.22939e-05	0.000228715	-2.42922e-05	-0.00027499	3.85123e-05	-0.000103176	-0.000128298
678	1.14e-05	0.000151444	0.000249053	-0.000153789	-0.000108814	0.00011064	6.2041e-05	-0.000918549	-4.49763e-05	0.000184719	-0.000202076	4.12885e-06	-0.000135727	4.6293e-05	0.000290552	3.88057e-06	-0.000257484	3.60855e-05	-7.81308e-05	-0.000117693
679	-3.6e-05	0.000140702	0.000273178	-0.000113529	-4.98212e-05	9.9084e-05	7.75731e-05	-0.00103469	-2.763e-05	0.000201573	-0.000191158	-5.00935e-05	-0.000117054	6.62887e-05	0.000154677	-3.0674e-05	-0.000203393	3.5769e-05	-5.3685e-05	-4.94894e-05
680	-6.26e-05	0.000121916	0.000288641	-7.51082e-05	-2.66457e-05	0.000125611	7.27738e-05	-0.00118996	4.48524e-05	0.000152697	-0.000151146	-4.24784e-05	-0.000158592	0.000117672	9.32654e-05	-3.40708e-05	-0.000187973	0.000130316	-7.24987e-05	-0.000112911
681	-1.57e-05	0.000121271	0.000272382	-7.8977e-05	-1.87139e-05	8.78713e-05	8.4292e-05	-0.00129469	2.52759e-05	0.000169888	-0.000112452	-0.00011042	-0.00012677	0.000141931	0.000108475	3.48943e-05	-0.000200006	0.00012373	-5.63213e-05	-9.7939e-05
682	-7.79e-05	8.58002e-05	0.000222836	-2.21456e-05	2.88765e-05	2.73454e-05	8.00163e-05	-0.0011445	1.83374e-05	6.80899e-05	-3.64887e-05	-0.000105066	-0.000148025	0.000170905	9.72829e-05	2.70714e-05	-0.000182474	0.000143076	-2.61235e-05	-7.73531e-05
683	-4.17e-05	7.46573e-05	0.000205746	8.20454e-05	4.2757e-05	3.04346e-05	0.000117107	-0.00113238	7.31019e-05	5.19102e-05	-3.58299e-05	-7.2701e-05	-7.6062e-05	0.00014822	8.86738e-05	2.74831e-05	-0.00018663	9.41178e-05	-1.24626e-05	1.9567e-05
684	6.7e-07	6.78601e-05	0.000195128	2.72151e-05	3.01158e-05	2.60868e-05	0.000112391	-0.00111756	0.000108909	-2.03596e-05	-7.81708e-05	-0.000107683	-0.000116294	0.000135437	0.000119093	2.95418e-05	-0.00014623	7.90294e-05	-5.5842e-05	-1.624e-05
685	-2.93e-07	3.90001e-05	0.000140167	9.68536e-06	1.42523e-05	-5.29745e-07	6.9109e-05	-0.0011571	0.000130593	-8.93259e-05	-5.1141e-05	-0.0001431	-0.000139978	0.000129887	0.000102161	6.87593e-05	-0.000141142	0.000115795	-4.42182e-05	-4.4083e-05
686	-2.23e-05	-4.62429e-06	8.2122e-05	2.40133e-05	-4.49878e-06	-7.72306e-05	5.13954e-05	-0.0013929	0.000137766	-0.000117641	-4.03918e-05	-0.000116369	-0.00012677	9.30708e-05	-8.58041e-05	8.22435e-05	-0.000113926	0.000189463	-1.84542e-05	-3.30622e-05
687	2.17e-05	-5.52687e-05	0.000118747	1.85436e-05	4.1022e-05	-7.27684e-05	1.63174e-05	-0.00168687	0.000102219	8.19102e-06	-3.21648e-05	-0.000152366	-7.12038e-05	8.4709e-05	-0.000102735	0.000120278	-5.35596e-05	0.000153674	-3.10366e-05	8.02642e-06
688	9.8e-07	-5.23715e-05	9.12003e-05	-9.41854e-05	8.5638e-05	-3.84437e-05	-1.66664e-05	-0.00161884	7.63233e-05	-6.47192e-05	-8.51387e-06	-0.000198212	-3.52223e-05	8.85869e-05	-0.000225846	0.000122264	-5.01008e-05	0.000142111	-6.84244e-05	6.59165e-05
689	-8.75e-05	-9.00345e-07	0.000109982	-4.92272e-05	5.61418e-05	-2.98625e-05	-3.39437e-05	-0.00176119	6.24464e-05	-0.000137191	-3.38525e-05	-0.000153062	-4.99489e-05	0.000114884	-0.000269178	9.80952e-05	-8.73095e-05	0.000105091	-8.4482e-05	7.7769e-05
690	-4.91e-05	-7.48801e-05	0.00011589	-6.81711e-05	7.23771e-05	-1.08237e-05	-3.45545e-05	-0.00174865	9.83778e-05	-0.000180337	5.00138e-07	-0.000168985	-2.7935e-05	9.85242e-05	-0.000361321	4.65257e-05	-6.7395e-05	0.000118425	-6.59079e-06	3.07749e-05
691	-1.66e-05	-0.000101846	7.69046e-05	-0.000129805	5.82487e-05	1.77344e-05	-2.32108e-05	-0.00169428	0.000125454	-0.000136854	-2.18176e-05	-0.000104352	-5.1619e-05	4.66566e-06	-0.000449198	4.20996e-05	-2.8614e-05	6.99552e-05	1.31816e-05	-0.000127674
692	-1.58e-05	-0.000150597	4.0174e-05	-8.09781e-05	4.2757e-05	-1.40731e-05	-3.15004e-05	-0.00173399	0.000136418	-0.000274045	-7.7675e-05	-0.000113752	-4.93416e-05	-3.59922e-05	-0.000430166	8.16259e-05	-4.33927e-05	7.35427e-05	-2.42062e-05	-5.21926e-05
693	-2.06e-05	-0.000137031	3.0261e-05	-2.72151e-05	5.35392e-05	1.49885e-06	-3.08896e-05	-0.00131712	0.000149514	-0.000167191	-8.28202e-05	-9.68554e-05	1.29351e-05	-4.22939e-05	-0.000395482	4.17908e-05	-5.43981e-05	8.41995e-05	-2.51648e-05	-0.000158657
694	4.19e-06	-0.00010998	3.58958e-05	1.5742e-05	9.45612e-05	9.9084e-06	-2.21637e-05	-0.00145472	0.000128937	-3.47191e-05	-7.65401e-05	-5.83036e-05	1.98885e-05	-8.11946e-05	-0.000409145	4.457e-05	-5.31404e-05	7.69191e-05	-3.06771e-05	-0.000156786
695	4.97e-05	-7.88916e-05	6.19828e-05	-6.69704e-05	7.0642e-05	2.63156e-05	-2.53923e-05	-0.00128415	0.000232533	-1.8e-05	-7.46902e-05	-3.10556e-05	4.5698e-05	-0.000151153	-0.000263726	6.37155e-05	-4.56986e-05	6.8056e-05	-3.70283e-05	-0.000124347
696	0.000116962	-7.44344e-05	5.37393e-06	-9.4052e-05	4.17656e-05	-7.17387e-05	-8.01036e-06	-0.00130388	0.000164177	-5.02248e-05	-5.24452e-05	-6.99643e-05	6.87747e-05	-0.000179083	-0.000169312	5.76425e-05	-4.0982e-05	-5.70826e-06	-5.03297e-06	-0.000161152
697	9.93e-05	-9.66088e-05	-2.54609e-05	-8.89826e-05	5.68854e-05	-0.000117373	-3.40309e-05	-0.0011497	0.000159031	-6.94383e-05	-6.03593e-05	-4.80707e-05	8.76004e-05	-0.000223074	-3.04189e-05	5.45545e-05	-1.09006e-05	1.08679e-05	-9.37091e-06	-0.000181114
698	0.000125785	-5.49344e-05	-2.37914e-05	-0.000120867	0.000100262	-8.36379e-05	-2.94062e-05	-0.0011869	0.000112503	-4.11236e-06	-9.1056e-05	-1.98708e-05	0.000109159	-0.000218177	-6.05507e-05	4.99225e-05	1.82375e-05	-2.05751e-05	-1.98922e-05	-0.000191719
699	0.000104379	-5.19258e-05	-2.00348e-05	-8.31127e-05	6.46932e-05	-8.7528e-05	-3.95282e-05	-0.00110347	8.49965e-05	3.8427e-05	-0.00013357	3.89087e-06	3.87142e-05	-0.000204023	1.61564e-05	4.49817e-05	3.37499e-05	2.24743e-05	-7.03417e-05	-0.000140982
700	1.53e-05	-4.7803e-05	-6.10437e-05	-2.97498e-05	4.4616e-05	-5.68646e-05	-2.94062e-05	-0.00101302	0.000135153	1.0045e-05	-0.000118405	4.14075e-05	3.17305e-05	-0.000228964	1.43198e-05	5.47604e-05	2.33734e-05	2.33184e-05	-9.11926e-06	-3.18146e-05
701	-1.03e-05	-3.54344e-05	-2.11827e-05	-4.28237e-06	6.56847e-05	-4.01599e-05	-2.05058e-05	-0.00116124	7.37214e-05	0.000134157	-0.000141086	2.66531e-05	1.27377e-05	-0.000186241	0.000100153	2.48069e-05	5.23019e-05	-2.97547e-05	-2.33674e-05	-1.89848e-05
702	-2.48e-05	-2.17286e-05	5.91654e-05	1.22735e-06	9.56766e-05	-6.21277e-05	-3.10641e-05	-0.00141226	2.19306e-05	0.000101124	-0.000156247	8.70985e-06	2.56577e-05	-0.000154507	0.000118232	4.55993e-05	2.56793e-05	-9.92879e-05	-3.4392e-05	-4.90735e-05
703	-2.67e-05	3.72172e-05	1.94088e-05	4.50916e-05	3.94108e-05	-0.00012241	-2.15529e-05	-0.00122249	5.81098e-05	-7.14607e-06	-0.000195797	6.09213e-05	6.20946e-05	-9.42827e-05	5.16547e-05	4.34377e-06	-1.62461e-05	-0.000139491	-0.000108329	-5.61434e-05
704	-4.17e-05	4.36801e-05	3.38088e-05	8.75151e-05	6.09752e-05	-0.000159886	-1.36124e-05	-0.000993643	4.75782e-05	-3.06742e-05	-0.000189943	8.44808e-05	0.000103238	-0.000136984	7.40383e-05	3.79823e-05	-3.53221e-05	-6.49961e-05	-9.53867e-05	-0.000117485
705	-2.57e-05	1.34829e-05	4.36175e-05	0.00013274	5.46546e-05	-0.000123857	-1.03838e-05	-0.000938797	5.06757e-05	-3.07416e-05	-0.000138985	7.68656e-05	0.000167174	-0.000127205	3.09928e-05	5.82601e-05	-2.68322e-05	-5.78212e-05	-2.87598e-05	-0.000164063
706	-4.72e-05	5.08115e-05	-3.73566e-05	0.000167762	3.99066e-05	-0.000140872	8.9004e-07	-0.00115036	-8.31379e-06	2.83483e-05	-0.000115814	0.000105779	0.000202653	-0.000124914	-2.51386e-05	3.96292e-05	-4.05628e-05	-7.26986e-05	-4.66149e-05	-0.000125803
707	-0.000109144	7.18716e-05	-2.95305e-05	0.000242307	8.94799e-05	-0.000168023	1.05583e-05	-0.00122067	-1.46204e-05	6.94383e-05	-0.000110361	9.64984e-05	0.000255508	-8.07099e-05	6.7725e-05	2.12042e-05	-6.32024e-05	-6.30969e-05	-7.40565e-05	-6.50847e-05
708	-6.23e-05	0.000106749	-2.5774e-05	0.00021024	4.17656e-05	-0.000127283	-1.92842e-06	-0.00113937	-3.07276e-05	0.000238315	-9.07228e-05	0.000172257	0.000245729	-6.84701e-05	7.86299e-05	8.66696e-06	-4.64323e-05	-4.55817e-05	-7.45359e-06	-0.000159697
709	-6.33e-05	8.47973e-05	-3.68349e-05	0.000173349	5.82487e-05	-0.000165219	-4.43275e-05	-0.00132179	-2.67627e-05	0.000181686	-3.75668e-06	0.000157929	0.0002304	6.9076e-06	0.000173617	2.99535e-05	-1.81327e-05	-5.38117e-05	1.02457e-05	-6.36292e-05
710	-0.000101928	5.66058e-05	-7.15828e-05	0.000143107	6.44454e-05	-0.000195907	-3.11514e-05	-0.00114009	-7.64473e-05	0.000209663	2.81921e-05	0.000126055	0.000176424	5.06557e-05	0.000259995	-1.51312e-05	2.54696e-05	-5.39172e-05	6.77054e-05	4.30433e-05
711	-0.00014339	1.11095e-05	-0.000127138	0.000194352	5.88684e-05	-0.000180905	-1.7539e-05	-0.0015004	-0.000189074	0.000290562	5.72683e-05	0.000139099	0.00018203	9.57369e-05	0.000129998	-5.3834e-05	1.50931e-05	-6.79505e-05	-2.15699e-05	-2.06899e-05
712	-0.000232551	-2.06143e-05	-8.25394e-05	0.000211817	0.000118728	-0.000161749	-3.59506e-05	-0.00128188	-0.000140874	0.000453172	3.70049e-05	0.000196468	0.000178592	0.000133149	-9.6709e-06	-3.8394e-05	1.88664e-05	-7.96625e-05	-4.92512e-05	-2.07107e-06
713	-0.000234909	2.59629e-05	-7.54437e-05	0.000244331	0.000119472	-0.000136609	-2.30363e-06	-0.0012325	-0.000100236	0.000358251	5.52425e-05	0.000176434	9.94424e-05	0.000157465	-5.99768e-05	-9.34632e-05	2.8614e-05	-7.36482e-05	-8.47216e-06	-1.25179e-05
714	-0.000258364	-2.19515e-05	-8.38959e-05	0.00022265	9.33219e-05	-0.000120018	-1.16927e-05	-0.0011957	-6.96327e-05	0.000482289	6.00298e-05	0.000162404	0.000156582	0.000119974	3.18537e-05	-8.23464e-05	-9.5485e-06	-6.36245e-05	-7.57342e-06	1.47012e-05
715	-0.000254414	-5.04772e-05	-6.87654e-05	0.000203473	0.000152662	-0.000163923	-8.25468e-06	-0.000993197	-0.00010606	0.000438654	0.000118667	0.000142362	0.000236538	0.000145372	-5.30895e-05	-6.79358e-05	2.62033e-05	-0.000123546	1.80947e-05	5.0529e-05
716	-0.00018116	-4.7023e-05	-3.07827e-05	0.000104324	0.000124919	-0.000145215	7.33846e-06	-0.00123217	-0.000158879	0.000497343	0.000118282	5.10454e-05	0.00025826	9.52522e-05	-0.000116223	-5.41428e-05	5.09393e-05	-0.000114379	-5.93171e-06	0.000118525
717	-0.000137499	-2.40686e-05	-5.29045e-05	9.73872e-05	0.000171281	-0.000232087	-2.90572e-06	-0.00104779	-8.74745e-05	0.000498924	0.000219401	7.92453e-05	0.000357323	7.80438e-05	-9.03957e-05	-2.54245e-06	2.93477e-05	-8.47271e-05	4.12224e-06	0.000220375
718	-0.000108332	-1.23686e-05	-6.13567e-05	7.49748e-05	0.00018095	-0.000156579	9.68573e-06	-0.000678143	1.80896e-05	0.000603162	0.000236663	6.72276e-05	0.000255743	2.98117e-05	0.000163286	-1.69839e-05	4.19253e-05	6.42575e-06	-1.50989e-05	0.000226146
719	-0.000105257	-4.02258e-05	-6.75132e-05	-2.08115e-05	0.000187633	-0.000143751	-2.2251e-06	-0.000593971	2.67627e-05	0.000543098	0.00026778	6.16353e-05	0.000236967	-6.94396e-05	8.37953e-05	1.2352e-05	7.861e-05	2.76445e-05	5.17677e-05	0.000189432
720	-8.96e-05	-7.92259e-05	-7.58611e-05	5.10949e-06	0.000117241	-9.11893e-05	1.16927e-05	-0.000903448	2.16828e-05	0.000518616	0.00027805	4.5572e-05	0.000254538	-2.55702e-05	7.63341e-06	4.22025e-05	8.23833e-05	-2.20523e-05	0.000135653	0.000186729
721	-8.86e-05	-9.10373e-05	-8.43133e-05	-2.10783e-05	0.000108194	-0.000156824	2.98425e-05	-0.00102169	-6.57917e-05	0.000378705	0.000253809	5.88986e-05	0.000215996	-8.6042e-05	3.04189e-06	1.71898e-05	0.000104184	4.08336e-05	5.82386e-05	0.000181322
722	-0.000106976	-0.000105969	-1.63827e-05	-8.15118e-06	0.000117613	-0.000113386	-1.50958e-07	-0.00101067	-5.72425e-05	0.00015809	0.00024461	9.78073e-05	0.000138005	-5.27159e-05	0.000111918	4.02468e-05	0.000160849	3.2076e-05	7.38169e-05	9.64834e-05
723	-0.000116661	-9.90602e-05	0.000100592	-4.44246e-05	0.000141311	-9.97705e-05	-2.32981e-05	-0.000591547	-3.5188e-05	5.39326e-06	0.000292126	3.6767e-05	4.3117e-05	-9.21013e-05	0.000139468	5.5275e-05	0.000152759	4.08336e-06	4.50571e-05	9.91866e-05
724	-0.000112734	-0.00013657	0.000114218	-7.81766e-05	0.00015768	-0.000105148	1.20417e-06	-0.000936247	-4.98084e-05	0.000128764	0.000304723	-4.80707e-05	-5.08599e-06	-8.68903e-05	2.08053e-05	6.93768e-05	0.000165863	-1.08679e-05	1.67766e-05	0.000213014
725	-9.32e-05	-9.70545e-05	0.000144062	3.98887e-06	0.000120215	-5.58349e-05	3.90919e-05	-0.000996231	-2.66388e-05	5.29214e-06	0.000252584	-8.01972e-05	-2.47467e-05	-0.000200994	1.47503e-05	6.56713e-05	0.000147648	3.81958e-05	-3.42721e-05	0.00026703
726	-9.21e-05	-0.000133902	0.000156704	-1.48082e-05	0.000125636	-1.12013e-05	3.65614e-05	-0.00118408	7.11195e-06	-0.000208652	0.000153951	-8.61466e-05	-4.88862e-05	-0.000221738	6.45683e-05	6.43331e-05	0.000129142	5.94039e-05	-2.6483e-05	0.00017654
727	-8.49e-05	-9.29316e-05	0.000157151	-8.33795e-06	7.65908e-05	-7.89468e-05	1.57066e-05	-0.00118343	1.28858e-05	-0.000300674	0.000111722	-0.000190503	-6.43719e-06	-0.000220362	1.76487e-05	6.21715e-05	0.000105414	5.09629e-05	1.42601e-07	0.000180699
728	-5.55e-05	-6.47401e-05	8.82785e-05	-3.61533e-05	0.000111416	-2.51715e-05	4.29313e-05	-0.00114975	1.0829e-05	-0.000414509	8.74044e-05	-0.000130441	1.31173e-05	-0.000211655	7.7195e-05	3.14975e-05	0.000122899	6.14087e-05	5.23668e-05	0.000215441
729	-8.77e-05	-0.000127046	9.27655e-05	-1.30472e-05	5.71333e-05	-2.29976e-05	1.84989e-06	-0.00125589	-7.66951e-05	-0.000540152	5.71642e-05	-0.00011506	1.25404e-05	-0.000226038	3.9028e-05	0.00010108	5.61799e-05	8.70484e-06	-4.98504e-05	0.000261836
730	-7.04e-05	-0.000162226	0.000110895	2.2946e-05	4.33767e-05	-6.18989e-05	7.94928e-06	-0.00103331	-4.43568e-05	-0.000620107	7.11513e-05	-0.000150542	4.11433e-05	-0.000152149	-2.25559e-05	8.76989e-05	9.17117e-05	-1.25561e-05	-6.36311e-05	0.000230059
731	-6.19e-05	-0.000148338	0.000198737	1.8677e-05	9.69159e-05	-1.47596e-05	-8.25468e-06	-0.00154414	-1.52399e-05	-0.000758539	7.32258e-05	-0.00014159	-1.29351e-05	-0.000218062	1.89113e-05	5.15694e-05	5.30355e-05	4.35769e-05	-8.72381e-05	0.000208065
732	-5.04e-05	-0.000156143	0.000225758	7.69759e-05	7.05181e-05	1.6247e-05	-4.11861e-05	-0.00139848	-3.40729e-05	-0.000825334	8.84107e-05	-9.60225e-05	-1.54857e-05	-0.000180805	0.000121675	2.6145e-06	4.42312e-05	9.2324e-06	-5.2247e-05	2.84876e-05
733	-4.7e-05	-0.00018408	0.000237034	9.05835e-05	-2.75132e-05	9.27911e-05	-2.2251e-05	-0.0016003	-7.84297e-05	-0.000881846	0.000105734	-0.000110539	-4.78234e-05	-0.000138422	7.05947e-05	-2.94388e-05	2.59937e-05	-2.91216e-05	-6.95029e-05	4.4083e-05
734	-6.84e-05	-0.00017499	0.000215138	0.000115264	-6.34539e-05	6.25854e-05	-8.81314e-06	-0.00131143	-6.83937e-05	-0.000899755	0.000119509	-5.18783e-05	-2.06476e-05	1.91474e-06	-0.000172469	-7.31854e-05	2.93477e-05	3.04933e-06	-2.37269e-05	9.54437e-05
735	-0.000128281	-0.000205538	0.000269426	0.000177077	-6.84112e-05	0.000124069	3.09769e-05	-0.00142657	-9.87495e-05	-0.000721986	0.000149174	-2.98657e-05	6.99892e-05	7.69531e-05	-0.000225272	-7.73027e-05	-3.63702e-06	1.94144e-05	6.06353e-06	0.000117277
736	-7.65e-05	-0.000175662	0.000233672	0.000169083	-6.96506e-05	6.68188e-05	6.90217e-05	-0.00126846	-2.77539e-05	-0.000701805	0.000108078	2.17746e-05	9.8076e-06	8.54361e-05	-0.000150085	-8.61549e-05	-9.20261e-05	-6.03535e-06	-8.00482e-05	0.000119565
737	-4.95e-05	-0.00019724	0.000210553	0.000107793	2.28037e-05	0.000144664	6.13429e-05	-0.00110452	6.10835e-05	-0.000737744	0.000110584	4.36682e-05	-4.08397e-05	0.000141889	-4.47674e-05	-5.41428e-05	-8.20688e-05	-2.88051e-05	-3.06771e-05	0.000192135
738	1.69e-05	-0.000136782	0.000202572	9.12505e-05	8.89842e-05	0.000112356	4.79923e-05	-0.00114675	5.52601e-05	-0.000767111	6.62502e-05	1.39215e-05	-4.28134e-07	0.000161714	-2.5856e-05	-4.46729e-05	-0.000131815	-4.11501e-05	-4.70942e-05	0.000321968
739	-3.08e-06	-0.000100063	4.47654e-05	8.77819e-05	8.21678e-07	8.87866e-05	3.0017e-05	-0.00156639	9.50325e-05	-0.000766989	1.51566e-05	-1.96329e-05	2.48986e-05	0.000171849	-2.62291e-05	-5.93923e-05	-0.00014831	-2.80665e-05	1.96525e-05	0.000341955
740	-8.72e-05	-7.10916e-05	5.37393e-05	9.61866e-05	1.94575e-05	0.000123063	-1.11691e-05	-0.00117845	8.79701e-05	-0.000954119	-1.86717e-05	-3.6648e-05	0.000108703	0.00017956	0.000107614	-6.90681e-05	-0.000134291	-5.38117e-05	-3.54704e-05	0.00036546
741	0.000115427	5.91687e-05	-0.000272846	-6.51027e-05	-0.000372277	0.000170182	-1.57938e-05	-0.00137447	0.00023866	0.000680154	-0.000107528	0.00015973	0.000154168	0.000163997	0.000728121	-4.70404e-05	-0.00013137	1.24506e-05	4.40984e-05	0.000400591
742	0.00011622	0.000116614	-0.000325362	-0.000161148	-0.000422384	0.000158338	-3.59506e-05	-0.00193433	0.000182179	0.000519304	-9.76656e-05	9.74503e-05	0.000164628	0.000179932	0.000613299	-4.98196e-05	-0.000153067	3.05988e-05	7.89697e-05	0.000436947
743	0.00017794	0.000189417	-0.000253072	-0.00021239	-0.00029325	0.000182609	-1.97205e-05	-0.00168824	9.41652e-05	0.000471196	-8.65047e-05	0.000158773	0.000145596	0.000173188	0.000481651	-6.78329e-05	-0.000183873	3.67186e-05	0.0001298	0.000314831
744	0.000220989	0.000185677	-0.000236607	-0.000230125	-0.000278727	0.000205348	2.67884e-05	-0.00161464	0.0001213	0.000163483	-0.000132678	0.000146479	0.00015513	0.000211988	0.000358716	-9.59336e-05	-0.000166665	-8.56767e-06	5.52428e-05	0.000241342
745	0.000266168	0.000188631	-0.000160454	-0.000273055	-0.000316233	0.000174379	1.70155e-05	-0.00196142	0.000122539	0.000301011	-0.000101784	0.000103281	0.000171152	0.000202528	0.000330297	-0.000100257	-0.000152277	9.31681e-05	0.000115878	5.65593e-05
746	0.000306677	0.000113589	-0.000169345	-0.000300764	-0.000166705	0.000217159	-8.59499e-07	-0.00188711	4.88172e-05	0.000362865	-6.41205e-05	6.3658e-05	0.000135879	0.000193519	0.00014205	-9.54189e-05	-0.000187772	6.91111e-05	0.000147847	-9.33644e-05
747	0.000309217	4.74687e-05	-0.000128149	-0.000248951	-0.000244084	0.000208969	-1.37869e-05	-0.00202662	-2.20545e-05	0.000288202	-5.12008e-05	8.51947e-05	8.16794e-05	0.000129453	5.39504e-05	-7.82291e-05	-0.000241183	9.57005e-05	7.21392e-06	-0.000177579
748	0.00028599	0.000130098	-9.73568e-05	-0.000219811	-0.000133569	0.000155872	-3.7434e-05	-0.00206034	-3.25861e-05	0.000511069	-5.23608e-05	3.85518e-05	0.000110981	0.000213915	0.000207193	-2.34687e-05	-0.000254968	0.000106371	1.05692e-05	-0.000151587
749	0.000256895	0.000142527	-0.0001234	-0.000127004	-8.3655e-05	0.000171251	-3.5078e-05	-0.00185019	-7.84297e-05	0.000520844	-0.000118656	4.92606e-05	0.000100657	0.000151812	0.000605318	2.98506e-05	-0.000193072	7.35427e-05	5.95568e-05	-0.000271786
750	0.000321634	0.000136565	-0.000147432	-0.000123268	-8.11764e-05	0.000202699	1.87606e-05	-0.00228546	-8.84657e-05	0.000446835	-0.000120769	1.8205e-05	9.53432e-05	0.00016915	0.000488432	5.3834e-05	-0.000151507	2.23688e-05	4.13422e-05	-0.000273984
751	0.000285207	0.000132266	-0.000173454	-9.61866e-05	-3.65604e-05	0.000236711	2.30363e-05	-0.00238121	-0.000127791	0.000279775	-0.000163399	4.83087e-06	3.21859e-05	0.00011549	0.000321989	2.66596e-05	-0.000103451	4.16777e-05	0.000120978	-0.000326765
752	0.000266515	0.000180105	-0.000198229	-0.000159691	-1.59874e-05	0.000245256	4.4851e-05	-0.0021918	-1.82135e-05	0.000105169	-0.000158408	-1.24936e-06	-0.000133906	3.781e-05	0.000476187	5.34222e-05	-2.45263e-05	3.10209e-05	8.85563e-05	-0.000331568
753	0.000284359	0.000221021	-0.000154144	-0.000103257	1.72267e-05	0.000145031	3.7085e-05	-0.00240974	-0.000114857	-8.29214e-05	-0.000174502	-0.000114109	-0.000146203	9.4525e-05	0.000462312	6.2995e-06	-7.39982e-06	-2.11026e-05	4.55364e-05	-0.000272179
754	0.000251239	0.000182583	-0.000135738	-7.59087e-05	9.33219e-05	0.000118529	7.35592e-05	-0.00237352	-0.000219195	-0.000206966	-0.000182768	-8.65035e-05	-0.000135879	0.000110522	0.000286396	1.95573e-05	-4.40216e-06	2.88051e-05	4.49372e-05	-0.000245708
755	0.000241357	0.000121504	-0.000102052	-0.000100722	7.65908e-05	0.000176386	7.94055e-05	-0.00313656	-0.000282307	-0.000148652	-0.000249918	-6.59188e-05	-5.70845e-05	8.21641e-05	0.000431951	3.62324e-05	-1.17391e-05	6.98497e-05	1.06172e-05	-0.000358415
756	0.000221313	0.000104966	-7.92002e-05	-8.31127e-05	0.000119596	0.000107208	0.000104457	-0.00341605	-0.000282162	-0.000178652	-0.000245637	-0.000129082	-6.72565e-05	9.57369e-05	0.000243925	1.56458e-05	3.01862e-05	5.53944e-05	-4.99702e-05	-0.000495521
757	0.000202608	0.000138562	-9.26611e-05	-3.50861e-05	8.52662e-05	0.000127774	9.94471e-05	-0.00333594	-0.000286045	-0.000326292	-0.000230254	-0.000105779	-1.56375e-05	7.17421e-05	0.000440098	-1.73957e-05	5.29307e-05	6.26748e-05	-8.43621e-05	-0.000420605
758	0.000174243	5.90573e-05	-3.16175e-05	9.67202e-05	1.02245e-05	0.000132855	0.000111324	-0.00314246	-0.00019955	-0.000236292	-0.000234186	-0.000128515	-0.000105667	3.5871e-05	0.000272909	3.2321e-05	7.20068e-05	-2.22633e-05	-8.35233e-05	-0.000453065
759	5.57e-05	-2.66315e-05	-5.48871e-05	0.000104858	-7.38643e-05	0.000105148	0.000108844	-0.00383143	-6.15791e-05	-0.000363354	-0.000225432	-0.00019897	-0.000113562	0.0001104	0.000359895	2.66596e-05	5.56559e-05	1.69876e-05	-8.13663e-05	-0.000379976
760	6.27e-05	-3.25372e-05	-2.40001e-05	0.000108727	-7.74584e-05	9.97705e-05	6.32626e-05	-0.00389717	-8.38813e-05	-0.000183708	-0.000157932	-0.000222869	-0.000128288	7.80438e-05	0.000641608	5.72308e-05	8.8148e-05	7.48089e-05	1.46196e-05	-0.000281189
761	4.54e-05	-3.84429e-05	-7.2522e-05	0.000143832	-4.92016e-06	0.000103089	8.29831e-05	-0.00338698	-0.000166517	-0.00031854	-0.000125117	-0.000173443	-0.000165654	6.67735e-05	0.000637	4.63199e-05	0.000151279	-6.63678e-05	7.83705e-05	-0.00017051
762	-4.91e-06	-9.01459e-05	-7.82611e-05	0.000175049	-6.55608e-05	8.18072e-05	8.4641e-05	-0.00337332	-7.94209e-05	-0.000369287	-0.000122307	-0.000132202	-0.00017221	1.78143e-05	0.000843673	6.19657e-05	0.000139664	-7.37537e-05	0.00013347	-0.000144933
763	2.97e-05	-9.29316e-06	-3.17218e-05	0.000162054	-4.00305e-05	6.29286e-05	0.000103194	-0.00346212	5.74903e-05	-0.00033236	-7.8117e-05	-0.000149839	-8.39567e-05	7.53777e-05	0.000988722	4.93049e-05	0.000184321	-0.000124788	0.000199703	-0.00013412
764	5.35e-05	-1.25915e-06	-6.67828e-05	0.00015807	-0.000103608	-2.20822e-05	7.53043e-05	-0.00362618	5.32777e-05	-0.000773994	-5.13798e-05	-8.70985e-05	-5.90582e-05	3.96278e-06	0.000886187	-1.58517e-05	0.000218378	-5.76102e-05	0.000146246	-0.000153874
765	2.21e-05	-2.61858e-05	-2.52522e-05	5.42967e-05	-0.000205395	-4.70249e-05	6.30008e-05	-0.00363179	2.18067e-05	-0.000700784	3.67684e-05	-7.44858e-05	5.6629e-07	-2.72668e-05	0.000561604	-2.59391e-05	0.000172762	-5.39172e-06	0.00013798	-0.000111455
766	-6.09e-05	-2.68543e-05	6.15654e-06	4.04224e-05	-0.000217546	-9.71389e-05	1.98077e-05	-0.00353168	4.93128e-05	-0.000396226	6.20848e-05	-7.78175e-05	-3.78033e-05	-4.77473e-05	0.000779463	2.57333e-05	0.000123461	-3.29201e-05	0.000175623	-9.17009e-05
767	-5.48e-05	-9.04802e-06	-9.06785e-05	1.92106e-05	-0.000192971	-0.000165197	1.09946e-05	-0.00356284	0.000103458	-0.000162809	8.92746e-05	-3.87898e-05	5.25299e-06	-3.91431e-05	0.00108204	2.85124e-05	6.10014e-05	-5.45503e-05	4.34992e-05	3.65972e-05
768	-7.37e-05	-1.03852e-05	-0.000131241	7.64423e-05	-0.000141958	-0.000234442	-3.01915e-05	-0.00374485	8.20228e-05	-4.2809e-05	7.53575e-05	-9.1025e-05	8.77522e-06	-8.03463e-06	0.000703416	5.2187e-06	3.07103e-05	-2.74334e-05	-0.00011456	-8.98294e-06
769	-7.56e-05	-1.81629e-05	-0.000165036	3.98887e-05	-0.00014854	-0.000206566	-2.16402e-05	-0.00359937	0.000190802	0.000204944	8.22469e-05	1.7848e-05	9.00295e-05	-6.5198e-05	0.000835658	-1.21461e-06	5.68088e-05	-5.65551e-05	-0.000102337	-2.04196e-06
770	-4.33e-05	1.13657e-05	-0.000217964	9.41854e-05	-0.000161169	-0.000162806	-7.73113e-05	-0.00388306	0.000176317	0.000261236	9.75728e-05	-9.57845e-05	-3.35523e-05	-8.0831e-05	0.00096796	4.75551e-05	3.67895e-05	-8.48326e-05	-0.000115998	1.16238e-05
771	-6.56e-05	7.13144e-05	-0.000105956	6.31016e-05	-0.000135355	-0.000154196	-0.000101115	-0.00339191	0.000157973	0.000398023	0.000101388	-9.82832e-05	-0.000120545	-0.000101433	0.000928134	6.12451e-05	3.85713e-05	-9.63335e-05	-0.000148628	9.81469e-05
772	-4.97e-05	4.61315e-05	-6.67828e-05	5.58976e-05	-0.00015662	-0.000117467	-8.74481e-05	-0.00323808	0.000185946	0.0003651	7.78317e-05	2.33214e-05	-0.000118116	-0.000151159	0.00105108	6.47449e-05	7.54656e-05	-0.000132181	-2.42062e-05	0.000197749
773	-6.55e-05	9.5383e-05	-8.26437e-05	-2.44135e-05	1.08814e-05	-0.000131801	-0.000113326	-0.00319652	0.000194315	0.000392272	8.72226e-05	2.7724e-05	-0.000259618	-0.000202595	0.000977211	6.52595e-05	4.94719e-05	-9.6228e-05	-4.07431e-05	0.000123307
774	-4.24e-05	0.000102626	-0.000133527	-3.77542e-05	6.3206e-05	-8.11207e-05	-0.000118282	-0.00294273	0.000147017	0.000532116	0.000154681	0.000128098	-0.000404767	-0.000154271	0.00124518	4.28201e-05	5.88003e-05	-1.78317e-05	-4.09827e-05	0.000127258
775	-4.87e-05	0.000170235	-0.000114982	-8.32461e-05	8.87363e-05	-3.85581e-05	-0.000148829	-0.00275176	7.38453e-05	0.000546658	0.000172714	0.000125697	-0.000367167	-0.000157434	0.00128476	6.77299e-05	9.30742e-05	-4.66368e-05	-0.000124349	0.000105217
776	-4.07e-05	0.000174184	-0.000175479	-7.23067e-05	8.0061e-05	-3.39815e-05	-0.00012391	-0.00297695	4.70826e-05	0.000466898	8.62776e-05	9.1025e-05	-0.000387153	-0.000212575	0.00106153	1.89397e-05	3.66847e-05	-8.76815e-05	-7.47755e-05	1.87145e-05
777	-2.01e-05	0.000115528	-0.00011613	-0.00013234	7.17574e-05	3.89013e-05	-0.000132445	-0.00325518	4.80738e-05	0.000381492	3.24921e-06	0.000107445	-0.000404453	-0.000169675	0.00126134	2.14101e-05	-7.80859e-05	-5.89819e-05	-0.000131819	1.78203e-05
778	1.22e-05	0.000166866	-9.22438e-05	-0.000112329	4.18895e-05	-5.58349e-06	-0.000153234	-0.00334131	2.42847e-05	0.000455599	1.40585e-05	8.29339e-05	-0.000391745	-0.000181678	0.00142646	-1.55429e-05	-6.7919e-05	-8.57822e-05	-0.000184914	8.54627e-05
779	-2.05e-05	9.92831e-05	-0.000111336	-8.63144e-05	4.73426e-06	-7.89468e-05	-0.000148064	-0.00354355	-5.98444e-05	0.000298315	1.24096e-05	0.000132287	-0.000473827	-0.000231869	0.00123119	-4.86873e-05	-9.75812e-05	-9.27461e-07	-0.000145775	0.000103345
780	-1.49e-05	6.68573e-05	-4.4661e-06	-0.000141143	6.24624e-05	6.41872e-05	-0.000146956	-0.00325529	-1.07299e-05	0.000796514	6.62975e-05	6.60378e-05	-0.000402933	-0.000213004	0.00132493	-6.11422e-05	-0.000122791	-3.47138e-05	-4.69744e-05	4.4083e-05
781	-0.000143708	-1.97229e-05	-1.13739e-05	-0.000168365	6.60565e-05	-4.15329e-05	-0.000117192	-0.00321414	0.00010036	0.000487581	6.60981e-06	5.34252e-05	-0.000424406	-9.96149e-05	0.0016216	-0.000142299	-7.578e-05	-0.000108052	-5.47635e-05	-1.55538e-05
782	-0.000156713	-1.43743e-05	-2.3374e-05	-0.000168256	0.000116497	5.84664e-05	-0.000110609	-0.00329347	0.000111883	0.000548154	-3.72383e-05	2.85569e-05	-0.000412391	-6.14413e-05	0.00145772	-0.00017888	-2.13819e-05	-8.7998e-05	-1.39006e-05	1.57201e-05
783	-0.000214061	8.43516e-06	9.40177e-06	-0.000178173	8.01849e-05	-3.78716e-06	-9.91155e-05	-0.0035721	8.46248e-05	0.000572724	-6.95408e-05	3.6172e-05	-0.000398623	6.09565e-05	0.00138283	-0.000129654	-1.93905e-05	-6.7845e-05	1.03176e-05	3.16066e-05
784	-0.000202752	-4.00029e-07	0.000124774	-0.000207463	4.87058e-05	-5.93818e-05	-6.0034e-05	-0.00344014	-1.44965e-05	0.000426118	-7.10607e-05	7.86504e-05	-0.00015264	7.12573e-05	0.00141213	-0.000149645	-4.37072e-05	-0.000129644	9.03538e-05	-3.49337e-05
785	-0.000166485	-3.75515e-05	0.000141055	-0.000148071	9.76595e-05	-3.75284e-05	-0.000102948	-0.00374775	1.17459e-06	0.000236966	-5.37696e-05	0.000126067	-0.000207185	-4.59295e-05	0.00137718	-0.000103089	-1.05861e-05	-2.775e-05	7.4416e-05	-3.28543e-05
786	-0.00015596	-4.84715e-05	0.000223315	-8.21788e-05	6.1471e-05	-3.6041e-05	-8.68225e-05	-0.00379589	1.82135e-05	0.000211348	-5.60622e-05	0.000157793	-0.00016434	-0.000104705	0.00143839	-8.57432e-05	-3.84665e-05	-9.50674e-06	8.2325e-05	-6.96594e-05
787	-9.83e-05	-5.4043e-05	0.000110473	-8.32461e-05	6.1471e-05	-2.09381e-05	-6.77128e-05	-0.00422653	1.93286e-05	-9.67416e-06	-3.54694e-05	0.000200724	-0.000173346	5.69574e-07	0.00120405	-9.42866e-05	3.5951e-06	4.08336e-05	0.000181636	-0.000155122
788	-0.00013703	-2.45143e-05	1.96175e-05	-5.72317e-05	7.86977e-05	-1.54461e-06	-8.56009e-05	-0.00430966	-6.96327e-05	4.04495e-05	-6.42869e-05	0.000187032	-0.000137246	6.88336e-05	0.00167882	-0.000115637	-5.20922e-05	0.000152847	7.03417e-05	-0.000101682
789	-0.000131325	-0.000106972	0.000115582	-3.38854e-05	2.94961e-05	-0.000104004	-6.09066e-05	-0.00448939	-0.000145441	4.44944e-05	-1.33989e-05	0.000181082	-0.000161859	9.06471e-05	0.00188903	-0.000103023	-7.38934e-05	0.000199481	0.000103416	-8.7958e-05
790	-0.000100359	-8.40173e-05	0.000192308	4.62923e-05	7.08899e-05	-0.000159156	-4.56363e-05	-0.00536038	-0.000170129	6.67416e-05	-4.6833e-05	0.000109706	4.5698e-05	5.7321e-05	0.00189435	-7.91555e-05	-4.82141e-05	0.000212453	5.18875e-05	-1.41814e-05
791	-7.05e-05	-0.000109757	0.000205089	0.000129939	0.000119348	-0.00015191	2.23383e-05	-0.00536694	-0.000109653	-0.000215056	-2.7497e-05	4.89036e-05	0.000154874	1.93898e-05	0.00189423	-0.000108844	-5.40837e-05	0.000142794	0.00016898	-5.34402e-05
792	-9.14e-06	-0.000151511	0.000196598	0.000186467	0.000122322	-7.7345e-05	2.21637e-05	-0.00526137	-7.21107e-05	8.59551e-05	-2.24022e-05	0.000136455	0.000275668	9.81606e-05	0.00174174	-6.02158e-05	-1.7399e-05	0.000110778	8.41225e-05	-4.49147e-05
793	-3.2e-05	-0.000136335	0.000117686	0.000151996	8.77448e-05	-5.32033e-05	5.58456e-05	-0.00554867	-4.41089e-05	0.000221461	8.22815e-06	4.83087e-05	0.000356886	9.42827e-05	0.0015795	-2.69684e-05	8.48988e-05	6.63678e-05	1.13481e-05	-3.26463e-05
794	-5.86e-05	-6.71916e-05	0.000119446	4.93606e-05	-2.80089e-05	-9.27911e-05	7.91437e-05	-0.00552274	-1.52399e-05	7.85394e-05	-3.51225e-05	-5.63998e-05	0.000355407	0.000168269	0.00147094	3.26298e-05	2.53648e-05	0.000105091	-5.6561e-05	-8.23436e-05
795	-2.73e-05	-4.66887e-05	6.34437e-05	5.41633e-06	7.39882e-05	1.17848e-05	0.000100112	-0.00555916	7.65712e-05	9.10113e-06	3.37944e-05	-9.04301e-05	0.000433523	0.000202208	0.00160256	5.50692e-05	4.59082e-05	4.56872e-05	-1.55782e-05	-5.38561e-05
796	-3.86e-05	-6.39601e-05	-2.77566e-05	6.41688e-06	3.63125e-06	2.62012e-05	0.000115136	-0.00628363	-5.51362e-06	-0.000436713	-2.90155e-05	-0.000159349	0.000431667	0.000223148	0.00137117	0.000143361	7.50464e-05	-7.32262e-05	-8.18457e-05	0.000150755
797	0.000107963	-1.326e-06	-3.54784e-05	0.000121934	-1.47481e-05	6.59035e-05	0.000109957	-0.00665788	2.99842e-05	-0.000209663	3.33896e-05	-0.000188879	0.000380805	0.000114278	0.00120951	0.000192419	3.87809e-05	-4.61093e-05	-8.00482e-05	0.000260387
798	0.000195839	-1.06414e-05	4.4974e-05	0.000127537	-1.92097e-05	3.72995e-05	0.000162839	-0.00630695	4.57197e-05	-0.000470404	8.19088e-05	-0.000130641	0.000415144	-1.06765e-05	0.00123466	0.000215491	-7.60945e-05	5.46558e-06	-0.000100899	0.0001755
799	0.000203381	1.28143e-05	8.49394e-05	0.000144437	-1.28891e-05	5.45763e-05	0.000190619	-0.00649671	-1.43726e-05	-0.000909759	0.000124212	-0.000110896	0.000492018	-0.000203781	0.00103597	0.000134753	1.2892e-06	-3.5769e-05	-7.99283e-05	0.000111871
800	0.00014319	-2.47372e-05	8.97394e-05	0.00016259	-5.99838e-05	0.000231139	0.000164847	-0.00685329	-1.92047e-05	-0.000975291	0.000183524	-0.000203156	0.000377316	-0.000165849	0.00121434	0.000116843	1.55124e-05	-1.49829e-05	-4.67347e-05	0.000290831

## Sheet: Fig. 3a, b
Protein	Difference wavenumber (cm-1)
KR2 WT	0
KR2 P219A	-387.4
KR2 P219C	-432.6
KR2 P219D	-491.3
KR2 P219E	-570.2
KR2 P219F	-463.7
KR2 P219G	-363
KR2 P219H	-685.5
KR2 P219I	-573.6
KR2 P219K	-404.8
KR2 P219L	-573.6
KR2 P219M	-470.6
KR2 P219N	-563.3
KR2 P219Q	-356
KR2 P219R	373.6
KR2 P219S	-436
KR2 P219T	-573.6
KR2 P219V	-511.9
KR2 P219W	-501.6
KR2 P219Y	-415.2

## Sheet: Fig. 3c
Protein	Relative initial slopw (Na+ pump)	Relative initial slopw (H+ pump)
wild type	1	-0.25
P219A	0.82	-0.16
P219C	0.75	-0.13
P219D	0.94	-0.05
P219E	0.96	-0.1
P219F	0.6	-0.14
P219G	1.1	-0.14
P219H	0.75	-0.04
P219I	0.99	-0.1
P219K	0.68	-0.05
P219L	1.04	-0.19
P219M	0.75	-0.06
P219N	1.01	-0.06
P219Q	1.03	-0.1
P219R	0.06	0
P219S	1.06	-0.15
P219T	1.03	-0.15
P219V	0.56	-0.14
P219W	1.05	-0.17
P219Y	0.9	-0.1
