# Supplementary material for: Pro219 is an electrostatic color determinant in the light-driven sodium pump KR2
Source: Commun Biol. 2021 Oct 13;4:1185. doi: 10.1038/s42003-021-02684-z (PMC8514524; doi:10.1038/s42003-021-02684-z)
Supplement: Supplementary file 7 — Supplementary Data 6 [file 42003_2021_2684_MOESM7_ESM.txt]

  4483  PROTEIN
     1  N3    -3.840000    1.120000   30.480000   466     2     5     6     7
     2  CT    -4.960000    1.660000   29.680000   467     1     3     8     9
     3  C     -5.330000    0.660000   28.590000   468     2     4    20
     4  O     -4.440000    0.170000   27.890000   470     3
     5  H     -3.580000    1.780000   31.200000   469     1
     6  H     -3.050000    0.960000   29.870000   469     1
     7  H     -4.110000    0.240000   30.910000   469     1
     8  H1    -5.820000    1.810000   30.330000   471     2
     9  CT    -4.550000    3.020000   29.080000   250     2    10    14    15
    10  CT    -5.720000    4.010000   28.990000   252     9    11    16    17
    11  C     -5.240000    5.420000   28.680000   254    10    12    13
    12  O     -4.080000    5.760000   28.860000   255    11
    13  N     -6.150000    6.260000   28.220000   256    11    18    19
    14  HC    -3.800000    3.460000   29.740000   251     9
    15  HC    -4.100000    2.890000   28.100000   251     9
    16  HC    -6.410000    3.680000   28.220000   253    10
    17  HC    -6.240000    4.040000   29.950000   253    10
    18  H     -5.760000    7.170000   28.040000   257    13
    19  H     -7.100000    6.010000   28.040000   257    13
    20  N     -6.620000    0.350000   28.470000   232     3    21    24
    21  CT    -7.150000   -0.570000   27.470000   233    20    22    25    26
    22  C     -7.400000    0.170000   26.160000   234    21    23    35
    23  O     -8.270000    1.040000   26.090000   236    22
    24  H     -7.320000    0.800000   29.040000   235    20
    25  H1    -6.400000   -1.350000   27.300000   237    21
    26  CT    -8.450000   -1.200000   28.000000   238    21    27    31    32
    27  CT    -8.830000   -2.500000   27.290000   240    26    28    33    34
    28  C     -7.630000   -3.400000   26.940000   242    27    29    30
    29  O2    -7.440000   -3.630000   25.730000   243    28
    30  O2    -6.910000   -3.810000   27.870000   243    28
    31  HC    -8.290000   -1.450000   29.060000   239    26
    32  HC    -9.270000   -0.500000   27.950000   239    26
    33  HC    -9.540000   -3.050000   27.930000   241    27
    34  HC    -9.360000   -2.240000   26.370000   241    27
    35  N     -6.620000   -0.150000   25.130000    27    22    36    39
    36  CT    -6.690000    0.520000   23.840000    28    35    37    40    41
    37  C     -7.190000   -0.430000   22.750000    29    36    38    54
    38  O     -7.660000    0.030000   21.710000    31    37
    39  H     -5.940000   -0.880000   25.280000    30    35
    40  H1    -7.420000    1.330000   23.860000    32    36
    41  CT    -5.310000    1.080000   23.460000    33    36    42    45    46
    42  CT    -4.790000    2.190000   24.380000    35    41    43    44    47
    43  CT    -3.460000    2.710000   23.850000    37    42    48    49    50
    44  CT    -5.800000    3.340000   24.470000    39    42    51    52    53
    45  HC    -4.590000    0.260000   23.470000    34    41
    46  HC    -5.350000    1.470000   22.440000    34    41
    47  HC    -4.630000    1.800000   25.380000    36    42
    48  HC    -3.080000    3.510000   24.500000    38    43
    49  HC    -2.730000    1.900000   23.830000    38    43
    50  HC    -3.570000    3.100000   22.840000    38    43
    51  HC    -5.370000    4.150000   25.070000    40    44
    52  HC    -6.020000    3.730000   23.470000    40    44
    53  HC    -6.720000    3.020000   24.960000    40    44
    54  N     -7.100000   -1.740000   22.990000     1    37    55    58
    55  CT    -7.600000   -2.760000   22.080000     2    54    56    59    60
    56  C     -6.850000   -2.760000   20.750000     3    55    57    61
    57  O     -5.620000   -2.680000   20.720000     5    56
    58  H     -6.810000   -2.070000   23.900000     4    54
    59  H1    -7.480000   -3.740000   22.550000     6    55
    60  H1    -8.660000   -2.580000   21.900000     6    55
    61  N     -7.600000   -2.850000   19.650000   220    56    62    65
    62  CT    -7.030000   -2.990000   18.310000   221    61    63    66    67
    63  C     -6.720000   -1.610000   17.720000   222    62    64    75
    64  O     -7.390000   -1.150000   16.790000   224    63
    65  H     -8.600000   -2.830000   19.770000   223    61
    66  H1    -6.080000   -3.530000   18.360000   225    62
    67  CT    -7.980000   -3.790000   17.410000   226    62    68    71    72
    68  C     -8.280000   -5.160000   17.970000   228    67    69    70
    69  O     -7.390000   -5.840000   18.460000   229    68
    70  N     -9.530000   -5.570000   17.910000   230    68    73    74
    71  HC    -8.910000   -3.240000   17.280000   227    67
    72  HC    -7.530000   -3.930000   16.430000   227    67
    73  H     -9.700000   -6.450000   18.360000   231    70
    74  H    -10.250000   -5.000000   17.510000   231    70
    75  N     -5.700000   -0.970000   18.270000     7    63    76    79
    76  CT    -5.330000    0.400000   17.990000     8    75    77    80    81
    77  C     -3.900000    0.450000   17.460000     9    76    78    85
    78  O     -3.080000   -0.430000   17.740000    11    77
    79  H     -5.290000   -1.430000   19.090000    10    75
    80  H1    -6.000000    0.820000   17.240000    12    76
    81  CT    -5.460000    1.220000   19.270000    13    76    82    83    84
    82  HC    -5.200000    2.270000   19.080000    14    81
    83  HC    -6.480000    1.170000   19.630000    14    81
    84  HC    -4.800000    0.830000   20.050000    14    81
    85  N     -3.620000    1.500000   16.680000   220    77    86    89
    86  CT    -2.300000    1.720000   16.110000   221    85    87    90    91
    87  C     -1.320000    2.090000   17.220000   222    86    88    99
    88  O     -1.730000    2.590000   18.270000   224    87
    89  H     -4.340000    2.190000   16.540000   223    85
    90  H1    -1.950000    0.790000   15.680000   225    86
    91  CT    -2.360000    2.810000   15.030000   226    86    92    95    96
    92  C     -3.060000    2.410000   13.770000   228    91    93    94
    93  O     -3.210000    3.210000   12.860000   229    92
    94  N     -3.480000    1.160000   13.640000   230    92    97    98
    95  HC    -2.730000    3.760000   15.410000   227    91
    96  HC    -1.350000    2.940000   14.680000   227    91
    97  H     -3.870000    0.960000   12.720000   231    94
    98  H     -3.380000    0.440000   14.320000   231    94
    99  N     -0.030000    1.870000   16.960000   107    87   100   103
   100  CT     1.000000    1.960000   17.990000   108    99   101   104   105
   101  C      1.240000    3.410000   18.410000   109   100   102   119
   102  O      1.720000    3.670000   19.500000   111   101
   103  H      0.220000    2.030000   16.000000   110    99
   104  H1     0.660000    1.450000   18.890000   112   100
   105  CT     2.290000    1.260000   17.520000   113   100   106   112   113
   106  CA     3.300000    2.160000   16.850000   115   105   107   108
   107  CA     3.090000    2.610000   15.550000   116   106   109   114
   108  CA     4.480000    2.510000   17.520000   116   106   110   115
   109  CA     4.040000    3.420000   14.910000   118   107   111   116
   110  CA     5.430000    3.320000   16.880000   118   108   111   117
   111  CA     5.210000    3.770000   15.580000   120   109   110   118
   112  HC     2.760000    0.830000   18.410000   114   105
   113  HC     2.050000    0.430000   16.870000   114   105
   114  HA     2.180000    2.350000   15.030000   117   107
   115  HA     4.670000    2.160000   18.540000   117   108
   116  HA     3.880000    3.770000   13.900000   119   109
   117  HA     6.350000    3.600000   17.410000   119   110
   118  HA     5.960000    4.380000   15.090000   121   111
   119  N      0.860000    4.380000   17.570000   232   101   120   123
   120  CT     0.950000    5.790000   17.910000   233   119   121   124   125
   121  C      0.270000    6.050000   19.250000   234   120   122   134
   122  O      0.750000    6.830000   20.060000   236   121
   123  H      0.500000    4.150000   16.640000   235   119
   124  H1     2.010000    6.060000   18.020000   237   120
   125  CT     0.310000    6.660000   16.810000   238   120   126   130   131
   126  CT     1.120000    6.670000   15.510000   240   125   127   132   133
   127  C      0.830000    5.510000   14.580000   242   126   128   129
   128  O2     0.140000    4.560000   14.970000   243   127
   129  O2     1.290000    5.570000   13.410000   243   127
   130  HC    -0.720000    6.360000   16.630000   239   125
   131  HC     0.300000    7.680000   17.190000   239   125
   132  HC     0.870000    7.600000   14.990000   241   126
   133  HC     2.180000    6.680000   15.740000   241   126
   134  N     -0.870000    5.370000   19.470000   220   121   135   138
   135  CT    -1.690000    5.570000   20.650000   221   134   136   139   140
   136  C     -1.000000    4.990000   21.890000   222   135   137   148
   137  O     -1.130000    5.540000   22.980000   224   136
   138  H     -1.150000    4.710000   18.760000   223   134
   139  H1    -1.800000    6.650000   20.830000   225   135
   140  CT    -3.080000    4.960000   20.450000   226   135   141   144   145
   141  C     -3.800000    5.570000   19.270000   228   140   142   143
   142  O     -4.200000    6.720000   19.310000   229   141
   143  N     -3.930000    4.810000   18.200000   230   141   146   147
   144  HC    -3.010000    3.870000   20.320000   227   140
   145  HC    -3.690000    5.160000   21.330000   227   140
   146  H     -4.360000    5.230000   17.390000   231   143
   147  H     -3.460000    3.920000   18.180000   231   143
   148  N     -0.280000    3.890000   21.710000   107   136   149   152
   149  CT     0.430000    3.230000   22.810000   108   148   150   153   154
   150  C      1.620000    4.090000   23.240000   109   149   151   168
   151  O      1.800000    4.330000   24.420000   111   150
   152  H     -0.130000    3.560000   20.770000   110   148
   153  H1    -0.230000    3.170000   23.680000   112   149
   154  CT     0.850000    1.810000   22.410000   113   149   155   161   162
   155  CA    -0.310000    0.840000   22.360000   115   154   156   157
   156  CA    -1.090000    0.740000   21.200000   116   155   158   163
   157  CA    -0.630000    0.060000   23.470000   116   155   159   164
   158  CA    -2.170000   -0.150000   21.150000   118   156   160   165
   159  CA    -1.720000   -0.830000   23.420000   118   157   160   166
   160  CA    -2.490000   -0.930000   22.260000   120   158   159   167
   161  HC     1.360000    1.820000   21.450000   114   154
   162  HC     1.560000    1.440000   23.150000   114   154
   163  HA    -0.880000    1.360000   20.340000   117   156
   164  HA    -0.030000    0.130000   24.380000   117   157
   165  HA    -2.760000   -0.240000   20.240000   119   158
   166  HA    -1.960000   -1.430000   24.290000   119   159
   167  HA    -3.330000   -1.630000   22.210000   121   160
   168  N      2.390000    4.600000   22.280000    41   150   169   172
   169  CT     3.490000    5.520000   22.590000    42   168   170   173   174
   170  C      2.930000    6.740000   23.290000    43   169   171   187
   171  O      3.440000    7.170000   24.320000    45   170
   172  H      2.220000    4.350000   21.310000    44   168
   173  H1     4.180000    5.050000   23.310000    46   169
   174  CT     4.260000    5.900000   21.320000    47   169   175   176   178
   175  CT     4.830000    4.670000   20.600000    49   174   177   179   180
   176  CT     5.390000    6.900000   21.650000    51   174   181   182   183
   177  CT     5.630000    3.740000   21.510000    53   175   184   185   186
   178  HC     3.570000    6.400000   20.630000    48   174
   179  HC     4.020000    4.090000   20.160000    50   175
   180  HC     5.480000    5.000000   19.780000    50   175
   181  HC     5.950000    7.140000   20.740000    52   176
   182  HC     4.980000    7.830000   22.050000    52   176
   183  HC     6.070000    6.480000   22.390000    52   176
   184  HC     6.030000    2.910000   20.910000    54   177
   185  HC     6.470000    4.260000   21.960000    54   177
   186  HC     5.010000    3.310000   22.290000    54   177
   187  N      1.840000    7.290000   22.740000     1   170   188   191
   188  CT     1.250000    8.530000   23.230000     2   187   189   192   193
   189  C      0.670000    8.360000   24.620000     3   188   190   194
   190  O      0.660000    9.320000   25.380000     5   189
   191  H      1.520000    6.900000   21.860000     4   187
   192  H1     2.010000    9.310000   23.250000     6   188
   193  H1     0.460000    8.840000   22.550000     6   188
   194  N      0.170000    7.180000   24.950000     7   189   195   198
   195  CT    -0.430000    6.920000   26.250000     8   194   196   199   200
   196  C      0.610000    6.620000   27.330000     9   195   197   204
   197  O      0.330000    6.770000   28.510000    11   196
   198  H      0.180000    6.430000   24.270000    10   194
   199  H1    -0.970000    7.820000   26.580000    12   195
   200  CT    -1.440000    5.770000   26.140000    13   195   201   202   203
   201  HC    -1.900000    5.590000   27.110000    14   200
   202  HC    -2.210000    6.030000   25.420000    14   200
   203  HC    -0.930000    4.860000   25.810000    14   200
   204  N      1.810000    6.170000   26.940000    65   196   205   208
   205  CT     2.810000    5.670000   27.890000    66   204   206   209   210
   206  C      3.910000    6.700000   28.080000    67   205   207   218
   207  O      4.050000    7.270000   29.170000    69   206
   208  H      2.000000    6.000000   25.960000    68   204
   209  H1     2.350000    5.530000   28.870000    70   205
   210  CT     3.360000    4.300000   27.460000    71   205   211   212   213
   211  OH     3.930000    4.410000   26.170000    73   210   214
   212  CT     2.270000    3.220000   27.430000    75   210   215   216   217
   213  H1     4.140000    4.000000   28.160000    72   210
   214  HO     4.480000    3.640000   25.960000    74   211
   215  HC     2.700000    2.270000   27.110000    76   212
   216  HC     1.850000    3.110000   28.430000    76   212
   217  HC     1.470000    3.500000   26.740000    76   212
   218  N      4.690000    6.980000   27.040000   232   206   219   222
   219  CT     5.820000    7.910000   27.080000   233   218   220   223   224
   220  C      5.360000    9.330000   26.750000   234   219   221   233
   221  O      5.950000   10.310000   27.210000   236   220
   222  H      4.530000    6.420000   26.210000   235   218
   223  H1     6.260000    7.920000   28.080000   237   219
   224  CT     6.880000    7.490000   26.060000   238   219   225   229   230
   225  CT     7.330000    6.030000   26.240000   240   224   226   231   232
   226  C      7.520000    5.250000   24.930000   242   225   227   228
   227  O2     8.280000    5.720000   24.060000   243   226
   228  O2     6.900000    4.170000   24.820000   243   226
   229  HC     6.450000    7.600000   25.050000   239   224
   230  HC     7.740000    8.150000   26.130000   239   224
   231  HC     8.290000    6.040000   26.780000   241   225
   232  HC     6.650000    5.470000   26.890000   241   225
   233  N      4.320000    9.450000   25.910000     1   220   234   237
   234  CT     3.940000   10.710000   25.280000     2   233   235   238   239
   235  C      4.980000   11.170000   24.270000     3   234   236   240
   236  O      6.000000   10.500000   24.070000     5   235
   237  H      3.960000    8.580000   25.540000     4   233
   238  H1     2.980000   10.580000   24.790000     6   234
   239  H1     3.830000   11.480000   26.050000     6   234
   240  N      4.710000   12.280000   23.610000   107   235   241   244
   241  CT     5.520000   12.820000   22.530000   108   240   242   245   246
   242  C      6.180000   14.100000   22.980000   109   241   243   260
   243  O      5.540000   14.970000   23.580000   111   242
   244  H      3.820000   12.710000   23.820000   110   240
   245  H1     6.290000   12.100000   22.260000   112   241
   246  CT     4.650000   13.070000   21.290000   113   241   247   253   254
   247  CA     4.000000   11.840000   20.710000   115   246   248   249
   248  CA     4.780000   10.830000   20.160000   116   247   250   255
   249  CA     2.610000   11.700000   20.730000   116   247   251   256
   250  CA     4.190000    9.680000   19.640000   118   248   252   257
   251  CA     2.020000   10.550000   20.200000   118   249   252   258
   252  CA     2.800000    9.530000   19.660000   120   250   251   259
   253  HC     3.880000   13.800000   21.530000   114   246
   254  HC     5.280000   13.510000   20.510000   114   246
   255  HA     5.850000   10.940000   20.180000   117   248
   256  HA     1.980000   12.480000   21.170000   117   249
   257  HA     4.840000    8.890000   19.270000   119   250
   258  HA     0.950000   10.440000   20.190000   119   251
   259  HA     2.340000    8.630000   19.270000   121   252
   260  N      7.470000   14.220000   22.680000    55   242   261   264
   261  CT     8.200000   15.470000   22.850000    56   260   262   265   266
   262  C      7.620000   16.540000   21.930000    57   261   263   271
   263  O      6.930000   16.230000   20.950000    59   262
   264  H      7.920000   13.460000   22.180000    58   260
   265  H1     8.090000   15.810000   23.890000    60   261
   266  CT     9.690000   15.240000   22.560000    61   261   267   268   269
   267  OH     9.890000   15.050000   21.170000    63   266   270
   268  H1    10.270000   16.110000   22.880000    62   266
   269  H1    10.030000   14.360000   23.100000    62   266
   270  HO    10.540000   14.300000   21.080000    64   267
   271  N      7.950000   17.800000   22.230000   232   262   272   275
   272  CT     7.550000   18.910000   21.370000   233   271   273   276   277
   273  C      7.950000   18.630000   19.930000   234   272   274   286
   274  O      7.150000   18.810000   19.010000   236   273
   275  H      8.450000   17.990000   23.080000   235   271
   276  H1     6.470000   19.010000   21.380000   237   272
   277  CT     8.180000   20.220000   21.880000   238   272   278   282   283
   278  CT     7.880000   21.430000   20.980000   240   277   279   284   285
   279  C      6.440000   21.950000   21.070000   242   278   280   281
   280  O2     5.620000   21.380000   21.810000   243   279
   281  O2     6.140000   22.940000   20.360000   243   279
   282  HC     7.860000   20.410000   22.900000   239   277
   283  HC     9.270000   20.090000   21.900000   239   277
   284  HC     8.540000   22.240000   21.310000   241   278
   285  HC     8.140000   21.220000   19.940000   241   278
   286  N      9.190000   18.190000   19.720000    41   273   287   290
   287  CT     9.680000   18.030000   18.350000    42   286   288   291   292
   288  C      8.880000   16.930000   17.660000    43   287   289   305
   289  O      8.480000   17.100000   16.500000    45   288
   290  H      9.770000   18.010000   20.520000    44   286
   291  H1     9.500000   18.950000   17.800000    46   287
   292  CT    11.200000   17.750000   18.350000    47   287   293   294   296
   293  CT    11.970000   19.040000   18.680000    49   292   295   297   298
   294  CT    11.630000   17.170000   16.990000    51   292   299   300   301
   295  CT    13.490000   18.850000   18.680000    53   293   302   303   304
   296  HC    11.420000   17.000000   19.110000    48   292
   297  HC    11.710000   19.810000   17.950000    50   293
   298  HC    11.670000   19.390000   19.670000    50   293
   299  HC    12.690000   16.950000   16.980000    52   294
   300  HC    11.130000   16.210000   16.800000    52   294
   301  HC    11.400000   17.860000   16.180000    52   294
   302  HC    13.960000   19.780000   19.010000    54   295
   303  HC    13.770000   18.070000   19.390000    54   295
   304  HC    13.870000   18.620000   17.690000    54   295
   305  N      8.630000   15.810000   18.330000     7   288   306   309
   306  CT     7.940000   14.690000   17.700000     8   305   307   310   311
   307  C      6.500000   15.060000   17.370000     9   306   308   315
   308  O      6.020000   14.780000   16.270000    11   307
   309  H      8.920000   15.710000   19.300000    10   305
   310  H1     8.440000   14.460000   16.750000    12   306
   311  CT     8.010000   13.460000   18.610000    13   306   312   313   314
   312  HC     7.510000   12.620000   18.130000    14   311
   313  HC     9.060000   13.190000   18.790000    14   311
   314  HC     7.530000   13.660000   19.570000    14   311
   315  N      5.810000   15.700000   18.310000   122   307   316   319
   316  CT     4.420000   16.100000   18.100000   123   315   317   320   321
   317  C      4.320000   17.130000   16.980000   124   316   318   336
   318  O      3.500000   16.980000   16.070000   126   317
   319  H      6.270000   15.900000   19.200000   125   315
   320  H1     3.840000   15.230000   17.800000   127   316
   321  CT     3.820000   16.660000   19.390000   128   316   322   329   330
   322  CA     2.410000   17.180000   19.180000   130   321   323   324
   323  CA     1.330000   16.300000   19.170000   131   322   325   331
   324  CA     2.190000   18.550000   18.950000   131   322   326   332
   325  CA     0.030000   16.770000   18.970000   133   323   327   333
   326  CA     0.890000   19.030000   18.750000   133   324   327   334
   327  C     -0.190000   18.140000   18.770000   135   325   326   328
   328  OH    -1.450000   18.580000   18.590000   136   327   335
   329  HC     3.800000   15.870000   20.140000   129   321
   330  HC     4.440000   17.470000   19.770000   129   321
   331  HA     1.510000   15.230000   19.320000   132   323
   332  HA     3.030000   19.250000   18.970000   132   324
   333  HA    -0.800000   16.080000   18.920000   134   325
   334  HA     0.710000   20.090000   18.600000   134   326
   335  HO    -1.890000   17.770000   18.300000   137   328
   336  N      5.160000   18.160000   17.030000   244   317   337   340
   337  CT     5.100000   19.260000   16.080000   245   336   338   341   342
   338  C      5.490000   18.750000   14.700000   246   337   339   353
   339  O      4.820000   19.050000   13.710000   248   338
   340  H      5.820000   18.220000   17.810000   247   336
   341  H1     4.080000   19.630000   16.000000   249   337
   342  CT     6.020000   20.410000   16.530000   250   337   343   347   348
   343  CT     5.520000   21.110000   17.800000   252   342   344   349   350
   344  C      4.320000   22.000000   17.570000   254   343   345   346
   345  O      3.840000   22.150000   16.440000   255   344
   346  N      3.830000   22.600000   18.630000   256   344   351   352
   347  HC     7.020000   20.020000   16.710000   251   342
   348  HC     6.090000   21.150000   15.740000   251   342
   349  HC     5.270000   20.390000   18.580000   253   343
   350  HC     6.340000   21.740000   18.150000   253   343
   351  H      3.080000   23.250000   18.520000   257   346
   352  H      4.460000   22.640000   19.450000   257   346
   353  N      6.570000   17.960000   14.600000   107   338   354   357
   354  CT     7.030000   17.470000   13.300000   108   353   355   358   359
   355  C      5.910000   16.680000   12.610000   109   354   356   373
   356  O      5.650000   16.870000   11.420000   111   355
   357  H      7.090000   17.700000   15.440000   110   353
   358  H1     7.280000   18.300000   12.650000   112   354
   359  CT     8.260000   16.560000   13.440000   113   354   360   366   367
   360  CA     8.560000   15.840000   12.140000   115   359   361   362
   361  CA     9.200000   16.530000   11.100000   116   360   363   368
   362  CA     8.150000   14.520000   11.950000   116   360   364   369
   363  CA     9.450000   15.890000    9.880000   118   361   365   370
   364  CA     8.390000   13.880000   10.720000   118   362   365   371
   365  CA     9.050000   14.560000    9.690000   120   363   364   372
   366  HC     9.120000   17.160000   13.750000   114   359
   367  HC     8.070000   15.820000   14.220000   114   359
   368  HA     9.520000   17.550000   11.240000   117   361
   369  HA     7.620000   13.980000   12.730000   117   362
   370  HA     9.960000   16.410000    9.080000   119   363
   371  HA     8.060000   12.860000   10.590000   119   364
   372  HA     9.260000   14.060000    8.760000   121   365
   373  N      5.270000   15.790000   13.360000    65   355   374   377
   374  CT     4.230000   14.950000   12.770000    66   373   375   378   379
   375  C      3.110000   15.830000   12.240000    67   374   376   387
   376  O      2.570000   15.590000   11.160000    69   375
   377  H      5.580000   15.590000   14.310000    68   373
   378  H1     4.650000   14.400000   11.930000    70   374
   379  CT     3.740000   13.910000   13.790000    71   374   380   381   382
   380  OH     4.850000   13.120000   14.190000    73   379   383
   381  CT     2.680000   12.990000   13.190000    75   379   384   385   386
   382  H1     3.330000   14.420000   14.660000    72   379
   383  HO     4.580000   12.600000   14.950000    74   380
   384  HC     2.400000   12.220000   13.910000    76   381
   385  HC     1.800000   13.540000   12.900000    76   381
   386  HC     3.130000   12.520000   12.310000    76   381
   387  N      2.770000   16.890000   12.990000    55   375   388   391
   388  CT     1.740000   17.830000   12.550000    56   387   389   392   393
   389  C      2.190000   18.590000   11.310000    57   388   390   398
   390  O      1.420000   18.770000   10.370000    59   389
   391  H      3.240000   17.010000   13.880000    58   387
   392  H1     0.840000   17.270000   12.290000    60   388
   393  CT     1.390000   18.790000   13.680000    61   388   394   395   396
   394  OH     0.380000   19.670000   13.230000    63   393   397
   395  H1     1.040000   18.230000   14.550000    62   393
   396  H1     2.270000   19.370000   13.980000    62   393
   397  HO     0.100000   20.230000   13.960000    64   394
   398  N      3.460000   19.020000   11.280000   161   389   399   402
   399  CT     4.020000   19.780000   10.170000   162   398   400   403   404
   400  C      4.000000   18.950000    8.890000   163   399   401   416
   401  O      3.700000   19.450000    7.810000   165   400
   402  H      4.030000   18.820000   12.100000   164   398
   403  H1     3.370000   20.640000    9.980000   166   399
   404  CT     5.430000   20.280000   10.480000   167   399   405   410   411
   405  CC     5.540000   21.150000   11.700000   169   404   406   407
   406  NA     6.720000   21.350000   12.350000   170   405   408   412
   407  CW     4.550000   21.830000   12.360000   172   405   409   413
   408  CR     6.490000   22.160000   13.400000   174   406   409   414
   409  NA     5.180000   22.460000   13.430000   176   407   408   415
   410  HC     6.080000   19.410000   10.620000   168   404
   411  HC     5.790000   20.840000    9.620000   168   404
   412  H      7.620000   20.950000   12.080000   171   406
   413  H4     3.480000   21.840000   12.130000   173   407
   414  H5     7.220000   22.490000   14.140000   175   408
   415  H      4.690000   22.930000   14.220000   177   409
   416  N      4.370000   17.670000    9.000000    41   400   417   420
   417  CT     4.580000   16.850000    7.820000    42   416   418   421   422
   418  C      3.230000   16.490000    7.200000    43   417   419   435
   419  O      3.110000   16.440000    5.980000    45   418
   420  H      4.650000   17.320000    9.920000    44   416
   421  H1     5.100000   17.470000    7.100000    46   417
   422  CT     5.470000   15.640000    8.150000    47   417   423   424   426
   423  CT     6.110000   15.040000    6.890000    49   422   425   427   428
   424  CT     4.700000   14.560000    8.910000    51   422   429   430   431
   425  CT     7.070000   16.000000    6.180000    53   423   432   433   434
   426  HC     6.290000   15.980000    8.800000    48   422
   427  HC     6.690000   14.170000    7.190000    50   423
   428  HC     5.330000   14.730000    6.210000    50   423
   429  HC     5.370000   13.720000    9.150000    52   424
   430  HC     4.380000   14.970000    9.850000    52   424
   431  HC     3.860000   14.160000    8.340000    52   424
   432  HC     7.520000   15.490000    5.330000    54   425
   433  HC     6.560000   16.890000    5.820000    54   425
   434  HC     7.870000   16.300000    6.860000    54   425
   435  N      2.200000   16.260000    8.030000    27   418   436   439
   436  CT     0.850000   16.030000    7.540000    28   435   437   440   441
   437  C      0.310000   17.300000    6.860000    29   436   438   454
   438  O     -0.380000   17.240000    5.840000    31   437
   439  H      2.360000   16.270000    9.030000    30   435
   440  H1     0.860000   15.260000    6.770000    32   436
   441  CT    -0.060000   15.600000    8.700000    33   436   442   445   446
   442  CT     0.210000   14.190000    9.230000    35   441   443   444   447
   443  CT    -0.630000   13.930000   10.480000    37   442   448   449   450
   444  CT    -0.110000   13.140000    8.170000    39   442   451   452   453
   445  HC     0.050000   16.320000    9.520000    34   441
   446  HC    -1.100000   15.650000    8.370000    34   441
   447  HC     1.270000   14.090000    9.500000    36   442
   448  HC    -0.420000   12.930000   10.860000    38   443
   449  HC    -0.370000   14.650000   11.250000    38   443
   450  HC    -1.700000   14.010000   10.250000    38   443
   451  HC     0.030000   12.160000    8.610000    40   444
   452  HC    -1.140000   13.240000    7.830000    40   444
   453  HC     0.570000   13.240000    7.320000    40   444
   454  N      0.660000   18.460000    7.430000    65   437   455   458
   455  CT     0.220000   19.750000    6.900000    66   454   456   459   460
   456  C      0.840000   20.000000    5.530000    67   455   457   468
   457  O      0.150000   20.370000    4.580000    69   456
   458  H      1.060000   18.440000    8.360000    68   454
   459  H1    -0.860000   19.730000    6.760000    70   455
   460  CT     0.540000   20.860000    7.900000    71   455   461   462   463
   461  OH    -0.180000   20.600000    9.080000    73   460   464
   462  CT     0.150000   22.240000    7.370000    75   460   465   466   467
   463  H1     1.610000   20.860000    8.120000    72   460
   464  HO     0.050000   21.250000    9.740000    74   461
   465  HC     0.360000   23.000000    8.130000    76   462
   466  HC     0.700000   22.480000    6.470000    76   462
   467  HC    -0.920000   22.260000    7.160000    76   462
   468  N      2.160000   19.780000    5.420000    27   456   469   472
   469  CT     2.840000   19.830000    4.130000    28   468   470   473   474
   470  C      2.150000   18.890000    3.150000    29   469   471   487
   471  O      1.910000   19.240000    2.000000    31   470
   472  H      2.680000   19.520000    6.250000    30   468
   473  H1     2.780000   20.840000    3.730000    32   469
   474  CT     4.320000   19.420000    4.320000    33   469   475   478   479
   475  CT     5.080000   19.230000    3.000000    35   474   476   477   480
   476  CT     5.070000   20.500000    2.170000    37   475   481   482   483
   477  CT     6.510000   18.780000    3.270000    39   475   484   485   486
   478  HC     4.820000   20.180000    4.930000    34   474
   479  HC     4.360000   18.480000    4.870000    34   474
   480  HC     4.600000   18.430000    2.420000    36   475
   481  HC     5.630000   20.340000    1.240000    38   476
   482  HC     4.060000   20.780000    1.890000    38   476
   483  HC     5.540000   21.320000    2.720000    38   476
   484  HC     7.040000   18.660000    2.320000    40   477
   485  HC     7.040000   19.530000    3.870000    40   477
   486  HC     6.510000   17.830000    3.790000    40   477
   487  N      1.830000   17.680000    3.620000     1   470   488   491
   488  CT     1.140000   16.670000    2.840000     2   487   489   492   493
   489  C     -0.100000   17.240000    2.140000     3   488   490   494
   490  O     -0.210000   17.170000    0.920000     5   489
   491  H      2.100000   17.460000    4.570000     4   487
   492  H1     1.810000   16.270000    2.080000     6   488
   493  H1     0.820000   15.870000    3.510000     6   488
   494  N     -1.020000   17.800000    2.920000   122   489   495   498
   495  CT    -2.290000   18.220000    2.330000   123   494   496   499   500
   496  C     -2.090000   19.460000    1.460000   124   495   497   515
   497  O     -2.770000   19.620000    0.440000   126   496
   498  H     -0.880000   17.860000    3.920000   125   494
   499  H1    -2.610000   17.430000    1.640000   127   495
   500  CT    -3.410000   18.320000    3.380000   128   495   501   508   509
   501  CA    -3.390000   19.480000    4.350000   130   500   502   503
   502  CA    -3.580000   20.790000    3.900000   131   501   504   510
   503  CA    -3.280000   19.240000    5.730000   131   501   505   511
   504  CA    -3.630000   21.860000    4.810000   133   502   506   512
   505  CA    -3.330000   20.300000    6.650000   133   503   506   513
   506  C     -3.500000   21.610000    6.190000   135   504   505   507
   507  OH    -3.560000   22.620000    7.080000   136   506   514
   508  HC    -4.360000   18.350000    2.860000   129   500
   509  HC    -3.400000   17.400000    3.950000   129   500
   510  HA    -3.720000   20.990000    2.840000   132   502
   511  HA    -3.150000   18.220000    6.100000   132   503
   512  HA    -3.780000   22.870000    4.460000   134   504
   513  HA    -3.230000   20.110000    7.710000   134   505
   514  HO    -3.660000   23.470000    6.650000   137   507
   515  N     -1.130000   20.320000    1.810000     7   496   516   519
   516  CT    -0.840000   21.500000    1.020000     8   515   517   520   521
   517  C     -0.320000   21.110000   -0.360000     9   516   518   525
   518  O     -0.710000   21.680000   -1.370000    11   517
   519  H     -0.620000   20.170000    2.670000    10   515
   520  H1    -1.770000   22.060000    0.870000    12   516
   521  CT     0.160000   22.400000    1.750000    13   516   522   523   524
   522  HC     0.360000   23.290000    1.150000    14   521
   523  HC    -0.250000   22.690000    2.720000    14   521
   524  HC     1.100000   21.870000    1.920000    14   521
   525  N      0.550000   20.090000   -0.400000    15   517   526   529
   526  CT     1.080000   19.610000   -1.670000    16   525   527   530   531
   527  C     -0.070000   19.130000   -2.550000    17   526   528   541
   528  O     -0.070000   19.380000   -3.750000    19   527
   529  H      0.860000   19.680000    0.480000    18   525
   530  H1     1.560000   20.440000   -2.200000    20   526
   531  CT     2.120000   18.500000   -1.460000    21   526   532   533   534
   532  CT     2.440000   17.810000   -2.790000    23   531   535   536   537
   533  CT     3.410000   19.040000   -0.850000    25   531   538   539   540
   534  HC     1.710000   17.730000   -0.790000    22   531
   535  HC     3.300000   17.170000   -2.700000    24   532
   536  HC     1.580000   17.220000   -3.080000    24   532
   537  HC     2.650000   18.570000   -3.560000    24   532
   538  HC     4.120000   18.230000   -0.670000    26   533
   539  HC     3.880000   19.750000   -1.540000    26   533
   540  HC     3.220000   19.550000    0.080000    26   533
   541  N     -1.040000   18.430000   -1.960000   258   527   542   545
   542  CT    -2.110000   17.820000   -2.750000   259   541   543   546   547
   543  C     -3.010000   18.900000   -3.330000   260   542   544   558
   544  O     -3.390000   18.820000   -4.500000   262   543
   545  H     -0.960000   18.240000   -0.970000   261   541
   546  H1    -1.670000   17.290000   -3.590000   263   542
   547  CT    -2.940000   16.830000   -1.910000   264   542   548   551   552
   548  CT    -2.110000   15.660000   -1.380000   266   547   549   553   554
   549  S     -1.220000   14.750000   -2.680000   268   548   550
   550  CT     0.120000   14.040000   -1.720000   269   549   555   556   557
   551  HC    -3.380000   17.360000   -1.060000   265   547
   552  HC    -3.740000   16.430000   -2.530000   265   547
   553  H1    -1.380000   16.040000   -0.690000   267   548
   554  H1    -2.760000   14.980000   -0.840000   267   548
   555  H1     0.730000   13.410000   -2.360000   270   550
   556  H1     0.730000   14.850000   -1.310000   270   550
   557  H1    -0.320000   13.470000   -0.910000   270   550
   558  N     -3.360000   19.930000   -2.550000    27   543   559   562
   559  CT    -4.250000   20.980000   -3.050000    28   558   560   563   564
   560  C     -3.530000   21.820000   -4.110000    29   559   561   577
   561  O     -4.130000   22.230000   -5.110000    31   560
   562  H     -3.040000   19.940000   -1.590000    30   558
   563  H1    -5.080000   20.490000   -3.540000    32   559
   564  CT    -4.750000   21.860000   -1.890000    33   559   565   568   569
   565  CT    -5.960000   22.740000   -2.270000    35   564   566   567   570
   566  CT    -7.170000   21.890000   -2.640000    37   565   571   572   573
   567  CT    -6.330000   23.680000   -1.120000    39   565   574   575   576
   568  HC    -5.050000   21.220000   -1.060000    34   564
   569  HC    -3.940000   22.500000   -1.550000    34   564
   570  HC    -5.690000   23.370000   -3.130000    36   565
   571  HC    -8.020000   22.540000   -2.850000    38   566
   572  HC    -6.970000   21.300000   -3.520000    38   566
   573  HC    -7.430000   21.230000   -1.810000    38   566
   574  HC    -7.180000   24.300000   -1.410000    40   567
   575  HC    -6.600000   23.090000   -0.240000    40   567
   576  HC    -5.490000   24.330000   -0.890000    40   567
   577  N     -2.230000   22.080000   -3.910000     7   560   578   581
   578  CT    -1.440000   22.780000   -4.910000     8   577   579   582   583
   579  C     -1.360000   21.950000   -6.190000     9   578   580   587
   580  O     -1.490000   22.480000   -7.290000    11   579
   581  H     -1.790000   21.750000   -3.060000    10   577
   582  H1    -1.920000   23.730000   -5.160000    12   578
   583  CT    -0.040000   23.060000   -4.350000    13   578   584   585   586
   584  HC     0.550000   23.600000   -5.100000    14   583
   585  HC    -0.120000   23.680000   -3.450000    14   583
   586  HC     0.470000   22.130000   -4.100000    14   583
   587  N     -1.180000   20.630000   -6.030000     1   579   588   591
   588  CT    -1.150000   19.700000   -7.140000     2   587   589   592   593
   589  C     -2.470000   19.690000   -7.900000     3   588   590   594
   590  O     -2.480000   19.640000   -9.130000     5   589
   591  H     -1.020000   20.270000   -5.100000     4   587
   592  H1    -0.350000   19.960000   -7.830000     6   588
   593  H1    -0.960000   18.690000   -6.760000     6   588
   594  N     -3.590000   19.750000   -7.170000    27   589   595   598
   595  CT    -4.910000   19.800000   -7.780000    28   594   596   599   600
   596  C     -4.960000   20.970000   -8.770000    29   595   597   613
   597  O     -5.400000   20.810000   -9.910000    31   596
   598  H     -3.500000   19.690000   -6.160000    30   594
   599  H1    -5.080000   18.890000   -8.340000    32   595
   600  CT    -5.980000   19.960000   -6.680000    33   595   601   604   605
   601  CT    -7.390000   20.200000   -7.230000    35   600   602   603   606
   602  CT    -7.800000   19.080000   -8.180000    37   601   607   608   609
   603  CT    -8.400000   20.300000   -6.090000    39   601   610   611   612
   604  HC    -6.000000   19.070000   -6.050000    34   600
   605  HC    -5.740000   20.810000   -6.060000    34   600
   606  HC    -7.410000   21.150000   -7.780000    36   601
   607  HC    -8.830000   19.220000   -8.490000    38   602
   608  HC    -7.170000   19.070000   -9.070000    38   602
   609  HC    -7.720000   18.120000   -7.670000    38   602
   610  HC    -9.400000   20.450000   -6.490000    40   603
   611  HC    -8.390000   19.380000   -5.500000    40   603
   612  HC    -8.150000   21.150000   -5.460000    40   603
   613  N     -4.490000   22.130000   -8.310000    27   596   614   617
   614  CT    -4.470000   23.330000   -9.130000    28   613   615   618   619
   615  C     -3.580000   23.110000  -10.350000    29   614   616   632
   616  O     -3.950000   23.430000  -11.480000    31   615
   617  H     -4.160000   22.160000   -7.360000    30   613
   618  H1    -5.480000   23.480000   -9.490000    32   614
   619  CT    -3.990000   24.510000   -8.260000    33   614   620   623   624
   620  CT    -4.350000   25.890000   -8.800000    35   619   621   622   625
   621  CT    -5.810000   25.960000   -9.250000    37   620   626   627   628
   622  CT    -4.080000   26.950000   -7.740000    39   620   629   630   631
   623  HC    -4.460000   24.400000   -7.270000    34   619
   624  HC    -2.910000   24.450000   -8.110000    34   619
   625  HC    -3.700000   26.100000   -9.650000    36   620
   626  HC    -6.040000   27.000000   -9.520000    38   621
   627  HC    -5.970000   25.360000  -10.140000    38   621
   628  HC    -6.470000   25.650000   -8.450000    38   621
   629  HC    -4.320000   27.940000   -8.130000    40   622
   630  HC    -4.690000   26.770000   -6.850000    40   622
   631  HC    -3.020000   26.940000   -7.470000    40   622
   632  N     -2.390000   22.550000  -10.110000   122   615   633   636
   633  CT    -1.420000   22.320000  -11.180000   123   632   634   637   638
   634  C     -2.030000   21.430000  -12.270000   124   633   635   653
   635  O     -1.930000   21.750000  -13.460000   126   634
   636  H     -2.140000   22.330000   -9.160000   125   632
   637  H1    -1.180000   23.280000  -11.660000   127   633
   638  CT    -0.130000   21.710000  -10.620000   128   633   639   646   647
   639  CA     0.850000   21.330000  -11.710000   130   638   640   641
   640  CA     1.730000   22.270000  -12.240000   131   639   642   648
   641  CA     0.840000   20.030000  -12.220000   131   639   643   649
   642  CA     2.620000   21.910000  -13.270000   133   640   644   650
   643  CA     1.710000   19.670000  -13.260000   133   641   644   651
   644  C      2.610000   20.600000  -13.780000   135   642   643   645
   645  OH     3.440000   20.230000  -14.760000   136   644   652
   646  HC     0.340000   22.430000   -9.950000   129   638
   647  HC    -0.370000   20.820000  -10.040000   129   638
   648  HA     1.730000   23.290000  -11.850000   132   640
   649  HA     0.150000   19.290000  -11.820000   132   641
   650  HA     3.310000   22.640000  -13.690000   134   642
   651  HA     1.710000   18.660000  -13.650000   134   643
   652  HO     4.050000   20.910000  -15.040000   137   645
   653  N     -2.660000   20.330000  -11.890000   107   634   654   657
   654  CT    -3.150000   19.370000  -12.870000   108   653   655   658   659
   655  C     -4.330000   19.960000  -13.650000   109   654   656   673
   656  O     -4.460000   19.700000  -14.850000   111   655
   657  H     -2.690000   20.110000  -10.900000   110   653
   658  H1    -2.370000   19.210000  -13.610000   112   654
   659  CT    -3.490000   18.030000  -12.200000   113   654   660   666   667
   660  CA    -2.250000   17.280000  -11.790000   115   659   661   662
   661  CA    -1.310000   16.890000  -12.760000   116   660   663   668
   662  CA    -2.010000   16.980000  -10.450000   116   660   664   669
   663  CA    -0.140000   16.230000  -12.370000   118   661   665   670
   664  CA    -0.850000   16.310000  -10.070000   118   662   665   671
   665  CA     0.090000   15.930000  -11.030000   120   663   664   672
   666  HC    -4.140000   18.210000  -11.340000   114   659
   667  HC    -4.040000   17.420000  -12.920000   114   659
   668  HA    -1.480000   17.110000  -13.810000   117   661
   669  HA    -2.750000   17.260000   -9.710000   117   662
   670  HA     0.590000   15.960000  -13.130000   119   663
   671  HA    -0.680000   16.070000   -9.010000   119   664
   672  HA     1.000000   15.420000  -10.730000   121   665
   673  N     -5.160000   20.760000  -12.990000    41   655   674   677
   674  CT    -6.290000   21.380000  -13.690000    42   673   675   678   679
   675  C     -5.760000   22.420000  -14.670000    43   674   676   692
   676  O     -6.200000   22.450000  -15.830000    45   675
   677  H     -5.010000   20.920000  -12.000000    44   673
   678  H1    -6.820000   20.630000  -14.270000    46   674
   679  CT    -7.290000   22.000000  -12.690000    47   674   680   681   683
   680  CT    -8.050000   20.900000  -11.930000    49   679   682   684   685
   681  CT    -8.260000   22.920000  -13.450000    51   679   686   687   688
   682  CT    -8.850000   21.440000  -10.740000    53   680   689   690   691
   683  HC    -6.730000   22.600000  -11.970000    48   679
   684  HC    -8.720000   20.380000  -12.610000    50   680
   685  HC    -7.340000   20.170000  -11.540000    50   680
   686  HC    -9.000000   23.350000  -12.770000    52   681
   687  HC    -7.740000   23.770000  -13.890000    52   681
   688  HC    -8.790000   22.370000  -14.230000    52   681
   689  HC    -9.350000   20.610000  -10.240000    54   682
   690  HC    -8.190000   21.940000  -10.030000    54   682
   691  HC    -9.620000   22.140000  -11.080000    54   682
   692  N     -4.830000   23.260000  -14.240000    27   675   693   696
   693  CT    -4.400000   24.390000  -15.050000    28   692   694   697   698
   694  C     -3.550000   23.940000  -16.240000    29   693   695   711
   695  O     -3.390000   24.700000  -17.200000    31   694
   696  H     -4.490000   23.180000  -13.290000    30   692
   697  H1    -5.270000   24.880000  -15.480000    32   693
   698  CT    -3.630000   25.390000  -14.160000    33   693   699   702   703
   699  CT    -4.520000   26.170000  -13.170000    35   698   700   701   704
   700  CT    -3.660000   27.010000  -12.230000    37   699   705   706   707
   701  CT    -5.500000   27.070000  -13.920000    39   699   708   709   710
   702  HC    -2.870000   24.840000  -13.600000    34   698
   703  HC    -3.120000   26.110000  -14.810000    34   698
   704  HC    -5.090000   25.460000  -12.570000    36   699
   705  HC    -4.290000   27.540000  -11.520000    38   700
   706  HC    -2.960000   26.360000  -11.710000    38   700
   707  HC    -3.080000   27.740000  -12.810000    38   700
   708  HC    -6.080000   27.650000  -13.200000    40   701
   709  HC    -4.950000   27.760000  -14.570000    40   701
   710  HC    -6.200000   26.480000  -14.500000    40   701
   711  N     -3.010000   22.720000  -16.220000    65   694   712   715
   712  CT    -2.130000   22.230000  -17.300000    66   711   713   716   717
   713  C     -2.860000   21.290000  -18.240000    67   712   714   725
   714  O     -2.240000   20.710000  -19.140000    69   713
   715  H     -3.060000   22.180000  -15.370000    68   711
   716  H1    -1.790000   23.070000  -17.900000    70   712
   717  CT    -0.870000   21.540000  -16.760000    71   712   718   719   720
   718  OH    -1.220000   20.500000  -15.870000    73   717   721
   719  CT     0.090000   22.510000  -16.080000    75   717   722   723   724
   720  H1    -0.330000   21.100000  -17.600000    72   717
   721  HO    -0.430000   20.320000  -15.340000    74   718
   722  HC     0.990000   21.970000  -15.750000    76   719
   723  HC     0.390000   23.290000  -16.780000    76   719
   724  HC    -0.380000   22.970000  -15.210000    76   719
   725  N     -4.180000   21.140000  -18.090000    41   713   726   729
   726  CT    -4.950000   20.170000  -18.870000    42   725   727   730   731
   727  C     -4.690000   20.380000  -20.360000    43   726   728   744
   728  O     -4.530000   19.420000  -21.110000    45   727
   729  H     -4.620000   21.590000  -17.290000    44   725
   730  H1    -4.600000   19.160000  -18.630000    46   726
   731  CT    -6.460000   20.250000  -18.540000    47   726   732   733   735
   732  CT    -6.790000   19.510000  -17.240000    49   731   734   736   737
   733  CT    -7.300000   19.690000  -19.700000    51   731   738   739   740
   734  CT    -8.250000   19.640000  -16.810000    53   732   741   742   743
   735  HC    -6.730000   21.310000  -18.410000    48   731
   736  HC    -6.580000   18.450000  -17.380000    50   732
   737  HC    -6.180000   19.900000  -16.450000    50   732
   738  HC    -8.370000   19.770000  -19.470000    52   733
   739  HC    -7.160000   20.250000  -20.620000    52   733
   740  HC    -7.050000   18.640000  -19.870000    52   733
   741  HC    -8.380000   19.150000  -15.840000    54   734
   742  HC    -8.520000   20.700000  -16.710000    54   734
   743  HC    -8.930000   19.150000  -17.510000    54   734
   744  N     -4.650000   21.640000  -20.800000   271   727   745   748
   745  CT    -4.610000   21.980000  -22.230000   272   744   746   749   750
   746  C     -3.180000   21.930000  -22.760000   273   745   747   766
   747  O     -2.960000   22.270000  -23.930000   275   746
   748  H     -4.710000   22.360000  -20.100000   274   744
   749  H1    -5.140000   21.230000  -22.810000   276   745
   750  CT    -5.210000   23.380000  -22.480000   277   745   751   755   756
   751  CT    -6.680000   23.560000  -22.110000   279   750   752   757   758
   752  CT    -7.570000   22.470000  -22.710000   281   751   753   759   760
   753  CT    -9.030000   22.660000  -22.330000   283   752   754   761   762
   754  N3    -9.860000   21.580000  -22.910000   285   753   763   764   765
   755  HC    -4.620000   24.120000  -21.940000   278   750
   756  HC    -5.120000   23.610000  -23.550000   278   750
   757  HC    -6.770000   23.540000  -21.010000   280   751
   758  HC    -7.020000   24.530000  -22.460000   280   751
   759  HC    -7.470000   22.500000  -23.800000   282   752
   760  HC    -7.250000   21.490000  -22.360000   282   752
   761  HP    -9.120000   22.660000  -21.230000   284   753
   762  HP    -9.380000   23.630000  -22.700000   284   753
   763  H    -10.850000   21.690000  -22.690000   286   754
   764  H     -9.860000   21.600000  -23.920000   286   754
   765  H     -9.580000   20.660000  -22.590000   286   754
   766  N     -2.210000   21.530000  -21.950000   220   746   767   770
   767  CT    -0.820000   21.460000  -22.390000   221   766   768   771   772
   768  C     -0.570000   20.180000  -23.180000   222   767   769   780
   769  O      0.510000   20.000000  -23.740000   224   768
   770  H     -2.430000   21.260000  -21.000000   223   766
   771  H1    -0.600000   22.280000  -23.080000   225   767
   772  CT     0.160000   21.550000  -21.200000   226   767   773   776   777
   773  C      0.230000   22.950000  -20.650000   228   772   774   775
   774  O     -0.270000   23.890000  -21.240000   229   773
   775  N      0.860000   23.100000  -19.490000   230   773   778   779
   776  HC    -0.100000   20.840000  -20.420000   227   772
   777  HC     1.160000   21.300000  -21.550000   227   772
   778  H      0.960000   24.060000  -19.210000   231   775
   779  H      1.360000   22.350000  -19.060000   231   775
   780  N     -1.560000   19.290000  -23.240000    15   768   781   784
   781  CT    -1.440000   18.020000  -23.950000    16   780   782   785   786
   782  C     -2.620000   17.840000  -24.890000    17   781   783   796
   783  O     -3.680000   18.470000  -24.720000    19   782
   784  H     -2.390000   19.460000  -22.700000    18   780
   785  H1    -0.530000   18.010000  -24.550000    20   781
   786  CT    -1.340000   16.840000  -22.960000    21   781   787   788   789
   787  CT    -0.140000   16.990000  -22.030000    23   786   790   791   792
   788  CT    -2.630000   16.660000  -22.150000    25   786   793   794   795
   789  HC    -1.190000   15.920000  -23.540000    22   786
   790  HC    -0.110000   16.160000  -21.320000    24   787
   791  HC     0.770000   16.990000  -22.620000    24   787
   792  HC    -0.210000   17.910000  -21.450000    24   787
   793  HC    -2.510000   15.810000  -21.470000    26   788
   794  HC    -2.830000   17.550000  -21.560000    26   788
   795  HC    -3.470000   16.450000  -22.810000    26   788
   796  N     -2.450000   16.970000  -25.880000   210   782   797   800
   797  CT    -3.490000   16.650000  -26.850000   211   796   798   801   802
   798  C     -4.690000   16.060000  -26.110000   212   797   799   808
   799  O     -4.560000   15.430000  -25.050000   214   798
   800  H     -1.570000   16.470000  -25.970000   213   796
   801  H1    -3.820000   17.580000  -27.330000   215   797
   802  CT    -2.990000   15.680000  -27.930000   216   797   803   806   807
   803  C     -2.000000   16.300000  -28.920000   218   802   804   805
   804  O2    -1.790000   17.540000  -28.860000   219   803
   805  O2    -1.460000   15.540000  -29.740000   219   803
   806  HC    -2.540000   14.810000  -27.450000   217   802
   807  HC    -3.850000   15.340000  -28.510000   217   802
   808  N     -5.880000   16.250000  -26.700000   271   798   809   812
   809  CT    -7.150000   15.910000  -26.080000   272   808   810   813   814
   810  C     -7.120000   14.490000  -25.510000   273   809   811   830
   811  O     -7.590000   14.250000  -24.400000   275   810
   812  H     -5.870000   16.760000  -27.580000   274   808
   813  H1    -7.340000   16.590000  -25.250000   276   809
   814  CT    -8.270000   16.040000  -27.120000   277   809   815   819   820
   815  CT    -9.680000   15.980000  -26.520000   279   814   816   821   822
   816  CT   -10.290000   17.370000  -26.310000   281   815   817   823   824
   817  CT   -10.980000   17.520000  -24.970000   283   816   818   825   826
   818  N3   -11.960000   16.440000  -24.720000   285   817   827   828   829
   819  HC    -8.160000   16.970000  -27.690000   278   814
   820  HC    -8.180000   15.220000  -27.840000   278   814
   821  HC   -10.330000   15.430000  -27.200000   280   815
   822  HC    -9.660000   15.430000  -25.570000   280   815
   823  HC    -9.510000   18.140000  -26.360000   282   816
   824  HC   -11.000000   17.580000  -27.120000   282   816
   825  HP   -10.240000   17.560000  -24.160000   284   817
   826  HP   -11.460000   18.490000  -24.940000   284   817
   827  H    -12.420000   16.620000  -23.830000   286   818
   828  H    -12.680000   16.470000  -25.440000   286   818
   829  H    -11.520000   15.540000  -24.690000   286   818
   830  N     -6.540000   13.540000  -26.260000   271   810   831   834
   831  CT    -6.610000   12.130000  -25.900000   272   830   832   835   836
   832  C     -5.860000   11.840000  -24.590000   273   831   833   852
   833  O     -6.120000   10.840000  -23.940000   275   832
   834  H     -6.110000   13.840000  -27.120000   274   830
   835  H1    -7.640000   11.850000  -25.710000   276   831
   836  CT    -6.090000   11.250000  -27.060000   277   831   837   841   842
   837  CT    -4.610000   11.470000  -27.410000   279   836   838   843   844
   838  CT    -4.110000   10.410000  -28.400000   281   837   839   845   846
   839  CT    -2.650000   10.620000  -28.750000   283   838   840   847   848
   840  N3    -2.180000    9.580000  -29.680000   285   839   849   850   851
   841  HC    -6.220000   10.200000  -26.770000   278   836
   842  HC    -6.700000   11.430000  -27.940000   278   836
   843  HC    -4.480000   12.460000  -27.850000   280   837
   844  HC    -4.000000   11.410000  -26.510000   280   837
   845  HC    -4.230000    9.420000  -27.950000   282   838
   846  HC    -4.720000   10.460000  -29.310000   282   838
   847  HP    -2.490000   11.620000  -29.160000   284   839
   848  HP    -2.120000   10.510000  -27.830000   284   839
   849  H     -1.210000    9.750000  -29.920000   286   840
   850  H     -2.300000    8.640000  -29.330000   286   840
   851  H     -2.690000    9.680000  -30.560000   286   840
   852  N     -4.940000   12.730000  -24.190000   107   832   853   856
   853  CT    -4.120000   12.540000  -23.000000   108   852   854   857   858
   854  C     -4.720000   13.230000  -21.780000   109   853   855   872
   855  O     -4.270000   13.030000  -20.660000   111   854
   856  H     -4.740000   13.540000  -24.770000   110   852
   857  H1    -4.080000   11.470000  -22.760000   112   853
   858  CT    -2.690000   13.020000  -23.250000   113   853   859   865   866
   859  CA    -1.980000   12.300000  -24.370000   115   858   860   861
   860  CA    -1.870000   10.910000  -24.340000   116   859   862   867
   861  CA    -1.440000   13.020000  -25.440000   116   859   863   868
   862  CA    -1.220000   10.230000  -25.380000   118   860   864   869
   863  CA    -0.790000   12.340000  -26.480000   118   861   864   870
   864  CA    -0.670000   10.950000  -26.440000   120   862   863   871
   865  HC    -2.720000   14.090000  -23.450000   114   858
   866  HC    -2.120000   12.870000  -22.330000   114   858
   867  HA    -2.280000   10.360000  -23.510000   117   860
   868  HA    -1.510000   14.100000  -25.450000   117   861
   869  HA    -1.110000    9.150000  -25.320000   119   862
   870  HA    -0.320000   12.910000  -27.280000   119   863
   871  HA    -0.100000   10.430000  -27.210000   121   864
   872  N     -5.760000   14.050000  -21.990000   244   854   873   876
   873  CT    -6.210000   14.970000  -20.960000   245   872   874   877   878
   874  C     -6.860000   14.210000  -19.800000   246   873   875   889
   875  O     -6.820000   14.670000  -18.660000   248   874
   876  H     -6.090000   14.160000  -22.940000   247   872
   877  H1    -5.350000   15.490000  -20.540000   249   873
   878  CT    -7.150000   16.010000  -21.580000   250   873   879   883   884
   879  CT    -6.330000   17.060000  -22.330000   252   878   880   885   886
   880  C     -7.170000   18.100000  -23.020000   254   879   881   882
   881  O     -8.380000   18.230000  -22.800000   255   880
   882  N     -6.540000   18.870000  -23.890000   256   880   887   888
   883  HC    -7.870000   15.530000  -22.250000   251   878
   884  HC    -7.700000   16.510000  -20.780000   251   878
   885  HC    -5.680000   17.520000  -21.610000   253   879
   886  HC    -5.720000   16.560000  -23.090000   253   879
   887  H     -7.050000   19.560000  -24.420000   257   882
   888  H     -5.540000   18.730000  -24.020000   257   882
   889  N     -7.390000   13.010000  -20.060000   258   874   890   893
   890  CT    -8.010000   12.200000  -19.020000   259   889   891   894   895
   891  C     -7.000000   11.900000  -17.920000   260   890   892   906
   892  O     -7.380000   11.730000  -16.770000   262   891
   893  H     -7.330000   12.670000  -21.010000   261   889
   894  H1    -8.840000   12.740000  -18.580000   263   890
   895  CT    -8.530000   10.880000  -19.620000   264   890   896   899   900
   896  CT    -9.230000   10.000000  -18.590000   266   895   897   901   902
   897  S    -10.670000   10.790000  -17.830000   268   896   898
   898  CT   -11.630000   11.200000  -19.300000   269   897   903   904   905
   899  HC    -9.190000   11.090000  -20.460000   265   895
   900  HC    -7.680000   10.320000  -20.020000   265   895
   901  H1    -9.570000    9.090000  -19.090000   267   896
   902  H1    -8.540000    9.690000  -17.810000   267   896
   903  H1   -12.580000   11.640000  -18.990000   270   898
   904  H1   -11.100000   11.930000  -19.920000   270   898
   905  H1   -11.840000   10.300000  -19.880000   270   898
   906  N     -5.710000   11.860000  -18.260000    55   891   907   910
   907  CT    -4.670000   11.620000  -17.270000    56   906   908   911   912
   908  C     -4.550000   12.780000  -16.290000    57   907   909   917
   909  O     -4.420000   12.560000  -15.090000    59   908
   910  H     -5.430000   12.060000  -19.210000    58   906
   911  H1    -4.940000   10.730000  -16.690000    60   907
   912  CT    -3.320000   11.350000  -17.930000    61   907   913   914   915
   913  OH    -2.390000   10.930000  -16.950000    63   912   916
   914  H1    -3.430000   10.550000  -18.670000    62   912
   915  H1    -2.950000   12.240000  -18.440000    62   912
   916  HO    -1.570000   10.670000  -17.400000    64   913
   917  N     -4.600000   14.020000  -16.800000   220   908   918   921
   918  CT    -4.680000   15.210000  -15.950000   221   917   919   922   923
   919  C     -5.910000   15.130000  -15.060000   222   918   920   931
   920  O     -5.830000   15.450000  -13.870000   224   919
   921  H     -4.690000   14.130000  -17.800000   223   917
   922  H1    -3.800000   15.260000  -15.300000   225   918
   923  CT    -4.760000   16.500000  -16.790000   226   918   924   927   928
   924  C     -3.400000   16.970000  -17.240000   228   923   925   926
   925  O     -2.810000   16.410000  -18.150000   229   924
   926  N     -2.880000   18.000000  -16.600000   230   924   929   930
   927  HC    -5.390000   16.380000  -17.660000   227   923
   928  HC    -5.170000   17.290000  -16.150000   227   923
   929  H     -2.010000   18.340000  -16.970000   231   926
   930  H     -3.420000   18.560000  -15.950000   231   926
   931  N     -7.050000   14.730000  -15.630000    41   919   932   935
   932  CT    -8.310000   14.680000  -14.880000    42   931   933   936   937
   933  C     -8.180000   13.670000  -13.740000    43   932   934   950
   934  O     -8.590000   13.940000  -12.610000    45   933
   935  H     -7.030000   14.520000  -16.620000    44   931
   936  H1    -8.490000   15.660000  -14.430000    46   932
   937  CT    -9.480000   14.360000  -15.820000    47   932   938   939   941
   938  CT    -9.740000   15.520000  -16.800000    49   937   940   942   943
   939  CT   -10.740000   14.030000  -15.010000    51   937   944   945   946
   940  CT   -10.710000   15.170000  -17.930000    53   938   947   948   949
   941  HC    -9.230000   13.470000  -16.410000    48   937
   942  HC   -10.120000   16.380000  -16.240000    50   938
   943  HC    -8.800000   15.830000  -17.270000    50   938
   944  HC   -11.580000   13.800000  -15.670000    52   939
   945  HC   -10.590000   13.140000  -14.400000    52   939
   946  HC   -11.010000   14.870000  -14.370000    52   939
   947  HC   -10.800000   16.030000  -18.590000    54   940
   948  HC   -10.340000   14.320000  -18.500000    54   940
   949  HC   -11.710000   14.940000  -17.540000    54   940
   950  N     -7.580000   12.510000  -14.010000    27   933   951   954
   951  CT    -7.450000   11.470000  -13.000000    28   950   952   955   956
   952  C     -6.420000   11.870000  -11.940000    29   951   953   969
   953  O     -6.610000   11.580000  -10.760000    31   952
   954  H     -7.300000   12.320000  -14.970000    30   950
   955  H1    -8.390000   11.370000  -12.470000    32   951
   956  CT    -7.090000   10.150000  -13.690000    33   951   957   960   961
   957  CT    -8.230000    9.540000  -14.520000    35   956   958   959   962
   958  CT    -7.790000    8.210000  -15.130000    37   957   963   964   965
   959  CT    -9.480000    9.320000  -13.670000    39   957   966   967   968
   960  HC    -6.220000   10.300000  -14.320000    34   956
   961  HC    -6.810000    9.420000  -12.920000    34   956
   962  HC    -8.510000   10.220000  -15.320000    36   957
   963  HC    -8.600000    7.780000  -15.720000    38   958
   964  HC    -6.950000    8.400000  -15.810000    38   958
   965  HC    -7.480000    7.510000  -14.350000    38   958
   966  HC   -10.240000    8.810000  -14.270000    40   959
   967  HC    -9.230000    8.700000  -12.800000    40   959
   968  HC    -9.910000   10.270000  -13.360000    40   959
   969  N     -5.360000   12.570000  -12.340000    55   952   970   973
   970  CT    -4.440000   13.160000  -11.360000    56   969   971   974   975
   971  C     -5.200000   14.100000  -10.420000    57   970   972   980
   972  O     -5.030000   14.040000   -9.210000    59   971
   973  H     -5.190000   12.690000  -13.330000    58   969
   974  H1    -4.000000   12.370000  -10.750000    60   970
   975  CT    -3.310000   13.910000  -12.060000    61   970   976   977   978
   976  OH    -2.300000   13.010000  -12.450000    63   975   979
   977  H1    -3.670000   14.460000  -12.920000    62   975
   978  H1    -2.860000   14.610000  -11.350000    62   975
   979  HO    -1.510000   13.520000  -12.670000    64   976
   980  N     -6.070000   14.950000  -10.990000     7   971   981   984
   981  CT    -6.840000   15.900000  -10.200000     8   980   982   985   986
   982  C     -7.760000   15.150000   -9.240000     9   981   983   990
   983  O     -7.900000   15.530000   -8.080000    11   982
   984  H     -6.150000   14.960000  -12.000000    10   980
   985  H1    -6.160000   16.510000   -9.610000    12   981
   986  CT    -7.630000   16.810000  -11.150000    13   981   987   988   989
   987  HC    -8.210000   17.520000  -10.560000    14   986
   988  HC    -6.940000   17.350000  -11.790000    14   986
   989  HC    -8.320000   16.240000  -11.770000    14   986
   990  N     -8.380000   14.070000   -9.720000    15   982   991   994
   991  CT    -9.270000   13.240000   -8.900000    16   990   992   995   996
   992  C     -8.500000   12.730000   -7.700000    17   991   993  1006
   993  O     -9.010000   12.750000   -6.570000    19   992
   994  H     -8.260000   13.850000  -10.710000    18   990
   995  H1   -10.100000   13.850000   -8.520000    20   991
   996  CT    -9.860000   12.080000   -9.730000    21   991   997   998   999
   997  CT   -10.320000   10.920000   -8.840000    23   996  1000  1001  1002
   998  CT   -11.020000   12.540000  -10.620000    25   996  1003  1004  1005
   999  HC    -9.080000   11.680000  -10.380000    22   996
  1000  HC   -10.780000   10.150000   -9.470000    24   997
  1001  HC    -9.490000   10.460000   -8.320000    24   997
  1002  HC   -11.050000   11.270000   -8.110000    24   997
  1003  HC   -11.390000   11.700000  -11.210000    26   998
  1004  HC   -11.820000   12.940000  -10.000000    26   998
  1005  HC   -10.670000   13.320000  -11.300000    26   998
  1006  N     -7.270000   12.250000   -7.930000    15   992  1007  1010
  1007  CT    -6.450000   11.700000   -6.850000    16  1006  1008  1011  1012
  1008  C     -6.050000   12.810000   -5.890000    17  1007  1009  1022
  1009  O     -6.010000   12.580000   -4.680000    19  1008
  1010  H     -6.940000   12.220000   -8.890000    18  1006
  1011  H1    -7.030000   10.970000   -6.290000    20  1007
  1012  CT    -5.210000   10.980000   -7.420000    21  1007  1013  1014  1015
  1013  CT    -4.200000   10.620000   -6.320000    23  1012  1016  1017  1018
  1014  CT    -5.600000    9.700000   -8.180000    25  1012  1019  1020  1021
  1015  HC    -4.700000   11.650000   -8.130000    22  1012
  1016  HC    -3.370000   10.080000   -6.760000    24  1013
  1017  HC    -3.810000   11.520000   -5.850000    24  1013
  1018  HC    -4.680000    9.990000   -5.560000    24  1013
  1019  HC    -4.710000    9.240000   -8.600000    26  1014
  1020  HC    -6.090000    9.010000   -7.500000    26  1014
  1021  HC    -6.280000    9.930000   -8.990000    26  1014
  1022  N     -5.760000   14.010000   -6.400000   258  1008  1023  1026
  1023  CT    -5.390000   15.150000   -5.560000   259  1022  1024  1027  1028
  1024  C     -6.530000   15.470000   -4.600000   260  1023  1025  1039
  1025  O     -6.290000   15.770000   -3.430000   262  1024
  1026  H     -5.760000   14.100000   -7.410000   261  1022
  1027  H1    -4.520000   14.890000   -4.960000   263  1023
  1028  CT    -5.080000   16.400000   -6.400000   264  1023  1029  1032  1033
  1029  CT    -3.820000   16.270000   -7.250000   266  1028  1030  1034  1035
  1030  S     -2.340000   16.000000   -6.280000   268  1029  1031
  1031  CT    -2.090000   14.230000   -6.530000   269  1030  1036  1037  1038
  1032  HC    -5.920000   16.650000   -7.040000   265  1028
  1033  HC    -4.930000   17.220000   -5.700000   265  1028
  1034  H1    -3.910000   15.480000   -7.970000   267  1029
  1035  H1    -3.700000   17.200000   -7.790000   267  1029
  1036  H1    -1.190000   13.940000   -6.000000   270  1031
  1037  H1    -2.940000   13.670000   -6.150000   270  1031
  1038  H1    -1.970000   14.020000   -7.600000   270  1031
  1039  N     -7.770000   15.420000   -5.090000    15  1024  1040  1043
  1040  CT    -8.950000   15.720000   -4.270000    16  1039  1041  1044  1045
  1041  C     -9.010000   14.760000   -3.090000    17  1040  1042  1055
  1042  O     -9.180000   15.170000   -1.940000    19  1041
  1043  H     -7.880000   15.200000   -6.070000    18  1039
  1044  H1    -8.860000   16.730000   -3.850000    20  1040
  1045  CT   -10.250000   15.660000   -5.100000    21  1040  1046  1047  1048
  1046  CT   -11.490000   15.670000   -4.190000    23  1045  1049  1050  1051
  1047  CT   -10.330000   16.830000   -6.080000    25  1045  1052  1053  1054
  1048  HC   -10.270000   14.730000   -5.660000    22  1045
  1049  HC   -12.390000   15.680000   -4.810000    24  1046
  1050  HC   -11.530000   14.770000   -3.580000    24  1046
  1051  HC   -11.490000   16.550000   -3.560000    24  1046
  1052  HC   -11.250000   16.760000   -6.660000    26  1047
  1053  HC   -10.330000   17.780000   -5.540000    26  1047
  1054  HC    -9.490000   16.820000   -6.760000    26  1047
  1055  N     -8.880000   13.470000   -3.390000    55  1041  1056  1059
  1056  CT    -8.950000   12.410000   -2.390000    56  1055  1057  1060  1061
  1057  C     -7.860000   12.590000   -1.340000    57  1056  1058  1066
  1058  O     -8.110000   12.500000   -0.130000    59  1057
  1059  H     -8.750000   13.230000   -4.370000    58  1055
  1060  H1    -9.910000   12.460000   -1.870000    60  1056
  1061  CT    -8.820000   11.050000   -3.070000    61  1056  1062  1063  1064
  1062  OH    -8.440000   10.050000   -2.140000    63  1061  1065
  1063  H1    -9.770000   10.790000   -3.530000    62  1061
  1064  H1    -8.060000   11.100000   -3.850000    62  1061
  1065  HO    -7.890000    9.410000   -2.680000    64  1062
  1066  N     -6.630000   12.830000   -1.810000     7  1057  1067  1070
  1067  CT    -5.470000   12.890000   -0.930000     8  1066  1068  1071  1072
  1068  C     -5.490000   14.180000   -0.100000     9  1067  1069  1076
  1069  O     -5.160000   14.160000    1.090000    11  1068
  1070  H     -6.490000   12.820000   -2.820000    10  1066
  1071  H1    -5.490000   12.050000   -0.240000    12  1067
  1072  CT    -4.200000   12.800000   -1.780000    13  1067  1073  1074  1075
  1073  HC    -3.320000   12.840000   -1.140000    14  1072
  1074  HC    -4.200000   11.850000   -2.330000    14  1072
  1075  HC    -4.160000   13.620000   -2.500000    14  1072
  1076  N     -5.890000   15.300000   -0.710000   107  1068  1077  1080
  1077  CT    -6.060000   16.530000    0.040000   108  1076  1078  1081  1082
  1078  C     -7.020000   16.300000    1.200000   109  1077  1079  1096
  1079  O     -6.680000   16.590000    2.350000   111  1078
  1080  H     -6.150000   15.260000   -1.690000   110  1076
  1081  H1    -5.100000   16.820000    0.470000   112  1077
  1082  CT    -6.560000   17.680000   -0.840000   113  1077  1083  1089  1090
  1083  CA    -7.060000   18.830000    0.000000   115  1082  1084  1085
  1084  CA    -6.150000   19.610000    0.720000   116  1083  1086  1091
  1085  CA    -8.430000   19.030000    0.180000   116  1083  1087  1092
  1086  CA    -6.610000   20.620000    1.570000   118  1084  1088  1093
  1087  CA    -8.890000   20.050000    1.020000   118  1085  1088  1094
  1088  CA    -7.980000   20.850000    1.710000   120  1086  1087  1095
  1089  HC    -5.750000   18.030000   -1.490000   114  1082
  1090  HC    -7.370000   17.330000   -1.480000   114  1082
  1091  HA    -5.090000   19.420000    0.620000   117  1084
  1092  HA    -9.150000   18.410000   -0.350000   117  1085
  1093  HA    -5.900000   21.240000    2.120000   119  1086
  1094  HA    -9.960000   20.210000    1.150000   119  1087
  1095  HA    -8.330000   21.640000    2.380000   121  1088
  1096  N     -8.220000   15.790000    0.900000    27  1078  1097  1100
  1097  CT    -9.260000   15.640000    1.920000    28  1096  1098  1101  1102
  1098  C     -8.770000   14.730000    3.040000    29  1097  1099  1115
  1099  O     -8.990000   14.990000    4.220000    31  1098
  1100  H     -8.440000   15.570000   -0.060000    30  1096
  1101  H1    -9.480000   16.600000    2.370000    32  1097
  1102  CT   -10.520000   15.030000    1.290000    33  1097  1103  1106  1107
  1103  CT   -11.320000   15.970000    0.390000    35  1102  1104  1105  1108
  1104  CT   -12.460000   15.190000   -0.270000    37  1103  1109  1110  1111
  1105  CT   -11.880000   17.160000    1.170000    39  1103  1112  1113  1114
  1106  HC   -10.230000   14.150000    0.710000    34  1102
  1107  HC   -11.190000   14.700000    2.100000    34  1102
  1108  HC   -10.680000   16.370000   -0.400000    36  1103
  1109  HC   -13.030000   15.850000   -0.930000    38  1104
  1110  HC   -12.050000   14.380000   -0.880000    38  1104
  1111  HC   -13.120000   14.770000    0.490000    38  1104
  1112  HC   -12.470000   17.790000    0.500000    40  1105
  1113  HC   -12.510000   16.810000    1.980000    40  1105
  1114  HC   -11.070000   17.770000    1.560000    40  1105
  1115  N     -8.110000   13.630000    2.650000    27  1098  1116  1119
  1116  CT    -7.700000   12.640000    3.620000    28  1115  1117  1120  1121
  1117  C     -6.610000   13.220000    4.510000    29  1116  1118  1134
  1118  O     -6.680000   13.100000    5.730000    31  1117
  1119  H     -8.030000   13.440000    1.660000    30  1115
  1120  H1    -8.560000   12.430000    4.250000    32  1116
  1121  CT    -7.230000   11.370000    2.880000    33  1116  1122  1125  1126
  1122  CT    -7.250000   10.110000    3.750000    35  1121  1123  1124  1127
  1123  CT    -6.060000   10.070000    4.710000    37  1122  1128  1129  1130
  1124  CT    -8.560000    9.970000    4.510000    39  1122  1131  1132  1133
  1125  HC    -7.930000   11.180000    2.060000    34  1121
  1126  HC    -6.250000   11.520000    2.440000    34  1121
  1127  HC    -7.150000    9.260000    3.090000    36  1122
  1128  HC    -6.080000    9.110000    5.230000    38  1123
  1129  HC    -5.130000   10.150000    4.160000    38  1123
  1130  HC    -6.120000   10.840000    5.460000    38  1123
  1131  HC    -8.650000    8.980000    4.930000    40  1124
  1132  HC    -8.630000   10.690000    5.330000    40  1124
  1133  HC    -9.410000   10.100000    3.830000    40  1124
  1134  N     -5.590000   13.830000    3.920000    27  1117  1135  1138
  1135  CT    -4.460000   14.320000    4.700000    28  1134  1136  1139  1140
  1136  C     -4.890000   15.520000    5.540000    29  1135  1137  1153
  1137  O     -4.410000   15.700000    6.660000    31  1136
  1138  H     -5.590000   13.930000    2.910000    30  1134
  1139  H1    -4.140000   13.560000    5.410000    32  1135
  1140  CT    -3.290000   14.680000    3.770000    33  1135  1141  1144  1145
  1141  CT    -2.620000   13.470000    3.090000    35  1140  1142  1143  1146
  1142  CT    -1.460000   13.930000    2.210000    37  1141  1147  1148  1149
  1143  CT    -2.120000   12.470000    4.120000    39  1141  1150  1151  1152
  1144  HC    -3.640000   15.350000    2.990000    34  1140
  1145  HC    -2.530000   15.200000    4.360000    34  1140
  1146  HC    -3.350000   12.960000    2.450000    36  1141
  1147  HC    -1.030000   13.070000    1.690000    38  1142
  1148  HC    -1.830000   14.620000    1.450000    38  1142
  1149  HC    -0.710000   14.430000    2.820000    38  1142
  1150  HC    -1.590000   11.680000    3.590000    40  1143
  1151  HC    -1.450000   12.950000    4.840000    40  1143
  1152  HC    -2.950000   12.010000    4.640000    40  1143
  1153  N     -5.820000   16.330000    5.030000   122  1136  1154  1157
  1154  CT    -6.370000   17.420000    5.820000   123  1153  1155  1158  1159
  1155  C     -7.050000   16.870000    7.070000   124  1154  1156  1174
  1156  O     -6.800000   17.350000    8.180000   126  1155
  1157  H     -6.180000   16.170000    4.100000   125  1153
  1158  H1    -5.550000   18.050000    6.170000   127  1154
  1159  CT    -7.310000   18.300000    4.990000   128  1154  1160  1167  1168
  1160  CA    -7.720000   19.540000    5.740000   130  1159  1161  1162
  1161  CA    -6.900000   20.670000    5.720000   131  1160  1163  1169
  1162  CA    -8.880000   19.540000    6.520000   131  1160  1164  1170
  1163  CA    -7.260000   21.820000    6.430000   133  1161  1165  1171
  1164  CA    -9.240000   20.690000    7.250000   133  1162  1165  1172
  1165  C     -8.430000   21.830000    7.200000   135  1163  1164  1166
  1166  OH    -8.770000   22.930000    7.890000   136  1165  1173
  1167  HC    -6.800000   18.600000    4.080000   129  1159
  1168  HC    -8.200000   17.730000    4.700000   129  1159
  1169  HA    -5.990000   20.650000    5.120000   132  1161
  1170  HA    -9.510000   18.650000    6.560000   132  1162
  1171  HA    -6.620000   22.700000    6.400000   134  1163
  1172  HA   -10.150000   20.700000    7.850000   134  1164
  1173  HO    -8.130000   23.630000    7.790000   137  1166
  1174  N     -7.900000   15.840000    6.890000     7  1155  1175  1178
  1175  CT    -8.620000   15.260000    8.020000     8  1174  1176  1179  1180
  1176  C     -7.640000   14.640000    9.010000     9  1175  1177  1184
  1177  O     -7.810000   14.760000   10.220000    11  1176
  1178  H     -8.100000   15.500000    5.960000    10  1174
  1179  H1    -9.160000   16.060000    8.550000    12  1175
  1180  CT    -9.630000   14.230000    7.520000    13  1175  1181  1182  1183
  1181  HC   -10.180000   13.800000    8.370000    14  1180
  1182  HC   -10.350000   14.690000    6.840000    14  1180
  1183  HC    -9.130000   13.420000    6.990000    14  1180
  1184  N     -6.590000   13.990000    8.490000   244  1176  1185  1188
  1185  CT    -5.650000   13.270000    9.340000   245  1184  1186  1189  1190
  1186  C     -4.780000   14.250000   10.120000   246  1185  1187  1201
  1187  O     -4.470000   14.010000   11.290000   248  1186
  1188  H     -6.570000   13.850000    7.480000   247  1184
  1189  H1    -6.240000   12.710000   10.060000   249  1185
  1190  CT    -4.840000   12.290000    8.480000   250  1185  1191  1195  1196
  1191  CT    -4.100000   11.240000    9.320000   252  1190  1192  1197  1198
  1192  C     -5.010000   10.170000    9.890000   254  1191  1193  1194
  1193  O     -6.070000   10.440000   10.440000   255  1192
  1194  N     -4.570000    8.930000    9.800000   256  1192  1199  1200
  1195  HC    -5.500000   11.760000    7.790000   251  1190
  1196  HC    -4.110000   12.850000    7.890000   251  1190
  1197  HC    -3.370000   10.770000    8.670000   253  1191
  1198  HC    -3.560000   11.720000   10.140000   253  1191
  1199  H     -5.140000    8.240000   10.290000   257  1194
  1200  H     -3.660000    8.740000    9.420000   257  1194
  1201  N     -4.420000   15.380000    9.510000     7  1186  1202  1205
  1202  CT    -3.720000   16.440000   10.220000     8  1201  1203  1206  1207
  1203  C     -4.530000   16.910000   11.430000     9  1202  1204  1211
  1204  O     -3.980000   17.080000   12.510000    11  1203
  1205  H     -4.690000   15.520000    8.540000    10  1201
  1206  H1    -2.770000   16.060000   10.600000    12  1202
  1207  CT    -3.430000   17.590000    9.250000    13  1202  1208  1209  1210
  1208  HC    -2.880000   18.370000    9.780000    14  1207
  1209  HC    -2.820000   17.230000    8.420000    14  1207
  1210  HC    -4.360000   18.000000    8.860000    14  1207
  1211  N     -5.850000   17.080000   11.250000   244  1203  1212  1215
  1212  CT    -6.730000   17.470000   12.360000   245  1211  1213  1216  1217
  1213  C     -6.810000   16.350000   13.390000   246  1212  1214  1228
  1214  O     -6.820000   16.610000   14.600000   248  1213
  1215  H     -6.240000   16.930000   10.340000   247  1211
  1216  H1    -6.290000   18.340000   12.870000   249  1212
  1217  CT    -8.140000   17.840000   11.890000   250  1212  1218  1222  1223
  1218  CT    -8.230000   18.860000   10.750000   252  1217  1219  1224  1225
  1219  C     -7.090000   19.860000   10.710000   254  1218  1220  1221
  1220  O     -6.830000   20.560000   11.680000   255  1219
  1221  N     -6.410000   19.960000    9.590000   256  1219  1226  1227
  1222  HC    -8.680000   16.930000   11.590000   251  1217
  1223  HC    -8.670000   18.250000   12.750000   251  1217
  1224  HC    -8.280000   18.310000    9.810000   253  1218
  1225  HC    -9.170000   19.410000   10.860000   253  1218
  1226  H     -5.690000   20.660000    9.570000   257  1221
  1227  H     -6.620000   19.340000    8.820000   257  1221
  1228  N     -6.870000   15.100000   12.930000   220  1213  1229  1232
  1229  CT    -6.970000   13.940000   13.830000   221  1228  1230  1233  1234
  1230  C     -5.730000   13.840000   14.700000   222  1229  1231  1242
  1231  O     -5.830000   13.530000   15.890000   224  1230
  1232  H     -6.990000   14.960000   11.940000   223  1228
  1233  H1    -7.820000   14.090000   14.500000   225  1229
  1234  CT    -7.190000   12.630000   13.050000   226  1229  1235  1238  1239
  1235  C     -8.570000   12.530000   12.450000   228  1234  1236  1237
  1236  O     -9.490000   13.190000   12.890000   229  1235
  1237  N     -8.730000   11.700000   11.440000   230  1235  1240  1241
  1238  HC    -6.430000   12.530000   12.270000   227  1234
  1239  HC    -7.090000   11.800000   13.740000   227  1234
  1240  H     -9.680000   11.620000   11.130000   231  1237
  1241  H     -7.960000   11.140000   11.080000   231  1237
  1242  N     -4.550000   14.100000   14.140000   138  1230  1243  1246
  1243  CT    -3.300000   14.090000   14.900000   139  1242  1244  1247  1248
  1244  C     -3.380000   15.070000   16.070000   140  1243  1245  1266
  1245  O     -3.080000   14.720000   17.220000   142  1244
  1246  H     -4.530000   14.310000   13.150000   141  1242
  1247  H1    -3.160000   13.090000   15.330000   143  1243
  1248  CT    -2.100000   14.410000   14.000000   144  1243  1249  1258  1259
  1249  C*    -0.820000   14.460000   14.780000   146  1248  1250  1251
  1250  CW    -0.120000   15.570000   15.130000   147  1249  1252  1260
  1251  CB    -0.130000   13.340000   15.360000   149  1249  1253  1254
  1252  NA     0.980000   15.210000   15.880000   150  1250  1253  1261
  1253  CN     1.010000   13.850000   16.050000   152  1251  1252  1255
  1254  CA    -0.350000   11.960000   15.360000   153  1251  1256  1262
  1255  CA     1.900000   13.030000   16.720000   155  1253  1257  1263
  1256  CA     0.550000   11.120000   16.020000   157  1254  1257  1264
  1257  CA     1.660000   11.660000   16.700000   159  1255  1256  1265
  1258  HC    -2.010000   13.640000   13.230000   145  1248
  1259  HC    -2.260000   15.360000   13.500000   145  1248
  1260  H4    -0.410000   16.570000   14.860000   148  1250
  1261  H      1.690000   15.860000   16.230000   151  1252
  1262  HA    -1.210000   11.540000   14.840000   154  1254
  1263  HA     2.740000   13.440000   17.270000   156  1255
  1264  HA     0.380000   10.040000   16.040000   158  1256
  1265  HA     2.310000   11.010000   17.270000   160  1257
  1266  N     -3.780000   16.310000   15.800000    65  1244  1267  1270
  1267  CT    -3.730000   17.360000   16.810000    66  1266  1268  1271  1272
  1268  C     -4.840000   17.190000   17.830000    67  1267  1269  1280
  1269  O     -4.710000   17.680000   18.970000    69  1268
  1270  H     -4.090000   16.540000   14.860000    68  1266
  1271  H1    -2.800000   17.200000   17.330000    70  1267
  1272  CT    -3.720000   18.770000   16.180000    71  1267  1273  1274  1275
  1273  OH    -4.820000   18.910000   15.320000    73  1272  1276
  1274  CT    -2.440000   19.050000   15.390000    75  1272  1277  1278  1279
  1275  H1    -3.810000   19.510000   16.980000    72  1272
  1276  HO    -4.740000   19.720000   14.810000    74  1273
  1277  HC    -2.480000   20.060000   14.980000    76  1274
  1278  HC    -1.560000   18.970000   16.030000    76  1274
  1279  HC    -2.350000   18.340000   14.570000    76  1274
  1280  N     -5.920000   16.500000   17.490000    55  1268  1281  1284
  1281  CT    -7.020000   16.260000   18.420000    56  1280  1282  1285  1286
  1282  C     -6.720000   15.050000   19.310000    57  1281  1283  1291
  1283  O     -7.260000   14.980000   20.420000    59  1282
  1284  H     -6.030000   16.190000   16.530000    58  1280
  1285  H1    -7.130000   17.130000   19.070000    60  1281
  1286  CT    -8.350000   16.090000   17.670000    61  1281  1287  1288  1289
  1287  OH    -8.370000   14.850000   17.000000    63  1286  1290
  1288  H1    -9.170000   16.120000   18.380000    62  1286
  1289  H1    -8.470000   16.900000   16.950000    62  1286
  1290  HO    -9.210000   14.690000   16.560000    64  1287
  1291  N     -5.860000   14.140000   18.860000    55  1282  1292  1295
  1292  CT    -5.630000   12.870000   19.560000    56  1291  1293  1296  1297
  1293  C     -4.550000   12.970000   20.630000    57  1292  1294  1302
  1294  O     -4.450000   12.110000   21.490000    59  1293
  1295  H     -5.680000   14.150000   17.860000    58  1291
  1296  H1    -6.560000   12.570000   20.060000    60  1292
  1297  CT    -5.280000   11.770000   18.550000    61  1292  1298  1299  1300
  1298  OH    -6.460000   11.280000   17.950000    63  1297  1301
  1299  H1    -4.590000   12.140000   17.800000    62  1297
  1300  H1    -4.810000   10.930000   19.080000    62  1297
  1301  HO    -6.300000   10.480000   17.460000    64  1298
  1302  N     -3.740000   14.040000   20.590000   107  1293  1303  1306
  1303  CT    -2.640000   14.200000   21.550000   108  1302  1304  1307  1308
  1304  C     -2.600000   15.620000   22.090000   109  1303  1305  1322
  1305  O     -2.710000   16.600000   21.320000   111  1304
  1306  H     -3.830000   14.650000   19.810000   110  1302
  1307  H1    -2.820000   13.530000   22.380000   112  1303
  1308  CT    -1.310000   13.770000   20.910000   113  1303  1309  1315  1316
  1309  CA    -1.380000   12.370000   20.350000   115  1308  1310  1311
  1310  CA    -1.290000   11.280000   21.210000   116  1309  1312  1317
  1311  CA    -1.610000   12.170000   18.990000   116  1309  1313  1318
  1312  CA    -1.410000    9.970000   20.700000   118  1310  1314  1319
  1313  CA    -1.720000   10.870000   18.480000   118  1311  1314  1320
  1314  CA    -1.620000    9.770000   19.340000   120  1312  1313  1321
  1315  HC    -1.050000   14.450000   20.110000   114  1308
  1316  HC    -0.520000   13.810000   21.670000   114  1308
  1317  HA    -1.110000   11.430000   22.270000   117  1310
  1318  HA    -1.680000   13.010000   18.310000   117  1311
  1319  HA    -1.360000    9.120000   21.370000   119  1312
  1320  HA    -1.900000   10.720000   17.420000   119  1313
  1321  HA    -1.720000    8.760000   18.950000   121  1314
  1322  N     -2.450000   15.740000   23.400000    65  1304  1323  1326
  1323  CT    -2.670000   16.990000   24.130000    66  1322  1324  1327  1328
  1324  C     -1.540000   17.180000   25.140000    67  1323  1325  1336
  1325  O     -1.110000   16.220000   25.790000    69  1324
  1326  H     -2.400000   14.880000   23.940000    68  1322
  1327  H1    -2.640000   17.830000   23.440000    70  1323
  1328  CT    -4.050000   16.980000   24.810000    71  1323  1329  1330  1331
  1329  OH    -5.030000   17.010000   23.780000    73  1328  1332
  1330  CT    -4.270000   18.190000   25.720000    75  1328  1333  1334  1335
  1331  H1    -4.150000   16.070000   25.390000    72  1328
  1332  HO    -5.870000   16.750000   24.220000    74  1329
  1333  HC    -5.280000   18.140000   26.130000    76  1330
  1334  HC    -3.570000   18.170000   26.550000    76  1330
  1335  HC    -4.160000   19.120000   25.160000    76  1330
  1336  N     -1.080000   18.420000   25.250000   107  1324  1337  1340
  1337  CT     0.060000   18.780000   26.080000   108  1336  1338  1341  1342
  1338  C     -0.270000   18.570000   27.550000   109  1337  1339  1356
  1339  O     -1.320000   19.000000   28.020000   111  1338
  1340  H     -1.550000   19.170000   24.770000   110  1336
  1341  H1     0.910000   18.150000   25.800000   112  1337
  1342  CT     0.440000   20.240000   25.830000   113  1337  1343  1349  1350
  1343  CA     1.820000   20.600000   26.310000   115  1342  1344  1345
  1344  CA     2.950000   20.130000   25.630000   116  1343  1346  1351
  1345  CA     1.990000   21.450000   27.410000   116  1343  1347  1352
  1346  CA     4.230000   20.490000   26.050000   118  1344  1348  1353
  1347  CA     3.280000   21.810000   27.830000   118  1345  1348  1354
  1348  CA     4.400000   21.340000   27.150000   120  1346  1347  1355
  1349  HC     0.410000   20.440000   24.760000   114  1342
  1350  HC    -0.300000   20.900000   26.300000   114  1342
  1351  HA     2.820000   19.470000   24.780000   117  1344
  1352  HA     1.130000   21.830000   27.950000   117  1345
  1353  HA     5.110000   20.130000   25.500000   119  1346
  1354  HA     3.420000   22.480000   28.680000   119  1347
  1355  HA     5.400000   21.640000   27.460000   121  1348
  1356  N      0.630000   17.910000   28.260000   220  1338  1357  1360
  1357  CT     0.620000   17.810000   29.700000   221  1356  1358  1361  1362
  1358  C      1.680000   18.760000   30.270000   222  1357  1359  1370
  1359  O      2.870000   18.610000   30.000000   224  1358
  1360  H      1.450000   17.550000   27.780000   223  1356
  1361  H1    -0.350000   18.120000   30.090000   225  1357
  1362  CT     0.870000   16.360000   30.130000   226  1357  1363  1366  1367
  1363  C      0.800000   16.200000   31.640000   228  1362  1364  1365
  1364  O      1.650000   16.670000   32.370000   229  1363
  1365  N     -0.240000   15.550000   32.110000   230  1363  1368  1369
  1366  HC     0.140000   15.710000   29.660000   227  1362
  1367  HC     1.870000   16.050000   29.810000   227  1362
  1368  H     -0.220000   15.440000   33.120000   231  1365
  1369  H     -0.920000   15.100000   31.530000   231  1365
  1370  N      1.210000   19.760000   31.010000   232  1358  1371  1374
  1371  CT     2.030000   20.880000   31.490000   233  1370  1372  1375  1376
  1372  C      3.080000   20.400000   32.500000   234  1371  1373  1385
  1373  O      4.180000   20.940000   32.580000   236  1372
  1374  H      0.210000   19.820000   31.140000   235  1370
  1375  H1     2.570000   21.340000   30.670000   237  1371
  1376  CT     1.130000   21.920000   32.180000   238  1371  1377  1381  1382
  1377  CT     0.280000   22.720000   31.190000   240  1376  1378  1383  1384
  1378  C     -0.450000   23.860000   31.860000   242  1377  1379  1380
  1379  O2    -1.630000   23.690000   32.250000   243  1378
  1380  O2     0.130000   24.960000   32.030000   243  1378
  1381  HC     0.490000   21.430000   32.910000   239  1376
  1382  HC     1.770000   22.630000   32.720000   239  1376
  1383  HC     0.930000   23.120000   30.400000   241  1377
  1384  HC    -0.450000   22.050000   30.720000   241  1377
  1385  N      2.710000   19.380000   33.280000   232  1372  1386  1389
  1386  CT     3.510000   18.920000   34.390000   233  1385  1387  1390  1391
  1387  C      4.800000   18.270000   33.890000   234  1386  1388  1400
  1388  O      5.830000   18.370000   34.550000   236  1387
  1389  H      1.850000   18.890000   33.090000   235  1385
  1390  H1     3.840000   19.780000   34.980000   237  1386
  1391  CT     2.680000   17.970000   35.270000   238  1386  1392  1396  1397
  1392  CT     1.980000   18.690000   36.430000   240  1391  1393  1398  1399
  1393  C      0.590000   19.160000   36.120000   242  1392  1394  1395
  1394  O2    -0.130000   18.500000   35.330000   243  1393
  1395  O2     0.160000   20.210000   36.670000   243  1393
  1396  HC     1.990000   17.360000   34.690000   239  1391
  1397  HC     3.390000   17.260000   35.730000   239  1391
  1398  HC     1.910000   17.980000   37.260000   241  1392
  1399  HC     2.600000   19.530000   36.780000   241  1392
  1400  N      4.770000   17.630000   32.730000    15  1387  1401  1404
  1401  CT     5.910000   16.850000   32.220000    16  1400  1402  1405  1406
  1402  C      6.430000   17.450000   30.920000    17  1401  1403  1416
  1403  O      7.560000   17.180000   30.520000    19  1402
  1404  H      3.850000   17.540000   32.310000    18  1400
  1405  H1     6.740000   16.930000   32.920000    20  1401
  1406  CT     5.570000   15.350000   32.110000    21  1401  1407  1408  1409
  1407  CT     4.230000   15.000000   32.760000    23  1406  1410  1411  1412
  1408  CT     5.560000   14.840000   30.670000    25  1406  1413  1414  1415
  1409  HC     6.360000   14.810000   32.650000    22  1406
  1410  HC     4.120000   13.900000   32.800000    24  1407
  1411  HC     4.140000   15.390000   33.770000    24  1407
  1412  HC     3.460000   15.370000   32.100000    24  1407
  1413  HC     5.260000   13.790000   30.670000    26  1408
  1414  HC     4.860000   15.420000   30.070000    26  1408
  1415  HC     6.560000   14.890000   30.240000    26  1408
  1416  N      5.620000   18.270000   30.250000     1  1402  1417  1420
  1417  CT     6.000000   18.940000   29.020000     2  1416  1418  1421  1422
  1418  C      6.060000   17.990000   27.830000     3  1417  1419  1423
  1419  O      6.940000   18.090000   26.970000     5  1418
  1420  H      4.710000   18.490000   30.640000     4  1416
  1421  H1     5.270000   19.710000   28.820000     6  1417
  1422  H1     6.980000   19.410000   29.130000     6  1417
  1423  N      5.110000   17.060000   27.750000   287  1418  1424  1427
  1424  CT     4.950000   16.200000   26.580000   288  1423  1425  1428  1429
  1425  C      3.490000   16.070000   26.200000   289  1424  1426  1447
  1426  O      2.600000   16.370000   27.010000   291  1425
  1427  H      4.380000   17.110000   28.460000   290  1423
  1428  H1     5.470000   16.630000   25.720000   292  1424
  1429  CT     5.560000   14.810000   26.870000   293  1424  1430  1436  1437
  1430  CT     7.060000   14.860000   27.180000   295  1429  1431  1438  1439
  1431  CT     7.600000   13.510000   27.650000   297  1430  1432  1440  1441
  1432  N2     7.690000   12.550000   26.550000   299  1431  1433  1442
  1433  CA     8.680000   12.470000   25.680000   301  1432  1434  1435
  1434  N2     9.670000   13.340000   25.730000   302  1433  1443  1444
  1435  N2     8.680000   11.540000   24.770000   302  1433  1445  1446
  1436  HC     5.050000   14.380000   27.730000   294  1429
  1437  HC     5.400000   14.150000   26.020000   294  1429
  1438  HC     7.610000   15.210000   26.300000   296  1430
  1439  HC     7.240000   15.570000   28.000000   296  1430
  1440  H1     8.580000   13.650000   28.110000   298  1431
  1441  H1     6.930000   13.110000   28.430000   298  1431
  1442  H      7.040000   11.760000   26.570000   300  1432
  1443  H     10.440000   13.210000   25.100000   303  1434
  1444  H      9.670000   14.020000   26.460000   303  1434
  1445  H      9.260000   11.590000   23.950000   303  1435
  1446  H      7.850000   10.950000   24.690000   303  1435
  1447  N      3.230000   15.620000   24.990000   122  1425  1448  1451
  1448  CT     1.880000   15.430000   24.480000   123  1447  1449  1452  1453
  1449  C      1.460000   13.980000   24.680000   124  1448  1450  1468
  1450  O      2.140000   13.070000   24.220000   126  1449
  1451  H      4.020000   15.360000   24.420000   125  1447
  1452  H1     1.190000   16.080000   25.020000   127  1448
  1453  CT     1.800000   15.820000   23.000000   128  1448  1454  1461  1462
  1454  CA     2.100000   17.270000   22.700000   130  1453  1455  1456
  1455  CA     3.420000   17.720000   22.610000   131  1454  1457  1463
  1456  CA     1.050000   18.180000   22.500000   131  1454  1458  1464
  1457  CA     3.690000   19.060000   22.330000   133  1455  1459  1465
  1458  CA     1.330000   19.520000   22.200000   133  1456  1459  1466
  1459  C      2.650000   19.960000   22.110000   135  1457  1458  1460
  1460  OH     2.920000   21.250000   21.830000   136  1459  1467
  1461  HC     2.490000   15.200000   22.430000   129  1453
  1462  HC     0.790000   15.600000   22.640000   129  1453
  1463  HA     4.250000   17.030000   22.760000   132  1455
  1464  HA     0.020000   17.820000   22.560000   132  1456
  1465  HA     4.720000   19.370000   22.330000   134  1457
  1466  HA     0.540000   20.250000   22.030000   134  1458
  1467  HO     3.890000   21.400000   21.880000   137  1460
  1468  N      0.330000   13.770000   25.340000   107  1449  1469  1472
  1469  CT    -0.170000   12.430000   25.660000   108  1468  1470  1473  1474
  1470  C     -1.500000   12.180000   24.950000   109  1469  1471  1488
  1471  O     -2.210000   13.130000   24.590000   111  1470
  1472  H     -0.210000   14.560000   25.670000   110  1468
  1473  H1     0.540000   11.690000   25.310000   112  1469
  1474  CT    -0.340000   12.260000   27.170000   113  1469  1475  1481  1482
  1475  CA     0.970000   12.150000   27.920000   115  1474  1476  1477
  1476  CA     1.610000   13.300000   28.380000   116  1475  1478  1483
  1477  CA     1.550000   10.900000   28.140000   116  1475  1479  1484
  1478  CA     2.830000   13.200000   29.050000   118  1476  1480  1485
  1479  CA     2.770000   10.800000   28.820000   118  1477  1480  1486
  1480  CA     3.420000   11.950000   29.280000   120  1478  1479  1487
  1481  HC    -0.920000   13.100000   27.570000   114  1474
  1482  HC    -0.910000   11.350000   27.360000   114  1474
  1483  HA     1.180000   14.270000   28.180000   117  1476
  1484  HA     1.070000    9.990000   27.790000   117  1477
  1485  HA     3.300000   14.100000   29.400000   119  1478
  1486  HA     3.220000    9.810000   28.980000   119  1479
  1487  HA     4.370000   11.860000   29.800000   121  1480
  1488  N     -1.820000   10.900000   24.790000    27  1470  1489  1492
  1489  CT    -3.080000   10.470000   24.210000    28  1488  1490  1493  1494
  1490  C     -4.230000   11.210000   24.890000    29  1489  1491  1507
  1491  O     -4.320000   11.230000   26.120000    31  1490
  1492  H     -1.170000   10.210000   25.160000    30  1488
  1493  H1    -3.080000   10.740000   23.150000    32  1489
  1494  CT    -3.240000    8.950000   24.360000    33  1489  1495  1498  1499
  1495  CT    -4.560000    8.400000   23.790000    35  1494  1496  1497  1500
  1496  CT    -4.650000    8.650000   22.290000    37  1495  1501  1502  1503
  1497  CT    -4.660000    6.900000   24.060000    39  1495  1504  1505  1506
  1498  HC    -2.400000    8.450000   23.860000    34  1494
  1499  HC    -3.200000    8.700000   25.430000    34  1494
  1500  HC    -5.400000    8.880000   24.280000    36  1495
  1501  HC    -5.570000    8.230000   21.900000    38  1496
  1502  HC    -4.680000    9.720000   22.080000    38  1496
  1503  HC    -3.810000    8.200000   21.770000    38  1496
  1504  HC    -5.600000    6.510000   23.660000    40  1497
  1505  HC    -3.820000    6.380000   23.590000    40  1497
  1506  HC    -4.640000    6.710000   25.130000    40  1497
  1507  N     -5.100000   11.820000   24.100000   210  1490  1508  1511
  1508  CT    -6.310000   12.480000   24.570000   211  1507  1509  1512  1513
  1509  C     -7.500000   11.770000   23.930000   212  1508  1510  1519
  1510  O     -7.880000   12.080000   22.800000   214  1509
  1511  H     -4.940000   11.760000   23.110000   213  1507
  1512  H1    -6.370000   12.430000   25.650000   215  1508
  1513  CT    -6.290000   13.960000   24.210000   216  1508  1514  1517  1518
  1514  C     -7.500000   14.720000   24.750000   218  1513  1515  1516
  1515  O2    -8.430000   14.090000   25.280000   219  1514
  1516  O2    -7.510000   15.970000   24.550000   219  1514
  1517  HC    -5.390000   14.400000   24.650000   217  1513
  1518  HC    -6.230000   14.090000   23.120000   217  1513
  1519  N     -8.080000   10.770000   24.600000    96  1509  1520  1526
  1520  CT    -9.070000    9.900000   23.970000    97  1519  1521  1523  1524
  1521  C    -10.370000   10.620000   23.620000    98  1520  1522  1533
  1522  O    -11.130000   10.130000   22.780000    99  1521
  1523  H1    -8.660000    9.480000   23.040000   100  1520
  1524  CT    -9.280000    8.760000   24.970000   101  1520  1525  1527  1528
  1525  CT    -8.840000    9.350000   26.320000   103  1524  1526  1529  1530
  1526  CT    -7.770000   10.370000   25.970000   105  1519  1525  1531  1532
  1527  HC    -8.620000    7.940000   24.710000   102  1524
  1528  HC   -10.320000    8.420000   24.990000   102  1524
  1529  HC    -8.460000    8.570000   26.990000   104  1525
  1530  HC    -9.690000    9.860000   26.780000   104  1525
  1531  H1    -6.790000    9.900000   26.000000   106  1526
  1532  H1    -7.820000   11.210000   26.660000   106  1526
  1533  N    -10.620000   11.790000   24.210000    55  1521  1534  1537
  1534  CT   -11.750000   12.620000   23.830000    56  1533  1535  1538  1539
  1535  C    -11.640000   13.050000   22.370000    57  1534  1536  1544
  1536  O    -12.660000   13.370000   21.730000    59  1535
  1537  H     -9.900000   12.200000   24.800000    58  1533
  1538  H1   -12.670000   12.030000   23.920000    60  1534
  1539  CT   -11.880000   13.830000   24.760000    61  1534  1540  1541  1542
  1540  OH   -10.940000   14.840000   24.430000    63  1539  1543
  1541  H1   -12.880000   14.250000   24.670000    62  1539
  1542  H1   -11.740000   13.520000   25.800000    62  1539
  1543  HO   -10.750000   15.360000   25.230000    64  1540
  1544  N    -10.440000   13.020000   21.800000     1  1535  1545  1548
  1545  CT   -10.210000   13.300000   20.380000     2  1544  1546  1549  1550
  1546  C    -10.380000   12.070000   19.500000     3  1545  1547  1551
  1547  O    -10.300000   12.190000   18.290000     5  1546
  1548  H     -9.650000   12.700000   22.350000     4  1544
  1549  H1   -10.860000   14.090000   20.030000     6  1545
  1550  H1    -9.170000   13.620000   20.260000     6  1545
  1551  N    -10.660000   10.910000   20.100000   210  1546  1552  1555
  1552  CT   -10.580000    9.600000   19.440000   211  1551  1553  1556  1557
  1553  C     -9.130000    9.140000   19.370000   212  1552  1554  1563
  1554  O     -8.200000    9.940000   19.370000   214  1553
  1555  H    -10.610000   10.870000   21.110000   213  1551
  1556  H1   -11.140000    8.900000   20.050000   215  1552
  1557  CT   -11.160000    9.590000   18.010000   216  1552  1558  1561  1562
  1558  C    -12.620000    9.990000   17.890000   218  1557  1559  1560
  1559  O2   -13.320000   10.040000   18.930000   219  1558
  1560  O2   -13.060000   10.250000   16.750000   219  1558
  1561  HC   -10.530000   10.120000   17.300000   217  1557
  1562  HC   -11.130000    8.530000   17.690000   217  1557
  1563  N     -8.930000    7.820000   19.300000    27  1553  1564  1567
  1564  CT    -7.630000    7.240000   18.980000    28  1563  1565  1568  1569
  1565  C     -7.240000    7.640000   17.560000    29  1564  1566  1582
  1566  O     -8.080000    7.800000   16.670000    31  1565
  1567  H     -9.750000    7.240000   19.240000    30  1563
  1568  H1    -6.870000    7.640000   19.650000    32  1564
  1569  CT    -7.720000    5.710000   19.130000    33  1564  1570  1573  1574
  1570  CT    -7.420000    5.160000   20.530000    35  1569  1571  1572  1575
  1571  CT    -7.890000    6.090000   21.650000    37  1570  1576  1577  1578
  1572  CT    -8.060000    3.790000   20.710000    39  1570  1579  1580  1581
  1573  HC    -8.720000    5.380000   18.810000    34  1569
  1574  HC    -7.000000    5.240000   18.450000    34  1569
  1575  HC    -6.340000    5.050000   20.630000    36  1570
  1576  HC    -7.680000    5.630000   22.610000    38  1571
  1577  HC    -7.380000    7.050000   21.610000    38  1571
  1578  HC    -8.960000    6.260000   21.580000    38  1571
  1579  HC    -7.810000    3.370000   21.690000    40  1572
  1580  HC    -9.150000    3.860000   20.630000    40  1572
  1581  HC    -7.700000    3.110000   19.950000    40  1572
  1582  N     -5.930000    7.800000   17.340000   107  1565  1583  1586
  1583  CT    -5.370000    8.040000   16.030000   108  1582  1584  1587  1588
  1584  C     -5.320000    6.720000   15.270000   109  1583  1585  1602
  1585  O     -4.980000    5.680000   15.840000   111  1584
  1586  H     -5.310000    7.630000   18.130000   110  1582
  1587  H1    -6.020000    8.730000   15.480000   112  1583
  1588  CT    -3.980000    8.670000   16.180000   113  1583  1589  1595  1596
  1589  CA    -3.370000    9.100000   14.870000   115  1588  1590  1591
  1590  CA    -3.770000   10.300000   14.280000   116  1589  1592  1597
  1591  CA    -2.430000    8.290000   14.230000   116  1589  1593  1598
  1592  CA    -3.220000   10.700000   13.050000   118  1590  1594  1599
  1593  CA    -1.860000    8.700000   13.020000   118  1591  1594  1600
  1594  CA    -2.260000    9.900000   12.420000   120  1592  1593  1601
  1595  HC    -4.070000    9.550000   16.820000   114  1588
  1596  HC    -3.310000    7.960000   16.680000   114  1588
  1597  HA    -4.510000   10.940000   14.770000   117  1590
  1598  HA    -2.120000    7.350000   14.690000   117  1591
  1599  HA    -3.540000   11.640000   12.600000   119  1592
  1600  HA    -1.120000    8.070000   12.530000   119  1593
  1601  HA    -1.830000   10.210000   11.480000   121  1594
  1602  N     -5.670000    6.720000   13.990000   220  1584  1603  1606
  1603  CT    -5.690000    5.510000   13.190000   221  1602  1604  1607  1608
  1604  C     -5.290000    5.830000   11.750000   222  1603  1605  1616
  1605  O     -5.860000    6.730000   11.120000   224  1604
  1606  H     -5.970000    7.590000   13.580000   223  1602
  1607  H1    -4.940000    4.830000   13.590000   225  1603
  1608  CT    -7.060000    4.810000   13.260000   226  1603  1609  1612  1613
  1609  C     -7.000000    3.400000   12.690000   228  1608  1610  1611
  1610  O     -7.220000    3.200000   11.510000   229  1609
  1611  N     -6.700000    2.420000   13.520000   230  1609  1614  1615
  1612  HC    -7.390000    4.750000   14.300000   227  1608
  1613  HC    -7.790000    5.390000   12.710000   227  1608
  1614  H     -6.690000    1.500000   13.120000   231  1611
  1615  H     -6.590000    2.600000   14.490000   231  1611
  1616  N     -4.320000    5.090000   11.230000   220  1604  1617  1620
  1617  CT    -3.790000    5.260000    9.880000   221  1616  1618  1621  1622
  1618  C     -4.760000    4.680000    8.850000   222  1617  1619  1630
  1619  O     -4.610000    4.920000    7.660000   224  1618
  1620  H     -3.900000    4.390000   11.820000   223  1616
  1621  H1    -3.700000    6.320000    9.660000   225  1617
  1622  CT    -2.410000    4.610000    9.750000   226  1617  1623  1626  1627
  1623  C     -1.350000    5.350000   10.550000   228  1622  1624  1625
  1624  O     -1.010000    6.480000   10.230000   229  1623
  1625  N     -0.830000    4.720000   11.570000   230  1623  1628  1629
  1626  HC    -2.450000    3.560000   10.060000   227  1622
  1627  HC    -2.090000    4.640000    8.710000   227  1622
  1628  H     -0.180000    5.190000   12.200000   231  1625
  1629  H     -1.140000    3.770000   11.770000   231  1625
  1630  N     -5.780000    3.950000    9.310000     1  1618  1631  1634
  1631  CT    -6.740000    3.260000    8.460000     2  1630  1632  1635  1636
  1632  C     -7.530000    4.220000    7.580000     3  1631  1633  1637
  1633  O     -8.020000    3.820000    6.530000     5  1632
  1634  H     -5.860000    3.770000   10.300000     4  1630
  1635  H1    -6.220000    2.540000    7.830000     6  1631
  1636  H1    -7.440000    2.710000    9.090000     6  1631
  1637  N     -7.630000    5.500000    7.990000   122  1632  1638  1641
  1638  CT    -8.210000    6.550000    7.160000   123  1637  1639  1642  1643
  1639  C     -7.560000    6.540000    5.780000   124  1638  1640  1658
  1640  O     -8.240000    6.630000    4.770000   126  1639
  1641  H     -7.270000    5.740000    8.900000   125  1637
  1642  H1    -9.280000    6.360000    7.020000   127  1638
  1643  CT    -8.010000    7.940000    7.790000   128  1638  1644  1651  1652
  1644  CA    -9.060000    8.300000    8.810000   130  1643  1645  1646
  1645  CA   -10.300000    8.800000    8.410000   131  1644  1647  1653
  1646  CA    -8.790000    8.140000   10.170000   131  1644  1648  1654
  1647  CA   -11.270000    9.140000    9.380000   133  1645  1649  1655
  1648  CA    -9.750000    8.470000   11.140000   133  1646  1649  1656
  1649  C    -10.990000    8.970000   10.740000   135  1647  1648  1650
  1650  OH   -11.900000    9.290000   11.680000   136  1649  1657
  1651  HC    -7.020000    7.990000    8.240000   129  1643
  1652  HC    -8.050000    8.700000    7.010000   129  1643
  1653  HA   -10.520000    8.940000    7.350000   132  1645
  1654  HA    -7.820000    7.800000   10.490000   132  1646
  1655  HA   -12.240000    9.520000    9.060000   134  1647
  1656  HA    -9.550000    8.360000   12.200000   134  1648
  1657  HO   -12.720000    9.640000   11.330000   137  1650
  1658  N     -6.220000    6.450000    5.750000   287  1639  1659  1662
  1659  CT    -5.470000    6.450000    4.500000   288  1658  1660  1663  1664
  1660  C     -5.910000    5.290000    3.610000   289  1659  1661  1682
  1661  O     -6.040000    5.440000    2.400000   291  1660
  1662  H     -5.740000    6.310000    6.630000   290  1658
  1663  H1    -5.670000    7.360000    3.940000   292  1659
  1664  CT    -3.970000    6.300000    4.740000   293  1659  1665  1671  1672
  1665  CT    -3.290000    7.540000    5.290000   295  1664  1666  1673  1674
  1666  CT    -1.820000    7.200000    5.550000   297  1665  1667  1675  1676
  1667  N2    -1.130000    8.360000    6.110000   299  1666  1668  1677
  1668  CA    -0.640000    9.350000    5.400000   301  1667  1669  1670
  1669  N2    -0.730000    9.330000    4.110000   302  1668  1678  1679
  1670  N2    -0.060000   10.350000    6.010000   302  1668  1680  1681
  1671  HC    -3.770000    5.450000    5.400000   294  1664
  1672  HC    -3.490000    6.080000    3.780000   294  1664
  1673  HC    -3.370000    8.360000    4.570000   296  1665
  1674  HC    -3.760000    7.850000    6.230000   296  1665
  1675  H1    -1.770000    6.380000    6.280000   298  1666
  1676  H1    -1.340000    6.850000    4.630000   298  1666
  1677  H     -1.120000    8.470000    7.110000   300  1667
  1678  H     -0.320000   10.080000    3.580000   303  1669
  1679  H     -1.220000    8.580000    3.650000   303  1669
  1680  H      0.350000   11.070000    5.440000   303  1670
  1681  H      0.080000   10.320000    7.010000   303  1670
  1682  N     -6.090000    4.120000    4.230000   122  1660  1683  1686
  1683  CT    -6.190000    2.860000    3.500000   123  1682  1684  1687  1688
  1684  C     -7.450000    2.860000    2.650000   124  1683  1685  1703
  1685  O     -7.420000    2.530000    1.470000   126  1684
  1686  H     -6.090000    4.130000    5.230000   125  1682
  1687  H1    -5.350000    2.750000    2.830000   127  1683
  1688  CT    -6.206098    1.670241    4.457405   128  1683  1689  1696  1697
  1689  CA    -4.862671    1.266054    5.033720   130  1688  1690  1691
  1690  CA    -4.177794    2.136083    5.901763   131  1689  1692  1698
  1691  CA    -4.307128    0.008974    4.722719   131  1689  1693  1699
  1692  CA    -2.942201    1.769770    6.460035   133  1690  1694  1700
  1693  CA    -3.069716   -0.366959    5.279568   133  1691  1694  1701
  1694  C     -2.388707    0.514948    6.143308   135  1692  1693  1695
  1695  OH    -1.196967    0.151785    6.669274   136  1694  1702
  1696  HC    -6.876538    1.923957    5.270225   129  1688
  1697  HC    -6.627814    0.810861    3.933659   129  1688
  1698  HA    -4.597773    3.095621    6.136285   132  1690
  1699  HA    -4.825357   -0.669004    4.055144   132  1691
  1700  HA    -2.417863    2.443770    7.120339   134  1692
  1701  HA    -2.632976   -1.328820    5.059288   134  1693
  1702  HO    -0.928502    0.690115    7.432198   137  1695
  1703  N     -8.580000    3.240000    3.240000    27  1684  1704  1707
  1704  CT    -9.850000    3.200000    2.520000    28  1703  1705  1708  1709
  1705  C     -9.870000    4.240000    1.410000    29  1704  1706  1722
  1706  O    -10.450000    4.010000    0.360000    31  1705
  1707  H     -8.560000    3.510000    4.220000    30  1703
  1708  H1    -9.950000    2.240000    2.010000    32  1704
  1709  CT   -11.000000    3.380000    3.530000    33  1704  1710  1713  1714
  1710  CT   -11.780000    2.090000    3.800000    35  1709  1711  1712  1715
  1711  CT   -10.840000    0.910000    4.040000    37  1710  1716  1717  1718
  1712  CT   -12.720000    2.270000    4.990000    39  1710  1719  1720  1721
  1713  HC   -10.610000    3.780000    4.470000    34  1709
  1714  HC   -11.710000    4.110000    3.130000    34  1709
  1715  HC   -12.380000    1.860000    2.910000    36  1710
  1716  HC   -11.430000    0.040000    4.350000    38  1711
  1717  HC   -10.290000    0.630000    3.150000    38  1711
  1718  HC   -10.150000    1.150000    4.850000    38  1711
  1719  HC   -13.270000    1.350000    5.170000    40  1712
  1720  HC   -12.150000    2.520000    5.890000    40  1712
  1721  HC   -13.430000    3.070000    4.780000    40  1712
  1722  N     -9.170000    5.360000    1.610000   220  1705  1723  1726
  1723  CT    -9.100000    6.370000    0.560000   221  1722  1724  1727  1728
  1724  C     -8.210000    5.880000   -0.590000   222  1723  1725  1736
  1725  O     -8.360000    6.350000   -1.720000   224  1724
  1726  H     -8.750000    5.530000    2.510000   223  1722
  1727  H1   -10.090000    6.490000    0.120000   225  1723
  1728  CT    -8.650000    7.730000    1.120000   226  1723  1729  1732  1733
  1729  C     -9.830000    8.650000    1.370000   228  1728  1730  1731
  1730  O    -10.690000    8.360000    2.180000   229  1729
  1731  N     -9.880000    9.770000    0.670000   230  1729  1734  1735
  1732  HC    -8.080000    7.580000    2.030000   227  1728
  1733  HC    -8.030000    8.200000    0.380000   227  1728
  1734  H    -10.670000   10.350000    0.880000   231  1731
  1735  H     -9.200000   10.010000   -0.020000   231  1731
  1736  N     -7.310000    4.910000   -0.330000   138  1724  1737  1740
  1737  CT    -6.530000    4.260000   -1.390000   139  1736  1738  1741  1742
  1738  C     -7.430000    3.550000   -2.390000   140  1737  1739  1760
  1739  O     -7.010000    3.270000   -3.510000   142  1738
  1740  H     -7.200000    4.570000    0.610000   141  1736
  1741  H1    -6.030000    5.040000   -1.960000   143  1737
  1742  CT    -5.401108    3.353203   -0.876746   144  1737  1743  1752  1753
  1743  C*    -4.340466    3.983773   -0.019479   146  1742  1744  1745
  1744  CW    -4.019431    5.299842    0.032244   147  1743  1746  1754
  1745  CB    -3.467383    3.322491    0.947033   149  1743  1747  1748
  1746  NA    -3.039451    5.496763    0.988379   150  1744  1747  1755
  1747  CN    -2.699008    4.319399    1.614855   152  1745  1746  1749
  1748  CA    -3.275428    1.985728    1.359421   153  1745  1750  1756
  1749  CA    -1.837727    4.021009    2.680270   155  1747  1751  1757
  1750  CA    -2.391743    1.668772    2.408285   157  1748  1751  1758
  1751  CA    -1.689955    2.682779    3.082132   159  1749  1750  1759
  1752  HC    -5.828623    2.508817   -0.344201   145  1742
  1753  HC    -4.892628    2.934906   -1.743892   145  1742
  1754  H4    -4.503093    6.082413   -0.542168   148  1744
  1755  H     -2.676347    6.403971    1.264045   151  1746
  1756  HA    -3.843849    1.203161    0.880886   154  1748
  1757  HA    -1.300648    4.812336    3.177598   156  1749
  1758  HA    -2.277840    0.640404    2.722239   158  1750
  1759  HA    -1.045594    2.424154    3.909182   160  1751
  1760  N     -8.680000    3.250000   -2.000000    27  1738  1761  1764
  1761  CT    -9.650000    2.660000   -2.910000    28  1760  1762  1765  1766
  1762  C    -10.010000    3.640000   -4.030000    29  1761  1763  1779
  1763  O    -10.500000    3.220000   -5.070000    31  1762
  1764  H     -8.980000    3.480000   -1.060000    30  1760
  1765  H1    -9.200000    1.800000   -3.400000    32  1761
  1766  CT   -10.910000    2.240000   -2.150000    33  1761  1767  1770  1771
  1767  CT   -10.730000    1.010000   -1.240000    35  1766  1768  1769  1772
  1768  CT   -12.020000    0.740000   -0.470000    37  1767  1773  1774  1775
  1769  CT   -10.360000   -0.230000   -2.070000    39  1767  1776  1777  1778
  1770  HC   -11.330000    3.070000   -1.610000    34  1766
  1771  HC   -11.670000    1.960000   -2.900000    34  1766
  1772  HC    -9.940000    1.220000   -0.520000    36  1767
  1773  HC   -11.890000   -0.130000    0.170000    38  1768
  1774  HC   -12.260000    1.600000    0.160000    38  1768
  1775  HC   -12.840000    0.560000   -1.170000    38  1768
  1776  HC   -10.290000   -1.100000   -1.400000    40  1769
  1777  HC   -11.130000   -0.420000   -2.820000    40  1769
  1778  HC    -9.400000   -0.100000   -2.540000    40  1769
  1779  N     -9.740000    4.940000   -3.830000    41  1762  1780  1783
  1780  CT    -9.720000    5.910000   -4.920000    42  1779  1781  1784  1785
  1781  C     -8.330000    5.900000   -5.550000    43  1780  1782  1798
  1782  O     -8.200000    5.670000   -6.750000    45  1781
  1783  H     -9.360000    5.210000   -2.940000    44  1779
  1784  H1   -10.430000    5.610000   -5.700000    46  1780
  1785  CT   -10.090000    7.330000   -4.450000    47  1780  1786  1787  1789
  1786  CT   -11.530000    7.390000   -3.910000    49  1785  1788  1790  1791
  1787  CT    -9.890000    8.330000   -5.610000    51  1785  1792  1793  1794
  1788  CT   -11.830000    8.700000   -3.170000    53  1786  1795  1796  1797
  1789  HC    -9.410000    7.620000   -3.640000    48  1785
  1790  HC   -12.240000    7.270000   -4.740000    50  1786
  1791  HC   -11.690000    6.570000   -3.210000    50  1786
  1792  HC   -10.170000    9.340000   -5.310000    52  1787
  1793  HC    -8.850000    8.360000   -5.920000    52  1787
  1794  HC   -10.510000    8.050000   -6.470000    52  1787
  1795  HC   -12.850000    8.660000   -2.780000    54  1788
  1796  HC   -11.150000    8.830000   -2.340000    54  1788
  1797  HC   -11.770000    9.560000   -3.840000    54  1788
  1798  N     -7.310000    6.160000   -4.740000   210  1781  1799  1802
  1799  CT    -6.010000    6.580000   -5.250000   211  1798  1800  1803  1804
  1800  C     -5.420000    5.470000   -6.120000   212  1799  1801  1810
  1801  O     -4.990000    5.710000   -7.240000   214  1800
  1802  H     -7.550000    6.440000   -3.790000   213  1798
  1803  H1    -6.140000    7.460000   -5.880000   215  1799
  1804  CT    -5.020757    6.895281   -4.114696   216  1799  1805  1808  1809
  1805  C     -5.426920    7.974263   -3.109949   218  1804  1806  1807
  1806  O2    -6.511010    8.589078   -3.194787   219  1805
  1807  O2    -4.606936    8.198791   -2.186024   219  1805
  1808  HC    -4.815425    5.980030   -3.558351   217  1804
  1809  HC    -4.079886    7.207578   -4.571477   217  1804
  1810  N     -5.380000    4.250000   -5.600000    15  1800  1811  1814
  1811  CT    -4.650000    3.150000   -6.220000    16  1810  1812  1815  1816
  1812  C     -5.300000    2.810000   -7.570000    17  1811  1813  1826
  1813  O     -4.610000    2.810000   -8.590000    19  1812
  1814  H     -5.890000    4.090000   -4.740000    18  1810
  1815  H1    -3.640000    3.470000   -6.450000    20  1811
  1816  CT    -4.512272    1.950283   -5.259438    21  1811  1817  1818  1819
  1817  CT    -4.272480    0.581732   -5.910761    23  1816  1820  1821  1822
  1818  CT    -3.408086    2.234007   -4.233809    25  1816  1823  1824  1825
  1819  HC    -5.430939    1.858798   -4.708557    22  1816
  1820  HC    -5.129188    0.302251   -6.523193    24  1817
  1821  HC    -3.384852    0.596290   -6.532459    24  1817
  1822  HC    -4.152536   -0.175578   -5.135914    24  1817
  1823  HC    -3.618940    3.169306   -3.717169    26  1818
  1824  HC    -3.364674    1.430559   -3.498653    26  1818
  1825  HC    -2.441819    2.316724   -4.725718    26  1818
  1826  N     -6.610000    2.540000   -7.630000    96  1812  1827  1833
  1827  CT    -7.270000    2.300000   -8.920000    97  1826  1828  1830  1831
  1828  C     -7.040000    3.410000   -9.950000    98  1827  1829  1840
  1829  O     -6.830000    3.120000  -11.130000    99  1828
  1830  H1    -6.910000    1.350000   -9.320000   100  1827
  1831  CT    -8.750000    2.150000   -8.560000   101  1827  1832  1834  1835
  1832  CT    -8.700000    1.620000   -7.130000   103  1831  1833  1836  1837
  1833  CT    -7.540000    2.370000   -6.510000   105  1826  1832  1838  1839
  1834  HC    -9.280000    1.470000   -9.220000   102  1831
  1835  HC    -9.250000    3.130000   -8.550000   102  1831
  1836  HC    -8.450000    0.550000   -7.160000   104  1832
  1837  HC    -9.650000    1.740000   -6.620000   104  1832
  1838  H1    -7.160000    1.730000   -5.730000   106  1833
  1839  H1    -7.880000    3.320000   -6.120000   106  1833
  1840  N     -7.080000    4.670000   -9.520000   258  1828  1841  1844
  1841  CT    -7.000000    5.800000  -10.440000   259  1840  1842  1845  1846
  1842  C     -5.570000    6.010000  -10.920000   260  1841  1843  1857
  1843  O     -5.350000    6.300000  -12.090000   262  1842
  1844  H     -7.260000    4.850000   -8.530000   261  1840
  1845  H1    -7.600000    5.580000  -11.330000   263  1841
  1846  CT    -7.550000    7.080000   -9.800000   264  1841  1847  1850  1851
  1847  CT    -9.050000    7.020000   -9.490000   266  1846  1848  1852  1853
  1848  S    -10.080000    6.710000  -10.950000   268  1847  1849
  1849  CT   -10.390000    4.930000  -10.800000   269  1848  1854  1855  1856
  1850  HC    -7.010000    7.270000   -8.860000   265  1846
  1851  HC    -7.370000    7.920000  -10.470000   265  1846
  1852  H1    -9.260000    6.240000   -8.760000   267  1847
  1853  H1    -9.340000    7.970000   -9.060000   267  1847
  1854  H1   -11.030000    4.600000  -11.620000   270  1849
  1855  H1    -9.460000    4.380000  -10.840000   270  1849
  1856  H1   -10.900000    4.720000   -9.860000   270  1849
  1857  N     -4.590000    5.850000  -10.030000    27  1842  1858  1861
  1858  CT    -3.180000    6.000000  -10.390000    28  1857  1859  1862  1863
  1859  C     -2.790000    4.920000  -11.400000    29  1858  1860  1876
  1860  O     -2.090000    5.190000  -12.370000    31  1859
  1861  H     -4.840000    5.650000   -9.070000    30  1857
  1862  H1    -3.030000    6.970000  -10.870000    32  1858
  1863  CT    -2.293814    5.865961   -9.135402    33  1858  1864  1867  1868
  1864  CT    -2.348637    7.047430   -8.150997    35  1863  1865  1866  1869
  1865  CT    -1.715657    6.631527   -6.819099    37  1864  1870  1871  1872
  1866  CT    -1.601491    8.265404   -8.677394    39  1864  1873  1874  1875
  1867  HC    -2.592757    4.956257   -8.611985    34  1863
  1868  HC    -1.258014    5.733992   -9.451946    34  1863
  1869  HC    -3.375755    7.348320   -7.972026    36  1864
  1870  HC    -0.656230    6.414124   -6.959167    38  1865
  1871  HC    -1.835305    7.432970   -6.097522    38  1865
  1872  HC    -2.222419    5.745612   -6.436518    38  1865
  1873  HC    -1.642455    9.066718   -7.945672    40  1866
  1874  HC    -0.566295    8.006609   -8.882438    40  1866
  1875  HC    -2.077360    8.614486   -9.590876    40  1866
  1876  N     -3.250000    3.690000  -11.180000    27  1859  1877  1880
  1877  CT    -2.950000    2.570000  -12.060000    28  1876  1878  1881  1882
  1878  C     -3.660000    2.760000  -13.400000    29  1877  1879  1895
  1879  O     -3.090000    2.500000  -14.460000    31  1878
  1880  H     -3.810000    3.540000  -10.340000    30  1876
  1881  H1    -1.880000    2.540000  -12.280000    32  1877
  1882  CT    -3.380000    1.260000  -11.380000    33  1877  1883  1886  1887
  1883  CT    -2.590000    0.900000  -10.130000    35  1882  1884  1885  1888
  1884  CT    -3.180000   -0.340000   -9.450000    37  1883  1889  1890  1891
  1885  CT    -1.120000    0.650000  -10.450000    39  1883  1892  1893  1894
  1886  HC    -4.440000    1.320000  -11.140000    34  1882
  1887  HC    -3.250000    0.460000  -12.100000    34  1882
  1888  HC    -2.620000    1.730000   -9.430000    36  1883
  1889  HC    -2.610000   -0.580000   -8.550000    38  1884
  1890  HC    -4.210000   -0.140000   -9.170000    38  1884
  1891  HC    -3.150000   -1.190000  -10.130000    38  1884
  1892  HC    -0.590000    0.350000   -9.540000    40  1885
  1893  HC    -1.020000   -0.140000  -11.190000    40  1885
  1894  HC    -0.660000    1.570000  -10.820000    40  1885
  1895  N     -4.890000    3.260000  -13.360000   107  1878  1896  1899
  1896  CT    -5.710000    3.490000  -14.530000   108  1895  1897  1900  1901
  1897  C     -5.090000    4.540000  -15.450000   109  1896  1898  1915
  1898  O     -5.120000    4.390000  -16.670000   111  1897
  1899  H     -5.290000    3.430000  -12.440000   110  1895
  1900  H1    -5.750000    2.550000  -15.070000   112  1896
  1901  CT    -7.110000    3.940000  -14.090000   113  1896  1902  1908  1909
  1902  CA    -8.200000    3.830000  -15.110000   115  1901  1903  1904
  1903  CA    -8.140000    2.840000  -16.110000   116  1902  1905  1910
  1904  CA    -9.320000    4.660000  -15.050000   116  1902  1906  1911
  1905  CA    -9.170000    2.710000  -17.030000   118  1903  1907  1912
  1906  CA   -10.360000    4.520000  -15.980000   118  1904  1907  1913
  1907  CA   -10.290000    3.550000  -16.970000   120  1905  1906  1914
  1908  HC    -7.460000    3.260000  -13.320000   114  1901
  1909  HC    -7.080000    4.950000  -13.680000   114  1901
  1910  HA    -7.320000    2.150000  -16.200000   117  1903
  1911  HA    -9.390000    5.430000  -14.270000   117  1904
  1912  HA    -9.090000    1.930000  -17.790000   119  1905
  1913  HA   -11.220000    5.190000  -15.920000   119  1906
  1914  HA   -11.100000    3.450000  -17.700000   121  1907
  1915  N     -4.580000    5.620000  -14.860000   244  1897  1916  1919
  1916  CT    -4.350000    6.840000  -15.620000   245  1915  1917  1920  1921
  1917  C     -3.220000    6.640000  -16.630000   246  1916  1918  1932
  1918  O     -3.210000    7.280000  -17.680000   248  1917
  1919  H     -4.630000    5.690000  -13.840000   247  1915
  1920  H1    -5.240000    7.040000  -16.200000   249  1916
  1921  CT    -4.110000    8.050000  -14.700000   250  1916  1922  1926  1927
  1922  CT    -2.760000    8.070000  -13.990000   252  1921  1923  1928  1929
  1923  C     -2.570000    9.340000  -13.190000   254  1922  1924  1925
  1924  O     -2.330000    9.320000  -11.990000   255  1923
  1925  N     -2.660000   10.470000  -13.850000   256  1923  1930  1931
  1926  HC    -4.170000    8.940000  -15.330000   251  1921
  1927  HC    -4.910000    8.110000  -13.970000   251  1921
  1928  HC    -2.730000    7.240000  -13.300000   253  1922
  1929  HC    -1.950000    7.970000  -14.700000   253  1922
  1930  H     -2.580000   11.300000  -13.260000   257  1925
  1931  H     -2.830000   10.550000  -14.830000   257  1925
  1932  N     -2.260000    5.750000  -16.330000    41  1917  1933  1936
  1933  CT    -1.140000    5.540000  -17.240000    42  1932  1934  1937  1938
  1934  C     -1.660000    4.990000  -18.570000    43  1933  1935  1951
  1935  O     -1.080000    5.240000  -19.620000    45  1934
  1936  H     -2.310000    5.250000  -15.450000    44  1932
  1937  H1    -0.690000    6.510000  -17.460000    46  1933
  1938  CT    -0.040000    4.660000  -16.620000    47  1933  1939  1940  1942
  1939  CT     1.210000    4.630000  -17.500000    49  1938  1941  1943  1944
  1940  CT    -0.560000    3.240000  -16.350000    51  1938  1945  1946  1947
  1941  CT     2.470000    4.210000  -16.750000    53  1939  1948  1949  1950
  1942  HC     0.230000    5.110000  -15.670000    48  1938
  1943  HC     1.050000    3.950000  -18.350000    50  1939
  1944  HC     1.380000    5.620000  -17.920000    50  1939
  1945  HC     0.210000    2.630000  -15.890000    52  1940
  1946  HC    -1.380000    3.320000  -15.660000    52  1940
  1947  HC    -0.890000    2.750000  -17.260000    52  1940
  1948  HC     3.320000    4.230000  -17.440000    54  1941
  1949  HC     2.670000    4.890000  -15.930000    54  1941
  1950  HC     2.380000    3.190000  -16.380000    54  1941
  1951  N     -2.790000    4.270000  -18.520000    27  1934  1952  1955
  1952  CT    -3.380000    3.640000  -19.690000    28  1951  1953  1956  1957
  1953  C     -4.000000    4.670000  -20.620000    29  1952  1954  1970
  1954  O     -4.420000    4.340000  -21.720000    31  1953
  1955  H     -3.260000    4.160000  -17.640000    30  1951
  1956  H1    -2.600000    3.140000  -20.270000    32  1952
  1957  CT    -4.440000    2.610000  -19.250000    33  1952  1958  1961  1962
  1958  CT    -3.890000    1.460000  -18.390000    35  1957  1959  1960  1963
  1959  CT    -5.000000    0.470000  -18.050000    37  1958  1964  1965  1966
  1960  CT    -2.760000    0.730000  -19.120000    39  1958  1967  1968  1969
  1961  HC    -5.250000    3.100000  -18.730000    34  1957
  1962  HC    -4.860000    2.170000  -20.160000    34  1957
  1963  HC    -3.490000    1.860000  -17.460000    36  1958
  1964  HC    -4.610000   -0.330000  -17.420000    38  1959
  1965  HC    -5.790000    0.980000  -17.500000    38  1959
  1966  HC    -5.430000    0.030000  -18.960000    38  1959
  1967  HC    -2.420000   -0.110000  -18.510000    40  1960
  1968  HC    -3.100000    0.370000  -20.090000    40  1960
  1969  HC    -1.910000    1.390000  -19.260000    40  1960
  1970  N     -4.080000    5.930000  -20.190000   107  1953  1971  1974
  1971  CT    -4.550000    7.010000  -21.060000   108  1970  1972  1975  1976
  1972  C     -3.370000    7.750000  -21.690000   109  1971  1973  1990
  1973  O     -3.570000    8.670000  -22.480000   111  1972
  1974  H     -3.750000    6.160000  -19.270000   110  1970
  1975  H1    -5.120000    6.590000  -21.890000   112  1971
  1976  CT    -5.490000    7.950000  -20.300000   113  1971  1977  1983  1984
  1977  CA    -6.830000    7.340000  -20.010000   115  1976  1978  1979
  1978  CA    -7.040000    6.630000  -18.830000   116  1977  1980  1985
  1979  CA    -7.870000    7.450000  -20.940000   116  1977  1981  1986
  1980  CA    -8.280000    6.030000  -18.570000   118  1978  1982  1987
  1981  CA    -9.110000    6.860000  -20.680000   118  1979  1982  1988
  1982  CA    -9.320000    6.150000  -19.500000   120  1980  1981  1989
  1983  HC    -5.010000    8.270000  -19.370000   114  1976
  1984  HC    -5.650000    8.850000  -20.900000   114  1976
  1985  HA    -6.230000    6.500000  -18.120000   117  1978
  1986  HA    -7.700000    7.980000  -21.870000   117  1979
  1987  HA    -8.410000    5.470000  -17.660000   119  1980
  1988  HA    -9.910000    6.940000  -21.420000   119  1981
  1989  HA   -10.280000    5.690000  -19.300000   121  1982
  1990  N     -2.150000    7.360000  -21.350000    15  1972  1991  1994
  1991  CT    -0.960000    8.010000  -21.890000    16  1990  1992  1995  1996
  1992  C     -0.200000    7.040000  -22.790000    17  1991  1993  2006
  1993  O      0.080000    7.370000  -23.940000    19  1992
  1994  H     -2.050000    6.550000  -20.750000    18  1990
  1995  H1    -1.230000    8.840000  -22.540000    20  1991
  1996  CT    -0.070000    8.590000  -20.780000    21  1991  1997  1998  1999
  1997  CT     1.170000    9.260000  -21.370000    23  1996  2000  2001  2002
  1998  CT    -0.840000    9.600000  -19.910000    25  1996  2003  2004  2005
  1999  HC     0.260000    7.770000  -20.130000    22  1996
  2000  HC     1.770000    9.700000  -20.570000    24  1997
  2001  HC     1.790000    8.540000  -21.900000    24  1997
  2002  HC     0.880000   10.050000  -22.060000    24  1997
  2003  HC    -0.170000   10.010000  -19.160000    26  1998
  2004  HC    -1.230000   10.410000  -20.530000    26  1998
  2005  HC    -1.660000    9.100000  -19.400000    26  1998
  2006  N      0.140000    5.860000  -22.280000    15  1992  2007  2010
  2007  CT     0.840000    4.850000  -23.080000    16  2006  2008  2011  2012
  2008  C     -0.170000    4.100000  -23.940000    17  2007  2009  2022
  2009  O     -1.360000    4.020000  -23.620000    19  2008
  2010  H     -0.220000    5.600000  -21.370000    18  2006
  2011  H1     1.530000    5.350000  -23.750000    20  2007
  2012  CT     1.660000    3.880000  -22.220000    21  2007  2013  2014  2015
  2013  CT     2.620000    4.620000  -21.280000    23  2012  2016  2017  2018
  2014  CT     0.770000    2.930000  -21.410000    25  2012  2019  2020  2021
  2015  HC     2.260000    3.270000  -22.890000    22  2012
  2016  HC     3.210000    3.890000  -20.720000    24  2013
  2017  HC     3.300000    5.230000  -21.870000    24  2013
  2018  HC     2.070000    5.260000  -20.580000    24  2013
  2019  HC     1.400000    2.270000  -20.810000    26  2014
  2020  HC     0.110000    3.480000  -20.750000    26  2014
  2021  HC     0.190000    2.290000  -22.080000    26  2014
  2022  N      0.320000    3.520000  -25.030000    55  2008  2023  2026
  2023  CT    -0.400000    2.510000  -25.780000    56  2022  2024  2027  2028
  2024  C      0.160000    1.130000  -25.450000    57  2023  2025  2033
  2025  O      1.360000    0.890000  -25.520000    59  2024
  2026  H      1.310000    3.620000  -25.240000    58  2022
  2027  H1    -1.460000    2.530000  -25.520000    60  2023
  2028  CT    -0.300000    2.780000  -27.280000    61  2023  2029  2030  2031
  2029  OH    -0.660000    4.130000  -27.560000    63  2028  2032
  2030  H1     0.730000    2.600000  -27.610000    62  2028
  2031  H1    -0.970000    2.100000  -27.810000    62  2028
  2032  HO    -0.510000    4.260000  -28.500000    64  2029
  2033  N     -0.740000    0.220000  -25.070000    27  2024  2034  2037
  2034  CT    -0.420000   -1.190000  -24.970000    28  2033  2035  2038  2039
  2035  C     -0.160000   -1.750000  -26.380000    29  2034  2036  2052
  2036  O     -0.580000   -1.160000  -27.380000    31  2035
  2037  H     -1.710000    0.500000  -25.060000    30  2033
  2038  H1     0.500000   -1.320000  -24.390000    32  2034
  2039  CT    -1.590000   -1.910000  -24.280000    33  2034  2040  2043  2044
  2040  CT    -1.880000   -1.390000  -22.860000    35  2039  2041  2042  2045
  2041  CT    -3.130000   -2.060000  -22.300000    37  2040  2046  2047  2048
  2042  CT    -0.690000   -1.650000  -21.930000    39  2040  2049  2050  2051
  2043  HC    -2.480000   -1.790000  -24.890000    34  2039
  2044  HC    -1.360000   -2.980000  -24.220000    34  2039
  2045  HC    -2.070000   -0.320000  -22.890000    36  2040
  2046  HC    -3.330000   -1.700000  -21.290000    38  2041
  2047  HC    -3.970000   -1.820000  -22.940000    38  2041
  2048  HC    -2.990000   -3.150000  -22.280000    38  2041
  2049  HC    -0.940000   -1.330000  -20.920000    40  2042
  2050  HC    -0.450000   -2.720000  -21.930000    40  2042
  2051  HC     0.180000   -1.090000  -22.260000    40  2042
  2052  N      0.530000   -2.880000  -26.430000    65  2035  2053  2056
  2053  CT     0.750000   -3.630000  -27.670000    66  2052  2054  2057  2058
  2054  C     -0.050000   -4.920000  -27.600000    67  2053  2055  2066
  2055  O     -1.120000   -5.030000  -28.210000    69  2054
  2056  H      0.820000   -3.330000  -25.560000    68  2052
  2057  H1     0.370000   -3.060000  -28.520000    70  2053
  2058  CT     2.250000   -3.860000  -27.890000    71  2053  2059  2060  2061
  2059  OH     2.800000   -4.500000  -26.760000    73  2058  2062
  2060  CT     2.970000   -2.530000  -28.140000    75  2058  2063  2064  2065
  2061  H1     2.390000   -4.500000  -28.770000    72  2058
  2062  HO     3.780000   -4.440000  -26.880000    74  2059
  2063  HC     3.960000   -2.660000  -28.520000    76  2060
  2064  HC     2.420000   -1.990000  -28.920000    76  2060
  2065  HC     2.990000   -1.920000  -27.240000    76  2060
  2066  N      0.430000   -5.890000  -26.830000    65  2054  2067  2070
  2067  CT    -0.110000   -7.250000  -26.800000    66  2066  2068  2071  2072
  2068  C     -1.180000   -7.400000  -25.730000    67  2067  2069  2080
  2069  O     -2.050000   -8.280000  -25.840000    69  2068
  2070  H      1.290000   -5.700000  -26.320000    68  2066
  2071  H1    -0.590000   -7.480000  -27.750000    70  2067
  2072  CT     1.020000   -8.280000  -26.570000    71  2067  2073  2074  2075
  2073  OH     1.870000   -7.790000  -25.570000    73  2072  2076
  2074  CT     1.830000   -8.530000  -27.840000    75  2072  2077  2078  2079
  2075  H1     0.580000   -9.220000  -26.240000    72  2072
  2076  HO     2.610000   -8.390000  -25.460000    74  2073
  2077  HC     2.600000   -9.270000  -27.640000    76  2074
  2078  HC     1.170000   -8.900000  -28.630000    76  2074
  2079  HC     2.290000   -7.600000  -28.180000    76  2074
  2080  N     -1.170000   -6.550000  -24.690000    55  2068  2081  2084
  2081  CT    -2.160000   -6.640000  -23.620000    56  2080  2082  2085  2086
  2082  C     -3.400000   -5.850000  -23.990000    57  2081  2083  2091
  2083  O     -3.360000   -4.880000  -24.750000    59  2082
  2084  H     -0.380000   -5.910000  -24.590000    58  2080
  2085  H1    -2.430000   -7.690000  -23.490000    60  2081
  2086  CT    -1.570000   -6.150000  -22.300000    61  2081  2087  2088  2089
  2087  OH    -0.390000   -6.860000  -21.980000    63  2086  2090
  2088  H1    -1.330000   -5.080000  -22.360000    62  2086
  2089  H1    -2.290000   -6.300000  -21.500000    62  2086
  2090  HO     0.420000   -6.280000  -22.370000    64  2087
  2091  N     -4.550000   -6.260000  -23.440000   271  2082  2092  2095
  2092  CT    -5.820000   -5.560000  -23.620000   272  2091  2093  2096  2097
  2093  C     -6.030000   -4.570000  -22.480000   273  2092  2094  2113
  2094  O     -5.850000   -4.890000  -21.310000   275  2093
  2095  H     -4.500000   -7.120000  -22.890000   274  2091
  2096  H1    -5.790000   -5.000000  -24.560000   276  2092
  2097  CT    -6.980000   -6.570000  -23.680000   277  2092  2098  2102  2103
  2098  CT    -7.100000   -7.300000  -25.030000   279  2097  2099  2104  2105
  2099  CT    -8.060000   -8.490000  -24.980000   281  2098  2100  2106  2107
  2100  CT    -7.360000   -9.760000  -24.510000   283  2099  2101  2108  2109
  2101  N3    -8.090000  -10.970000  -24.960000   285  2100  2110  2111  2112
  2102  HC    -6.840000   -7.310000  -22.900000   278  2097
  2103  HC    -7.920000   -6.030000  -23.530000   278  2097
  2104  HC    -7.470000   -6.580000  -25.760000   280  2098
  2105  HC    -6.110000   -7.640000  -25.360000   280  2098
  2106  HC    -8.920000   -8.260000  -24.340000   282  2099
  2107  HC    -8.420000   -8.640000  -26.000000   282  2099
  2108  HP    -6.330000   -9.780000  -24.890000   284  2100
  2109  HP    -7.280000   -9.730000  -23.410000   284  2100
  2110  H     -7.590000  -11.780000  -24.610000   286  2101
  2111  H     -9.030000  -10.970000  -24.580000   286  2101
  2112  H     -8.120000  -11.000000  -25.960000   286  2101
  2113  N     -6.460000   -3.360000  -22.850000   107  2093  2114  2117
  2114  CT    -6.780000   -2.260000  -21.940000   108  2113  2115  2118  2119
  2115  C     -7.670000   -2.750000  -20.790000   109  2114  2116  2133
  2116  O     -7.330000   -2.580000  -19.620000   111  2115
  2117  H     -6.470000   -3.180000  -23.840000   110  2113
  2118  H1    -5.860000   -1.880000  -21.490000   112  2114
  2119  CT    -7.440000   -1.140000  -22.750000   113  2114  2120  2126  2127
  2120  CA    -7.970000    0.010000  -21.930000   115  2119  2121  2122
  2121  CA    -9.230000   -0.070000  -21.330000   116  2120  2123  2128
  2122  CA    -7.210000    1.180000  -21.800000   116  2120  2124  2129
  2123  CA    -9.730000    1.010000  -20.590000   118  2121  2125  2130
  2124  CA    -7.710000    2.260000  -21.050000   118  2122  2125  2131
  2125  CA    -8.970000    2.170000  -20.450000   120  2123  2124  2132
  2126  HC    -6.710000   -0.770000  -23.480000   114  2119
  2127  HC    -8.270000   -1.560000  -23.330000   114  2119
  2128  HA    -9.860000   -0.940000  -21.470000   117  2121
  2129  HA    -6.230000    1.270000  -22.270000   117  2122
  2130  HA   -10.720000    0.960000  -20.160000   119  2123
  2131  HA    -7.110000    3.160000  -20.960000   119  2124
  2132  HA    -9.350000    3.040000  -19.910000   121  2125
  2133  N     -8.800000   -3.370000  -21.140000    55  2115  2134  2137
  2134  CT    -9.810000   -3.760000  -20.160000    56  2133  2135  2138  2139
  2135  C     -9.260000   -4.800000  -19.190000    57  2134  2136  2144
  2136  O     -9.610000   -4.820000  -18.010000    59  2135
  2137  H     -9.000000   -3.510000  -22.120000    58  2133
  2138  H1   -10.100000   -2.880000  -19.570000    60  2134
  2139  CT   -11.050000   -4.290000  -20.870000    61  2134  2140  2141  2142
  2140  OH   -10.760000   -5.490000  -21.560000    63  2139  2143
  2141  H1   -11.850000   -4.470000  -20.150000    62  2139
  2142  H1   -11.440000   -3.540000  -21.560000    62  2139
  2143  HO   -11.580000   -5.760000  -21.990000    64  2140
  2144  N     -8.390000   -5.660000  -19.700000    55  2135  2145  2148
  2145  CT    -7.820000   -6.760000  -18.940000    56  2144  2146  2149  2150
  2146  C     -6.810000   -6.230000  -17.930000    57  2145  2147  2155
  2147  O     -6.830000   -6.620000  -16.760000    59  2146
  2148  H     -8.130000   -5.550000  -20.670000    58  2144
  2149  H1    -8.600000   -7.280000  -18.370000    60  2145
  2150  CT    -7.170000   -7.770000  -19.880000    61  2145  2151  2152  2153
  2151  OH    -6.260000   -8.590000  -19.190000    63  2150  2154
  2152  H1    -7.930000   -8.380000  -20.370000    62  2150
  2153  H1    -6.610000   -7.250000  -20.650000    62  2150
  2154  HO    -5.680000   -9.030000  -19.860000    64  2151
  2155  N     -5.940000   -5.320000  -18.360000    15  2146  2156  2159
  2156  CT    -4.950000   -4.700000  -17.480000    16  2155  2157  2160  2161
  2157  C     -5.680000   -3.890000  -16.420000    17  2156  2158  2171
  2158  O     -5.370000   -3.980000  -15.230000    19  2157
  2159  H     -5.910000   -5.110000  -19.360000    18  2155
  2160  H1    -4.370000   -5.470000  -16.970000    20  2156
  2161  CT    -3.980000   -3.810000  -18.290000    21  2156  2162  2163  2164
  2162  CT    -3.110000   -2.950000  -17.380000    23  2161  2165  2166  2167
  2163  CT    -3.090000   -4.660000  -19.200000    25  2161  2168  2169  2170
  2164  HC    -4.570000   -3.140000  -18.930000    22  2161
  2165  HC    -2.450000   -2.350000  -17.990000    24  2162
  2166  HC    -3.710000   -2.270000  -16.770000    24  2162
  2167  HC    -2.510000   -3.580000  -16.720000    24  2162
  2168  HC    -2.410000   -4.020000  -19.770000    26  2163
  2169  HC    -2.500000   -5.360000  -18.610000    26  2163
  2170  HC    -3.690000   -5.240000  -19.900000    26  2163
  2171  N     -6.720000   -3.140000  -16.830000   287  2157  2172  2175
  2172  CT    -7.520000   -2.340000  -15.900000   288  2171  2173  2176  2177
  2173  C     -8.110000   -3.220000  -14.810000   289  2172  2174  2195
  2174  O     -7.990000   -2.920000  -13.620000   291  2173
  2175  H     -6.890000   -3.100000  -17.830000   290  2171
  2176  H1    -6.880000   -1.600000  -15.410000   292  2172
  2177  CT    -8.620000   -1.600000  -16.690000   293  2172  2178  2184  2185
  2178  CT    -9.580000   -0.810000  -15.790000   295  2177  2179  2186  2187
  2179  CT   -10.900000   -0.550000  -16.490000   297  2178  2180  2188  2189
  2180  N2   -11.680000   -1.800000  -16.650000   299  2179  2181  2190
  2181  CA   -12.460000   -2.060000  -17.680000   301  2180  2182  2183
  2182  N2   -12.730000   -1.140000  -18.570000   302  2181  2191  2192
  2183  N2   -12.970000   -3.250000  -17.830000   302  2181  2193  2194
  2184  HC    -8.150000   -0.930000  -17.410000   294  2177
  2185  HC    -9.190000   -2.340000  -17.260000   294  2177
  2186  HC    -9.790000   -1.330000  -14.850000   296  2178
  2187  HC    -9.110000    0.140000  -15.520000   296  2178
  2188  H1   -11.480000    0.160000  -15.900000   298  2179
  2189  H1   -10.690000   -0.080000  -17.460000   298  2179
  2190  H    -11.530000   -2.570000  -16.010000   300  2180
  2191  H    -13.310000   -1.430000  -19.370000   303  2182
  2192  H    -12.420000   -0.210000  -18.470000   303  2182
  2193  H    -13.530000   -3.420000  -18.660000   303  2183
  2194  H    -12.720000   -3.950000  -17.150000   303  2183
  2195  N     -8.740000   -4.330000  -15.220000   220  2173  2196  2199
  2196  CT    -9.450000   -5.210000  -14.300000   221  2195  2197  2200  2201
  2197  C     -8.470000   -5.850000  -13.320000   222  2196  2198  2209
  2198  O     -8.800000   -6.040000  -12.150000   224  2197
  2199  H     -8.790000   -4.490000  -16.220000   223  2195
  2200  H1   -10.150000   -4.620000  -13.700000   225  2196
  2201  CT   -10.210000   -6.310000  -15.050000   226  2196  2202  2205  2206
  2202  C    -11.410000   -5.790000  -15.810000   228  2201  2203  2204
  2203  O    -11.800000   -4.630000  -15.680000   229  2202
  2204  N    -12.010000   -6.640000  -16.620000   230  2202  2207  2208
  2205  HC    -9.540000   -6.810000  -15.750000   227  2201
  2206  HC   -10.580000   -7.040000  -14.340000   227  2201
  2207  H    -12.810000   -6.320000  -17.130000   231  2204
  2208  H    -11.640000   -7.560000  -16.720000   231  2204
  2209  N     -7.270000   -6.200000  -13.810000   244  2197  2210  2213
  2210  CT    -6.240000   -6.810000  -12.980000   245  2209  2211  2214  2215
  2211  C     -5.740000   -5.810000  -11.940000   246  2210  2212  2226
  2212  O     -5.620000   -6.130000  -10.750000   248  2211
  2213  H     -7.080000   -6.070000  -14.800000   247  2209
  2214  H1    -6.650000   -7.670000  -12.440000   249  2210
  2215  CT    -5.070000   -7.290000  -13.850000   250  2210  2216  2220  2221
  2216  CT    -5.370000   -8.600000  -14.590000   252  2215  2217  2222  2223
  2217  C     -4.180000   -9.020000  -15.440000   254  2216  2218  2219
  2218  O     -3.230000   -9.590000  -14.920000   255  2217
  2219  N     -4.260000   -8.750000  -16.720000   256  2217  2224  2225
  2220  HC    -4.800000   -6.510000  -14.570000   251  2215
  2221  HC    -4.210000   -7.470000  -13.200000   251  2215
  2222  HC    -5.550000   -9.390000  -13.860000   253  2216
  2223  HC    -6.260000   -8.490000  -15.200000   253  2216
  2224  H     -3.310000   -8.820000  -17.090000   257  2219
  2225  H     -5.020000   -8.310000  -17.220000   257  2219
  2226  N     -5.460000   -4.580000  -12.380000   107  2211  2227  2230
  2227  CT    -5.050000   -3.490000  -11.510000   108  2226  2228  2231  2232
  2228  C     -6.070000   -3.290000  -10.400000   109  2227  2229  2246
  2229  O     -5.720000   -3.200000   -9.220000   111  2228
  2230  H     -5.520000   -4.410000  -13.380000   110  2226
  2231  H1    -4.160000   -3.780000  -10.990000   112  2227
  2232  CT    -4.870000   -2.200000  -12.340000   113  2227  2233  2239  2240
  2233  CA    -3.500000   -2.010000  -12.920000   115  2232  2234  2235
  2234  CA    -2.370000   -2.610000  -12.350000   116  2233  2236  2241
  2235  CA    -3.340000   -1.180000  -14.040000   116  2233  2237  2242
  2236  CA    -1.100000   -2.390000  -12.880000   118  2234  2238  2243
  2237  CA    -2.060000   -0.960000  -14.580000   118  2235  2238  2244
  2238  CA    -0.950000   -1.560000  -14.000000   120  2236  2237  2245
  2239  HC    -5.610000   -2.160000  -13.140000   114  2232
  2240  HC    -5.060000   -1.340000  -11.690000   114  2232
  2241  HA    -2.400000   -3.230000  -11.470000   117  2234
  2242  HA    -4.190000   -0.690000  -14.510000   117  2235
  2243  HA    -0.230000   -2.860000  -12.430000   119  2236
  2244  HA    -1.940000   -0.300000  -15.440000   119  2237
  2245  HA     0.030000   -1.380000  -14.420000   121  2238
  2246  N     -7.350000   -3.220000  -10.780000   138  2228  2247  2250
  2247  CT    -8.410000   -2.840000   -9.860000   139  2246  2248  2251  2252
  2248  C     -8.710000   -3.960000   -8.890000   140  2247  2249  2270
  2249  O     -8.920000   -3.710000   -7.700000   142  2248
  2250  H     -7.540000   -3.250000  -11.780000   141  2246
  2251  H1    -8.080000   -2.000000   -9.240000   143  2247
  2252  CT    -9.650000   -2.410000  -10.630000   144  2247  2253  2262  2263
  2253  C*    -9.520000   -1.070000  -11.270000   146  2252  2254  2255
  2254  CW    -8.430000   -0.250000  -11.240000   147  2253  2256  2264
  2255  CB   -10.520000   -0.380000  -12.050000   149  2253  2257  2258
  2256  NA    -8.690000    0.900000  -11.940000   150  2254  2257  2265
  2257  CN    -9.950000    0.860000  -12.450000   152  2255  2256  2259
  2258  CA   -11.830000   -0.700000  -12.450000   153  2255  2260  2266
  2259  CA   -10.650000    1.770000  -13.230000   155  2257  2261  2267
  2260  CA   -12.540000    0.220000  -13.230000   157  2258  2261  2268
  2261  CA   -11.950000    1.440000  -13.610000   159  2259  2260  2269
  2262  HC    -9.890000   -3.150000  -11.400000   145  2252
  2263  HC   -10.490000   -2.350000   -9.920000   145  2252
  2264  H4    -7.490000   -0.480000  -10.750000   148  2254
  2265  H     -8.030000    1.670000  -12.020000   151  2256
  2266  HA   -12.270000   -1.630000  -12.140000   154  2258
  2267  HA   -10.200000    2.710000  -13.510000   156  2259
  2268  HA   -13.550000    0.000000  -13.540000   158  2260
  2269  HA   -12.530000    2.140000  -14.210000   160  2261
  2270  N     -8.730000   -5.200000   -9.370000   107  2248  2271  2274
  2271  CT    -9.000000   -6.340000   -8.500000   108  2270  2272  2275  2276
  2272  C     -7.890000   -6.480000   -7.460000   109  2271  2273  2290
  2273  O     -8.150000   -6.550000   -6.270000   111  2272
  2274  H     -8.590000   -5.360000  -10.360000   110  2270
  2275  H1    -9.930000   -6.160000   -7.950000   112  2271
  2276  CT    -9.150000   -7.650000   -9.290000   113  2271  2277  2283  2284
  2277  CA    -9.380000   -8.820000   -8.370000   115  2276  2278  2279
  2278  CA   -10.630000   -9.000000   -7.770000   116  2277  2280  2285
  2279  CA    -8.340000   -9.700000   -8.070000   116  2277  2281  2286
  2280  CA   -10.850000  -10.080000   -6.900000   118  2278  2282  2287
  2281  CA    -8.560000  -10.780000   -7.200000   118  2279  2282  2288
  2282  CA    -9.810000  -10.980000   -6.620000   120  2280  2281  2289
  2283  HC   -10.000000   -7.550000   -9.970000   114  2276
  2284  HC    -8.250000   -7.820000   -9.890000   114  2276
  2285  HA   -11.440000   -8.310000   -7.980000   117  2278
  2286  HA    -7.340000   -9.560000   -8.500000   117  2279
  2287  HA   -11.820000  -10.210000   -6.440000   119  2280
  2288  HA    -7.740000  -11.460000   -6.970000   119  2281
  2289  HA    -9.970000  -11.810000   -5.940000   121  2282
  2290  N     -6.640000   -6.510000   -7.940000    55  2272  2291  2294
  2291  CT    -5.510000   -6.740000   -7.050000    56  2290  2292  2295  2296
  2292  C     -5.290000   -5.530000   -6.140000    57  2291  2293  2301
  2293  O     -4.930000   -5.680000   -4.970000    59  2292
  2294  H     -6.480000   -6.470000   -8.940000    58  2290
  2295  H1    -5.720000   -7.590000   -6.390000    60  2291
  2296  CT    -4.250000   -7.050000   -7.850000    61  2291  2297  2298  2299
  2297  OH    -4.230000   -8.400000   -8.210000    63  2296  2300
  2298  H1    -4.170000   -6.400000   -8.730000    62  2296
  2299  H1    -3.380000   -6.870000   -7.210000    62  2296
  2300  HO    -3.510000   -8.890000   -7.700000    64  2297
  2301  N     -5.520000   -4.320000   -6.660000     1  2292  2302  2305
  2302  CT    -5.490000   -3.080000   -5.890000     2  2301  2303  2306  2307
  2303  C     -6.440000   -3.140000   -4.700000     3  2302  2304  2308
  2304  O     -6.040000   -2.890000   -3.560000     5  2303
  2305  H     -5.760000   -4.250000   -7.640000     4  2301
  2306  H1    -4.480000   -2.890000   -5.510000     6  2302
  2307  H1    -5.780000   -2.250000   -6.540000     6  2302
  2308  N     -7.690000   -3.510000   -4.970000     7  2303  2309  2312
  2309  CT    -8.710000   -3.560000   -3.930000     8  2308  2310  2313  2314
  2310  C     -8.330000   -4.600000   -2.860000     9  2309  2311  2318
  2311  O     -8.460000   -4.330000   -1.670000    11  2310
  2312  H     -7.960000   -3.720000   -5.920000    10  2308
  2313  H1    -8.770000   -2.590000   -3.440000    12  2309
  2314  CT   -10.060000   -3.870000   -4.570000    13  2309  2315  2316  2317
  2315  HC   -10.830000   -3.900000   -3.800000    14  2314
  2316  HC   -10.320000   -3.100000   -5.300000    14  2314
  2317  HC   -10.030000   -4.840000   -5.080000    14  2314
  2318  N     -7.860000   -5.770000   -3.290000   258  2310  2319  2322
  2319  CT    -7.540000   -6.860000   -2.370000   259  2318  2320  2323  2324
  2320  C     -6.320000   -6.500000   -1.520000   260  2319  2321  2335
  2321  O     -6.290000   -6.750000   -0.310000   262  2320
  2322  H     -7.840000   -5.940000   -4.290000   261  2318
  2323  H1    -8.370000   -7.020000   -1.680000   263  2319
  2324  CT    -7.240000   -8.160000   -3.140000   264  2319  2325  2328  2329
  2325  CT    -8.470000   -8.740000   -3.850000   266  2324  2326  2330  2331
  2326  S     -9.850000   -9.100000   -2.730000   268  2325  2327
  2327  CT    -9.070000  -10.240000   -1.570000   269  2326  2332  2333  2334
  2328  HC    -6.470000   -7.960000   -3.890000   265  2324
  2329  HC    -6.840000   -8.900000   -2.450000   265  2324
  2330  H1    -8.820000   -8.050000   -4.600000   267  2325
  2331  H1    -8.170000   -9.670000   -4.350000   267  2325
  2332  H1    -9.820000  -10.590000   -0.860000   270  2327
  2333  H1    -8.670000  -11.100000   -2.110000   270  2327
  2334  H1    -8.270000   -9.730000   -1.030000   270  2327
  2335  N     -5.320000   -5.870000   -2.140000   258  2320  2336  2339
  2336  CT    -4.130000   -5.400000   -1.440000   259  2335  2337  2340  2341
  2337  C     -4.550000   -4.470000   -0.310000   260  2336  2338  2352
  2338  O     -4.100000   -4.600000    0.830000   262  2337
  2339  H     -5.380000   -5.740000   -3.140000   261  2335
  2340  H1    -3.600000   -6.250000   -1.000000   263  2336
  2341  CT    -3.193835   -4.682670   -2.433458   264  2336  2342  2345  2346
  2342  CT    -1.927473   -4.095209   -1.791912   266  2341  2343  2347  2348
  2343  S     -0.961794   -3.011676   -2.887107   268  2342  2344
  2344  CT    -2.053366   -1.565148   -2.985413   269  2343  2349  2350  2351
  2345  HC    -2.886794   -5.380933   -3.210928   265  2341
  2346  HC    -3.745597   -3.877360   -2.912830   265  2341
  2347  H1    -2.193460   -3.517512   -0.906955   267  2342
  2348  H1    -1.289927   -4.919593   -1.471245   267  2342
  2349  H1    -2.984134   -1.832357   -3.485320   270  2344
  2350  H1    -2.270569   -1.201768   -1.980796   270  2344
  2351  H1    -1.558185   -0.775849   -3.551070   270  2344
  2352  N     -5.420000   -3.510000   -0.620000    41  2337  2353  2356
  2353  CT    -5.800000   -2.450000    0.300000    42  2352  2354  2357  2358
  2354  C     -6.590000   -3.050000    1.450000    43  2353  2355  2371
  2355  O     -6.310000   -2.780000    2.620000    45  2354
  2356  H     -5.740000   -3.470000   -1.590000    44  2352
  2357  H1    -4.900000   -1.990000    0.730000    46  2353
  2358  CT    -6.620799   -1.371232   -0.432836    47  2353  2359  2360  2362
  2359  CT    -5.669311   -0.557688   -1.327284    49  2358  2361  2363  2364
  2360  CT    -7.341625   -0.438235    0.559123    51  2358  2365  2366  2367
  2361  CT    -6.414770    0.218752   -2.406890    53  2359  2368  2369  2370
  2362  HC    -7.372999   -1.858624   -1.056319    48  2358
  2363  HC    -5.095860    0.136811   -0.715289    50  2359
  2364  HC    -4.961137   -1.216581   -1.828720    50  2359
  2365  HC    -7.828319    0.379021    0.033231    52  2360
  2366  HC    -8.120392   -0.974106    1.101415    52  2360
  2367  HC    -6.627196   -0.022616    1.270315    52  2360
  2368  HC    -5.685050    0.810234   -2.940543    54  2361
  2369  HC    -6.911329   -0.461276   -3.097769    54  2361
  2370  HC    -7.150977    0.883142   -1.966413    54  2361
  2371  N     -7.590000   -3.860000    1.130000    41  2354  2372  2375
  2372  CT    -8.540000   -4.340000    2.120000    42  2371  2373  2376  2377
  2373  C     -7.810000   -5.270000    3.100000    43  2372  2374  2390
  2374  O     -8.060000   -5.220000    4.300000    45  2373
  2375  H     -7.770000   -4.040000    0.140000    44  2371
  2376  H1    -8.920000   -3.500000    2.700000    46  2372
  2377  CT    -9.720000   -5.040000    1.420000    47  2372  2378  2379  2381
  2378  CT   -10.580000   -4.010000    0.660000    49  2377  2380  2382  2383
  2379  CT   -10.580000   -5.800000    2.450000    51  2377  2384  2385  2386
  2380  CT   -11.610000   -4.650000   -0.280000    53  2378  2387  2388  2389
  2381  HC    -9.320000   -5.760000    0.710000    48  2377
  2382  HC   -11.110000   -3.380000    1.390000    50  2378
  2383  HC    -9.950000   -3.350000    0.060000    50  2378
  2384  HC   -11.430000   -6.280000    1.960000    52  2379
  2385  HC   -10.000000   -6.590000    2.930000    52  2379
  2386  HC   -10.960000   -5.120000    3.220000    52  2379
  2387  HC   -12.120000   -3.860000   -0.830000    54  2380
  2388  HC   -11.100000   -5.300000   -1.000000    54  2380
  2389  HC   -12.340000   -5.230000    0.270000    54  2380
  2390  N     -6.900000   -6.100000    2.610000    65  2373  2391  2394
  2391  CT    -6.210000   -7.060000    3.470000    66  2390  2392  2395  2396
  2392  C     -5.240000   -6.320000    4.390000    67  2391  2393  2404
  2393  O     -5.160000   -6.620000    5.580000    69  2392
  2394  H     -6.690000   -6.120000    1.610000    68  2390
  2395  H1    -6.950000   -7.540000    4.120000    70  2391
  2396  CT    -5.520000   -8.160000    2.650000    71  2391  2397  2398  2399
  2397  OH    -4.660000   -7.600000    1.700000    73  2396  2400
  2398  CT    -6.540000   -9.060000    1.950000    75  2396  2401  2402  2403
  2399  H1    -4.920000   -8.790000    3.320000    72  2396
  2400  HO    -4.460000   -8.280000    1.050000    74  2397
  2401  HC    -6.040000   -9.840000    1.370000    76  2398
  2402  HC    -7.190000   -9.530000    2.690000    76  2398
  2403  HC    -7.170000   -8.480000    1.270000    76  2398
  2404  N     -4.500000   -5.340000    3.860000     1  2392  2405  2408
  2405  CT    -3.640000   -4.470000    4.650000     2  2404  2406  2409  2410
  2406  C     -4.440000   -3.670000    5.690000     3  2405  2407  2411
  2407  O     -3.980000   -3.480000    6.820000     5  2406
  2408  H     -4.590000   -5.190000    2.860000     4  2404
  2409  H1    -2.884037   -5.065517    5.163401     6  2405
  2410  H1    -3.150000   -3.760000    3.990000     6  2405
  2411  N     -5.630000   -3.210000    5.300000   122  2406  2412  2415
  2412  CT    -6.510000   -2.440000    6.170000   123  2411  2413  2416  2417
  2413  C     -6.860000   -3.260000    7.400000   124  2412  2414  2432
  2414  O     -6.780000   -2.790000    8.530000   126  2413
  2415  H     -5.920000   -3.380000    4.340000   125  2411
  2416  H1    -5.990000   -1.540000    6.500000   127  2412
  2417  CT    -7.780000   -2.040000    5.400000   128  2412  2418  2425  2426
  2418  CA    -8.770000   -1.250000    6.220000   130  2417  2419  2420
  2419  CA    -8.450000    0.020000    6.680000   131  2418  2421  2427
  2420  CA   -10.020000   -1.790000    6.520000   131  2418  2422  2428
  2421  CA    -9.370000    0.780000    7.420000   133  2419  2423  2429
  2422  CA   -10.960000   -1.050000    7.260000   133  2420  2423  2430
  2423  C    -10.630000    0.240000    7.720000   135  2421  2422  2424
  2424  OH   -11.520000    0.950000    8.440000   136  2423  2431
  2425  HC    -7.490000   -1.420000    4.540000   129  2417
  2426  HC    -8.270000   -2.920000    5.010000   129  2417
  2427  HA    -7.450000    0.410000    6.520000   132  2419
  2428  HA   -10.290000   -2.790000    6.170000   132  2420
  2429  HA    -9.120000    1.770000    7.770000   134  2421
  2430  HA   -11.940000   -1.450000    7.500000   134  2422
  2431  HO   -11.210000    1.840000    8.630000   137  2424
  2432  N     -7.250000   -4.520000    7.180000    41  2413  2433  2436
  2433  CT    -7.590000   -5.410000    8.280000    42  2432  2434  2437  2438
  2434  C     -6.360000   -5.570000    9.160000    43  2433  2435  2451
  2435  O     -6.430000   -5.450000   10.380000    45  2434
  2436  H     -7.360000   -4.830000    6.220000    44  2432
  2437  H1    -8.370000   -4.960000    8.900000    46  2433
  2438  CT    -8.110000   -6.750000    7.720000    47  2433  2439  2440  2442
  2439  CT    -9.480000   -6.560000    7.040000    49  2438  2441  2443  2444
  2440  CT    -8.190000   -7.810000    8.840000    51  2438  2445  2446  2447
  2441  CT    -9.810000   -7.690000    6.060000    53  2439  2448  2449  2450
  2442  HC    -7.390000   -7.110000    6.970000    48  2438
  2443  HC   -10.260000   -6.500000    7.810000    50  2439
  2444  HC    -9.490000   -5.630000    6.480000    50  2439
  2445  HC    -8.580000   -8.740000    8.430000    52  2440
  2446  HC    -7.200000   -8.020000    9.250000    52  2440
  2447  HC    -8.840000   -7.470000    9.640000    52  2440
  2448  HC   -10.780000   -7.480000    5.600000    54  2441
  2449  HC    -9.050000   -7.740000    5.280000    54  2441
  2450  HC    -9.870000   -8.650000    6.580000    54  2441
  2451  N     -5.210000   -5.800000    8.520000     1  2434  2452  2455
  2452  CT    -3.960000   -6.080000    9.200000     2  2451  2453  2456  2457
  2453  C     -3.570000   -4.990000   10.190000     3  2452  2454  2458
  2454  O     -3.120000   -5.290000   11.290000     5  2453
  2455  H     -5.250000   -5.940000    7.510000     4  2451
  2456  H1    -4.050000   -7.020000    9.760000     6  2452
  2457  H1    -3.180000   -6.200000    8.460000     6  2452
  2458  N     -3.690000   -3.720000    9.800000   244  2453  2459  2462
  2459  CT    -3.030000   -2.630000   10.530000   245  2458  2460  2463  2464
  2460  C     -3.740000   -2.380000   11.860000   246  2459  2461  2475
  2461  O     -3.150000   -1.850000   12.800000   248  2460
  2462  H     -4.060000   -3.550000    8.860000   247  2458
  2463  H1    -2.020000   -2.940000   10.780000   249  2459
  2464  CT    -2.930000   -1.360000    9.660000   250  2459  2465  2469  2470
  2465  CT    -4.260000   -0.850000    9.110000   252  2464  2466  2471  2472
  2466  C     -5.020000   -0.010000   10.120000   254  2465  2467  2468
  2467  O     -4.430000    0.720000   10.910000   255  2466
  2468  N     -6.330000   -0.100000   10.090000   256  2466  2473  2474
  2469  HC    -2.400000   -0.580000   10.210000   251  2464
  2470  HC    -2.300000   -1.610000    8.800000   251  2464
  2471  HC    -4.050000   -0.190000    8.260000   253  2465
  2472  HC    -4.830000   -1.660000    8.730000   253  2465
  2473  H     -6.870000    0.450000   10.740000   257  2468
  2474  H     -6.770000   -0.820000    9.530000   257  2468
  2475  N     -5.000000   -2.810000   11.980000   107  2460  2476  2479
  2476  CT    -5.740000   -2.760000   13.240000   108  2475  2477  2480  2481
  2477  C     -5.080000   -3.630000   14.320000   109  2476  2478  2495
  2478  O     -5.300000   -3.420000   15.510000   111  2477
  2479  H     -5.440000   -3.280000   11.200000   110  2475
  2480  H1    -5.740000   -1.740000   13.630000   112  2476
  2481  CT    -7.190000   -3.210000   13.030000   113  2476  2482  2488  2489
  2482  CA    -8.080000   -2.140000   12.450000   115  2481  2483  2484
  2483  CA    -8.310000   -0.960000   13.170000   116  2482  2485  2490
  2484  CA    -8.700000   -2.330000   11.210000   116  2482  2486  2491
  2485  CA    -9.150000    0.030000   12.640000   118  2483  2487  2492
  2486  CA    -9.530000   -1.340000   10.680000   118  2484  2487  2493
  2487  CA    -9.760000   -0.150000   11.400000   120  2485  2486  2494
  2488  HC    -7.220000   -4.110000   12.400000   114  2481
  2489  HC    -7.620000   -3.490000   13.990000   114  2481
  2490  HA    -7.880000   -0.820000   14.150000   117  2483
  2491  HA    -8.530000   -3.250000   10.650000   117  2484
  2492  HA    -9.350000    0.940000   13.210000   119  2485
  2493  HA   -10.020000   -1.510000    9.730000   119  2486
  2494  HA   -10.430000    0.610000   11.000000   121  2487
  2495  N     -4.270000   -4.610000   13.900000   122  2477  2496  2499
  2496  CT    -3.720000   -5.620000   14.810000   123  2495  2497  2500  2501
  2497  C     -2.240000   -5.380000   15.060000   124  2496  2498  2516
  2498  O     -1.560000   -6.230000   15.640000   126  2497
  2499  H     -4.160000   -4.760000   12.910000   125  2495
  2500  H1    -4.210000   -5.550000   15.770000   127  2496
  2501  CT    -4.020000   -7.020000   14.260000   128  2496  2502  2509  2510
  2502  CA    -5.500000   -7.300000   14.180000   130  2501  2503  2504
  2503  CA    -6.230000   -7.510000   15.350000   131  2502  2505  2511
  2504  CA    -6.150000   -7.300000   12.950000   131  2502  2506  2512
  2505  CA    -7.620000   -7.720000   15.300000   133  2503  2507  2513
  2506  CA    -7.540000   -7.520000   12.880000   133  2504  2507  2514
  2507  C     -8.270000   -7.720000   14.060000   135  2505  2506  2508
  2508  OH    -9.600000   -7.940000   13.990000   136  2507  2515
  2509  HC    -3.560000   -7.130000   13.270000   129  2501
  2510  HC    -3.560000   -7.740000   14.910000   129  2501
  2511  HA    -5.730000   -7.510000   16.320000   132  2503
  2512  HA    -5.590000   -7.110000   12.030000   132  2504
  2513  HA    -8.170000   -7.880000   16.220000   134  2505
  2514  HA    -8.060000   -7.510000   11.930000   134  2506
  2515  HO    -9.990000   -8.090000   14.850000   137  2508
  2516  N     -1.710000   -4.230000   14.620000   661  2497  2517  2520
  2517  CT    -0.270000   -4.030000   14.570000   662  2516  2518  2521  2522
  2518  C      0.330000   -4.110000   15.970000   663  2517  2519  2532
  2519  O      1.490000   -4.390000   16.100000   665  2518
  2520  H     -2.330000   -3.580000   14.150000   664  2516
  2521  H1     0.160000   -4.870000   14.030000   666  2517
  2522  CT     0.100000   -2.740000   13.830000   667  2517  2523  2527  2528
  2523  CT    -0.290000   -1.450000   14.560000   669  2522  2524  2529  2530
  2524  C      0.060000   -0.230000   13.730000   671  2523  2525  2526
  2525  O      0.170000   -0.280000   12.540000   672  2524
  2526  OH     0.290000    0.900000   14.410000   673  2524  2531
  2527  HC     1.180000   -2.730000   13.660000   668  2522
  2528  HC    -0.400000   -2.750000   12.860000   668  2522
  2529  HC    -1.360000   -1.430000   14.780000   670  2523
  2530  HC     0.270000   -1.380000   15.500000   670  2523
  2531  HO     0.380000    0.560000   15.310000   674  2526
  2532  N     -0.470000   -3.860000   17.000000    15  2518  2533  2536
  2533  CT    -0.030000   -3.990000   18.390000    16  2532  2534  2537  2538
  2534  C     -0.720000   -5.190000   19.040000    17  2533  2535  2548
  2535  O     -0.070000   -5.950000   19.740000    19  2534
  2536  H     -1.440000   -3.690000   16.820000    18  2532
  2537  H1     1.040000   -4.210000   18.430000    20  2533
  2538  CT    -0.260000   -2.700000   19.200000    21  2533  2539  2540  2541
  2539  CT     0.080000   -2.910000   20.680000    23  2538  2542  2543  2544
  2540  CT     0.560000   -1.530000   18.640000    25  2538  2545  2546  2547
  2541  HC    -1.320000   -2.430000   19.130000    22  2538
  2542  HC    -0.030000   -1.960000   21.220000    24  2539
  2543  HC    -0.600000   -3.630000   21.130000    24  2539
  2544  HC     1.110000   -3.260000   20.780000    24  2539
  2545  HC     0.410000   -0.660000   19.280000    26  2540
  2546  HC     1.620000   -1.780000   18.620000    26  2540
  2547  HC     0.200000   -1.290000   17.650000    26  2540
  2548  N     -2.020000   -5.350000   18.810000    55  2534  2549  2552
  2549  CT    -2.840000   -6.300000   19.570000    56  2548  2550  2553  2554
  2550  C     -2.610000   -7.740000   19.140000    57  2549  2551  2559
  2551  O     -2.900000   -8.660000   19.900000    59  2550
  2552  H     -2.500000   -4.710000   18.190000    58  2548
  2553  H1    -2.560000   -6.240000   20.630000    60  2549
  2554  CT    -4.310000   -5.940000   19.440000    61  2549  2555  2556  2557
  2555  OH    -4.700000   -5.970000   18.080000    63  2554  2558
  2556  H1    -4.920000   -6.650000   20.010000    62  2554
  2557  H1    -4.480000   -4.940000   19.840000    62  2554
  2558  HO    -5.680000   -5.960000   18.100000    64  2555
  2559  N     -2.150000   -7.980000   17.910000   220  2550  2560  2563
  2560  CT    -1.980000   -9.330000   17.390000   221  2559  2561  2564  2565
  2561  C     -1.000000   -9.350000   16.220000   222  2560  2562  2573
  2562  O     -1.390000   -9.270000   15.050000   224  2561
  2563  H     -1.950000   -7.190000   17.310000   223  2559
  2564  H1    -1.540000   -9.950000   18.190000   225  2560
  2565  CT    -3.340000   -9.940000   17.000000   226  2560  2566  2569  2570
  2566  C     -3.230000  -11.420000   16.700000   228  2565  2567  2568
  2567  O     -2.180000  -11.940000   16.370000   229  2566
  2568  N     -4.350000  -12.130000   16.790000   230  2566  2571  2572
  2569  HC    -4.040000   -9.820000   17.840000   227  2565
  2570  HC    -3.760000   -9.450000   16.130000   227  2565
  2571  H     -4.250000  -13.110000   16.630000   231  2568
  2572  H     -5.200000  -11.700000   17.090000   231  2568
  2573  N      0.280000   -9.460000   16.570000    27  2561  2574  2577
  2574  CT     1.380000   -9.380000   15.620000    28  2573  2575  2578  2579
  2575  C      1.230000  -10.440000   14.530000    29  2574  2576  2592
  2576  O      1.600000  -10.220000   13.380000    31  2575
  2577  H      0.490000   -9.450000   17.560000    30  2573
  2578  H1     1.340000   -8.400000   15.160000    32  2574
  2579  CT     2.690000   -9.560000   16.410000    33  2574  2580  2583  2584
  2580  CT     3.960000   -9.170000   15.650000    35  2579  2581  2582  2585
  2581  CT     3.960000   -7.670000   15.340000    37  2580  2586  2587  2588
  2582  CT     5.200000   -9.530000   16.470000    39  2580  2589  2590  2591
  2583  HC     2.650000   -8.950000   17.320000    34  2579
  2584  HC     2.770000  -10.610000   16.720000    34  2579
  2585  HC     4.000000   -9.730000   14.710000    36  2580
  2586  HC     4.890000   -7.400000   14.840000    38  2581
  2587  HC     3.130000   -7.410000   14.690000    38  2581
  2588  HC     3.880000   -7.090000   16.260000    38  2581
  2589  HC     6.100000   -9.240000   15.920000    40  2582
  2590  HC     5.180000   -9.000000   17.430000    40  2582
  2591  HC     5.230000  -10.600000   16.640000    40  2582
  2592  N      0.690000  -11.610000   14.890000    65  2575  2593  2596
  2593  CT     0.540000  -12.700000   13.930000    66  2592  2594  2597  2598
  2594  C     -0.460000  -12.310000   12.860000    67  2593  2595  2606
  2595  O     -0.190000  -12.460000   11.670000    69  2594
  2596  H      0.400000  -11.730000   15.840000    68  2592
  2597  H1     1.490000  -12.900000   13.440000    70  2593
  2598  CT     0.100000  -13.990000   14.650000    71  2593  2599  2600  2601
  2599  OH     1.100000  -14.320000   15.600000    73  2598  2602
  2600  CT    -0.070000  -15.160000   13.670000    75  2598  2603  2604  2605
  2601  H1    -0.840000  -13.830000   15.160000    72  2598
  2602  HO     0.830000  -15.140000   16.030000    74  2599
  2603  HC    -0.350000  -16.060000   14.220000    76  2600
  2604  HC    -0.840000  -14.940000   12.940000    76  2600
  2605  HC     0.870000  -15.340000   13.150000    76  2600
  2606  N     -1.630000  -11.800000   13.260000     7  2594  2607  2610
  2607  CT    -2.630000  -11.330000   12.310000     8  2606  2608  2611  2612
  2608  C     -2.040000  -10.220000   11.440000     9  2607  2609  2616
  2609  O     -2.220000  -10.210000   10.220000    11  2608
  2610  H     -1.780000  -11.640000   14.250000    10  2606
  2611  H1    -2.900000  -12.160000   11.640000    12  2607
  2612  CT    -3.870000  -10.860000   13.070000    13  2607  2613  2614  2615
  2613  HC    -4.630000  -10.520000   12.360000    14  2612
  2614  HC    -4.280000  -11.680000   13.660000    14  2612
  2615  HC    -3.610000  -10.040000   13.740000    14  2612
  2616  N     -1.320000   -9.290000   12.070000   107  2608  2617  2620
  2617  CT    -0.660000   -8.180000   11.400000   108  2616  2618  2621  2622
  2618  C      0.230000   -8.700000   10.270000   109  2617  2619  2636
  2619  O      0.180000   -8.210000    9.140000   111  2618
  2620  H     -1.250000   -9.360000   13.080000   110  2616
  2621  H1    -1.420000   -7.520000   10.960000   112  2617
  2622  CT     0.071096   -7.338450   12.447613   113  2617  2623  2629  2630
  2623  CA     1.042124   -6.310427   11.910907   115  2622  2624  2625
  2624  CA     0.576430   -5.088595   11.392677   116  2623  2626  2631
  2625  CA     2.424274   -6.556617   11.990819   116  2623  2627  2632
  2626  CA     1.496252   -4.097024   11.006773   118  2624  2628  2633
  2627  CA     3.343061   -5.579158   11.580590   118  2625  2628  2634
  2628  CA     2.876688   -4.342409   11.108117   120  2626  2627  2635
  2629  HC    -0.679079   -6.827638   13.050479   114  2622
  2630  HC     0.613520   -7.992073   13.119610   114  2622
  2631  HA    -0.485340   -4.903041   11.317126   117  2624
  2632  HA     2.784864   -7.491684   12.389907   117  2625
  2633  HA     1.148634   -3.150045   10.616807   119  2626
  2634  HA     4.403710   -5.776283   11.649221   119  2627
  2635  HA     3.581534   -3.581897   10.817139   121  2628
  2636  N      1.030000   -9.720000   10.560000    27  2618  2637  2640
  2637  CT     2.030000  -10.200000    9.620000    28  2636  2638  2641  2642
  2638  C      1.380000  -11.050000    8.530000    29  2637  2639  2655
  2639  O      1.770000  -10.980000    7.370000    31  2638
  2640  H      1.050000  -10.050000   11.520000    30  2636
  2641  H1     2.480000   -9.360000    9.100000    32  2637
  2642  CT     3.122504  -10.995736   10.359903    33  2637  2643  2646  2647
  2643  CT     4.079747  -10.133397   11.205796    35  2642  2644  2645  2648
  2644  CT     4.990876  -11.037879   12.035141    37  2643  2649  2650  2651
  2645  CT     4.962959   -9.220771   10.350187    39  2643  2652  2653  2654
  2646  HC     2.638878  -11.731223   11.005380    34  2642
  2647  HC     3.716386  -11.541387    9.624848    34  2642
  2648  HC     3.509578   -9.512138   11.888402    36  2643
  2649  HC     5.651459  -10.429340   12.652611    38  2644
  2650  HC     4.383493  -11.662412   12.690623    38  2644
  2651  HC     5.589211  -11.672275   11.381136    38  2644
  2652  HC     5.666186   -8.687321   10.989744    40  2645
  2653  HC     5.518799   -9.811461    9.621882    40  2645
  2654  HC     4.352125   -8.483846    9.831445    40  2645
  2655  N      0.360000  -11.820000    8.900000    15  2638  2656  2659
  2656  CT    -0.300000  -12.700000    7.940000    16  2655  2657  2660  2661
  2657  C     -1.080000  -11.860000    6.930000    17  2656  2658  2671
  2658  O     -0.910000  -12.040000    5.720000    19  2657
  2659  H      0.120000  -11.850000    9.880000    18  2655
  2660  H1     0.450000  -13.260000    7.380000    20  2656
  2661  CT    -1.210000  -13.710000    8.660000    21  2656  2662  2663  2664
  2662  CT    -2.100000  -14.470000    7.670000    23  2661  2665  2666  2667
  2663  CT    -0.390000  -14.720000    9.470000    25  2661  2668  2669  2670
  2664  HC    -1.870000  -13.170000    9.350000    22  2661
  2665  HC    -2.700000  -15.210000    8.210000    24  2662
  2666  HC    -2.790000  -13.790000    7.160000    24  2662
  2667  HC    -1.480000  -14.980000    6.930000    24  2662
  2668  HC    -1.050000  -15.390000   10.020000    26  2663
  2669  HC     0.230000  -15.310000    8.790000    26  2663
  2670  HC     0.280000  -14.230000   10.170000    26  2663
  2671  N     -1.920000  -10.940000    7.410000   138  2657  2672  2675
  2672  CT    -2.680000  -10.060000    6.520000   139  2671  2673  2676  2677
  2673  C     -1.730000   -9.230000    5.660000   140  2672  2674  2695
  2674  O     -1.960000   -9.050000    4.470000   142  2673
  2675  H     -2.010000  -10.810000    8.410000   141  2671
  2676  H1    -3.270000  -10.670000    5.830000   143  2672
  2677  CT    -3.640000   -9.170000    7.320000   144  2672  2678  2687  2688
  2678  C*    -4.840000   -9.890000    7.850000   146  2677  2679  2680
  2679  CW    -5.100000  -10.160000    9.150000   147  2678  2681  2689
  2680  CB    -5.940000  -10.410000    7.080000   149  2678  2682  2683
  2681  NA    -6.310000  -10.820000    9.250000   150  2679  2682  2690
  2682  CN    -6.860000  -10.990000    8.010000   152  2680  2681  2684
  2683  CA    -6.270000  -10.430000    5.720000   153  2680  2685  2691
  2684  CA    -8.050000  -11.570000    7.620000   155  2682  2686  2692
  2685  CA    -7.480000  -11.020000    5.320000   157  2683  2686  2693
  2686  CA    -8.360000  -11.590000    6.250000   159  2684  2685  2694
  2687  HC    -3.090000   -8.700000    8.140000   145  2677
  2688  HC    -3.990000   -8.400000    6.650000   145  2677
  2689  H4    -4.490000   -9.860000    9.980000   148  2679
  2690  H     -6.720000  -11.110000   10.120000   151  2681
  2691  HA    -5.590000  -10.000000    5.010000   154  2683
  2692  HA    -8.720000  -12.010000    8.350000   156  2684
  2693  HA    -7.740000  -11.070000    4.260000   158  2685
  2694  HA    -9.290000  -12.040000    5.910000   160  2686
  2695  N     -0.650000   -8.720000    6.260000     1  2673  2696  2699
  2696  CT     0.400000   -8.000000    5.540000     2  2695  2697  2700  2701
  2697  C      1.010000   -8.840000    4.410000     3  2696  2698  2702
  2698  O      1.250000   -8.310000    3.330000     5  2697
  2699  H     -0.530000   -8.890000    7.250000     4  2695
  2700  H1    -0.014914   -7.086180    5.113209     6  2696
  2701  H1     1.200000   -7.730000    6.230000     6  2696
  2702  N      1.250000  -10.130000    4.670000     7  2697  2703  2706
  2703  CT     1.860000  -11.030000    3.700000     8  2702  2704  2707  2708
  2704  C      0.900000  -11.280000    2.540000     9  2703  2705  2712
  2705  O      1.290000  -11.230000    1.380000    11  2704
  2706  H      1.080000  -10.480000    5.600000    10  2702
  2707  H1     2.760000  -10.560000    3.290000    12  2703
  2708  CT     2.276652  -12.332112    4.395844    13  2703  2709  2710  2711
  2709  HC     2.750000  -12.995975    3.671548    14  2708
  2710  HC     2.989992  -12.113445    5.191291    14  2708
  2711  HC     1.408612  -12.834610    4.821957    14  2708
  2712  N     -0.370000  -11.520000    2.870000    41  2704  2713  2716
  2713  CT    -1.400000  -11.700000    1.850000    42  2712  2714  2717  2718
  2714  C     -1.480000  -10.440000    0.990000    43  2713  2715  2731
  2715  O     -1.480000  -10.510000   -0.240000    45  2714
  2716  H     -0.600000  -11.590000    3.850000    44  2712
  2717  H1    -1.140000  -12.530000    1.200000    46  2713
  2718  CT    -2.750000  -12.010000    2.530000    47  2713  2719  2720  2722
  2719  CT    -2.720000  -13.410000    3.170000    49  2718  2721  2723  2724
  2720  CT    -3.900000  -11.890000    1.510000    51  2718  2725  2726  2727
  2721  CT    -3.970000  -13.720000    4.010000    53  2719  2728  2729  2730
  2722  HC    -2.920000  -11.270000    3.320000    48  2718
  2723  HC    -2.630000  -14.170000    2.390000    50  2719
  2724  HC    -1.850000  -13.510000    3.820000    50  2719
  2725  HC    -4.850000  -12.110000    1.990000    52  2720
  2726  HC    -3.960000  -10.880000    1.110000    52  2720
  2727  HC    -3.740000  -12.590000    0.690000    52  2720
  2728  HC    -3.850000  -14.700000    4.480000    54  2721
  2729  HC    -4.080000  -12.980000    4.800000    54  2721
  2730  HC    -4.870000  -13.750000    3.390000    54  2721
  2731  N     -1.540000   -9.270000    1.640000    55  2714  2732  2735
  2732  CT    -1.600000   -8.000000    0.940000    56  2731  2733  2736  2737
  2733  C     -0.410000   -7.880000   -0.010000    57  2732  2734  2742
  2734  O     -0.560000   -7.450000   -1.150000    59  2733
  2735  H     -1.540000   -9.280000    2.660000    58  2731
  2736  H1    -2.500000   -7.960000    0.320000    60  2732
  2737  CT    -1.600951   -6.858262    1.966495    61  2732  2738  2739  2740
  2738  OH    -1.686291   -5.596490    1.342926    63  2737  2741
  2739  H1    -2.432178   -6.976855    2.660383    62  2737
  2740  H1    -0.680556   -6.897891    2.546011    62  2737
  2741  HO    -2.626963   -5.380469    1.187207    64  2738
  2742  N      0.780000   -8.300000    0.460000    55  2733  2743  2746
  2743  CT     2.030000   -8.190000   -0.290000    56  2742  2744  2747  2748
  2744  C      1.990000   -8.990000   -1.590000    57  2743  2745  2753
  2745  O      2.600000   -8.590000   -2.590000    59  2744
  2746  H      0.860000   -8.560000    1.430000    58  2742
  2747  H1     2.180000   -7.140000   -0.560000    60  2743
  2748  CT     3.233667   -8.613961    0.553052    61  2743  2749  2750  2751
  2749  OH     3.353178   -7.773391    1.683593    63  2748  2752
  2750  H1     3.131600   -9.650970    0.869329    62  2748
  2751  H1     4.138532   -8.521595   -0.049957    62  2748
  2752  HO     2.599170   -7.923792    2.280218    64  2749
  2753  N      1.270000  -10.110000   -1.600000     7  2744  2754  2757
  2754  CT     1.160000  -10.950000   -2.780000     8  2753  2755  2758  2759
  2755  C      0.420000  -10.220000   -3.890000     9  2754  2756  2763
  2756  O      0.820000  -10.260000   -5.060000    11  2755
  2757  H      0.780000  -10.390000   -0.760000    10  2753
  2758  H1     2.160000  -11.200000   -3.150000    12  2754
  2759  CT     0.450000  -12.250000   -2.420000    13  2754  2760  2761  2762
  2760  HC     0.390000  -12.900000   -3.290000    14  2759
  2761  HC     0.990000  -12.780000   -1.630000    14  2759
  2762  HC    -0.570000  -12.050000   -2.070000    14  2759
  2763  N     -0.660000   -9.510000   -3.520000   107  2755  2764  2767
  2764  CT    -1.420000   -8.720000   -4.480000   108  2763  2765  2768  2769
  2765  C     -0.560000   -7.570000   -4.980000   109  2764  2766  2783
  2766  O     -0.600000   -7.220000   -6.160000   111  2765
  2767  H     -0.940000   -9.560000   -2.550000   110  2763
  2768  H1    -1.660000   -9.350000   -5.340000   112  2764
  2769  CT    -2.730000   -8.250000   -3.840000   113  2764  2770  2776  2777
  2770  CA    -3.730000   -9.360000   -3.640000   115  2769  2771  2772
  2771  CA    -4.440000   -9.870000   -4.720000   116  2770  2773  2778
  2772  CA    -3.940000   -9.890000   -2.370000   116  2770  2774  2779
  2773  CA    -5.370000  -10.900000   -4.550000   118  2771  2775  2780
  2774  CA    -4.880000  -10.920000   -2.190000   118  2772  2775  2781
  2775  CA    -5.600000  -11.430000   -3.280000   120  2773  2774  2782
  2776  HC    -2.530000   -7.750000   -2.890000   114  2769
  2777  HC    -3.180000   -7.520000   -4.510000   114  2769
  2778  HA    -4.270000   -9.480000   -5.720000   117  2771
  2779  HA    -3.390000   -9.510000   -1.520000   117  2772
  2780  HA    -5.880000  -11.310000   -5.420000   119  2773
  2781  HA    -5.040000  -11.340000   -1.190000   119  2774
  2782  HA    -6.300000  -12.250000   -3.150000   121  2775
  2783  N      0.250000   -6.980000   -4.080000   107  2765  2784  2787
  2784  CT     1.170000   -5.920000   -4.440000   108  2783  2785  2788  2789
  2785  C      2.130000   -6.390000   -5.530000   109  2784  2786  2803
  2786  O      2.360000   -5.680000   -6.510000   111  2785
  2787  H      0.180000   -7.290000   -3.120000   110  2783
  2788  H1     0.590000   -5.090000   -4.840000   112  2784
  2789  CT     1.903205   -5.367196   -3.207143   113  2784  2790  2796  2797
  2790  CA     2.907143   -4.256400   -3.489284   115  2789  2791  2792
  2791  CA     2.599480   -3.207075   -4.380193   116  2790  2793  2798
  2792  CA     4.171912   -4.282455   -2.867506   116  2790  2794  2799
  2793  CA     3.555431   -2.217537   -4.669024   118  2791  2795  2800
  2794  CA     5.118699   -3.276590   -3.137003   118  2792  2795  2801
  2795  CA     4.813058   -2.246030   -4.041593   120  2793  2794  2802
  2796  HC     1.160369   -4.990842   -2.505812   114  2789
  2797  HC     2.430438   -6.176563   -2.714057   114  2789
  2798  HA     1.638878   -3.164167   -4.871235   117  2791
  2799  HA     4.424566   -5.083339   -2.186688   117  2792
  2800  HA     3.327252   -1.445481   -5.389403   119  2793
  2801  HA     6.092775   -3.301612   -2.668220   119  2794
  2802  HA     5.554785   -1.489700   -4.264178   121  2795
  2803  N      2.700000   -7.590000   -5.370000   107  2785  2804  2807
  2804  CT     3.680000   -8.120000   -6.320000   108  2803  2805  2808  2809
  2805  C      3.030000   -8.320000   -7.690000   109  2804  2806  2823
  2806  O      3.630000   -8.030000   -8.720000   111  2805
  2807  H      2.520000   -8.090000   -4.510000   110  2803
  2808  H1     4.450000   -7.380000   -6.480000   112  2804
  2809  CT     4.300000   -9.430000   -5.800000   113  2804  2810  2816  2817
  2810  CA     5.210000   -9.250000   -4.610000   115  2809  2811  2812
  2811  CA     6.100000   -8.180000   -4.550000   116  2810  2813  2818
  2812  CA     5.190000  -10.170000   -3.560000   116  2810  2814  2819
  2813  CA     6.950000   -8.010000   -3.460000   118  2811  2815  2820
  2814  CA     6.040000  -10.010000   -2.460000   118  2812  2815  2821
  2815  CA     6.920000   -8.930000   -2.400000   120  2813  2814  2822
  2816  HC     3.500000  -10.130000   -5.560000   114  2809
  2817  HC     4.890000   -9.870000   -6.610000   114  2809
  2818  HA     6.170000   -7.480000   -5.370000   117  2811
  2819  HA     4.500000  -11.020000   -3.590000   117  2812
  2820  HA     7.640000   -7.180000   -3.440000   119  2813
  2821  HA     6.010000  -10.730000   -1.640000   119  2814
  2822  HA     7.590000   -8.800000   -1.550000   121  2815
  2823  N      1.780000   -8.770000   -7.700000   161  2805  2824  2827
  2824  CT     1.010000   -8.880000   -8.930000   162  2823  2825  2828  2829
  2825  C      0.900000   -7.510000   -9.610000   163  2824  2826  2841
  2826  O      1.090000   -7.410000  -10.820000   165  2825
  2827  H      1.370000   -9.060000   -6.810000   164  2823
  2828  H1     1.550000   -9.530000   -9.620000   166  2824
  2829  CT    -0.350000   -9.500000   -8.630000   167  2824  2830  2835  2836
  2830  CC    -1.200000   -9.660000   -9.860000   169  2829  2831  2832
  2831  NA    -2.520000   -9.340000   -9.910000   170  2830  2833  2837
  2832  CW    -0.840000  -10.120000  -11.100000   172  2830  2834  2838
  2833  CR    -3.000000   -9.560000  -11.140000   174  2831  2834  2839
  2834  NA    -1.990000  -10.050000  -11.890000   176  2832  2833  2840
  2835  HC    -0.240000  -10.490000   -8.170000   168  2829
  2836  HC    -0.890000   -8.910000   -7.910000   168  2829
  2837  H     -3.160000   -9.610000   -9.160000   171  2831
  2838  H4     0.150000  -10.460000  -11.400000   173  2832
  2839  H5    -4.040000   -9.520000  -11.440000   175  2833
  2840  H     -2.060000  -10.230000  -12.900000   177  2834
  2841  N      0.610000   -6.460000   -8.850000    41  2825  2842  2845
  2842  CT     0.460000   -5.120000   -9.410000    42  2841  2843  2846  2847
  2843  C      1.790000   -4.690000  -10.030000    43  2842  2844  2860
  2844  O      1.810000   -4.160000  -11.140000    45  2843
  2845  H      0.450000   -6.630000   -7.860000    44  2841
  2846  H1    -0.280000   -5.150000  -10.210000    46  2842
  2847  CT    -0.020000   -4.110000   -8.340000    47  2842  2848  2849  2851
  2848  CT    -1.490000   -4.360000   -7.970000    49  2847  2850  2852  2853
  2849  CT     0.190000   -2.670000   -8.820000    51  2847  2854  2855  2856
  2850  CT    -1.900000   -3.700000   -6.660000    53  2848  2857  2858  2859
  2851  HC     0.590000   -4.250000   -7.440000    48  2847
  2852  HC    -2.140000   -4.020000   -8.780000    50  2848
  2853  HC    -1.650000   -5.440000   -7.860000    50  2848
  2854  HC    -0.170000   -1.960000   -8.070000    52  2849
  2855  HC     1.240000   -2.450000   -8.970000    52  2849
  2856  HC    -0.360000   -2.500000   -9.750000    52  2849
  2857  HC    -2.910000   -3.990000   -6.440000    54  2850
  2858  HC    -1.260000   -4.050000   -5.840000    54  2850
  2859  HC    -1.840000   -2.610000   -6.730000    54  2850
  2860  N      2.890000   -4.910000   -9.330000    27  2843  2861  2864
  2861  CT     4.220000   -4.580000   -9.840000    28  2860  2862  2865  2866
  2862  C      4.470000   -5.290000  -11.160000    29  2861  2863  2879
  2863  O      4.980000   -4.690000  -12.110000    31  2862
  2864  H      2.800000   -5.320000   -8.400000    30  2860
  2865  H1     4.270000   -3.510000  -10.040000    32  2861
  2866  CT     5.280000   -4.990000   -8.800000    33  2861  2867  2870  2871
  2867  CT     5.330000   -4.140000   -7.530000    35  2866  2868  2869  2872
  2868  CT     6.490000   -4.600000   -6.640000    37  2867  2873  2874  2875
  2869  CT     5.470000   -2.660000   -7.840000    39  2867  2876  2877  2878
  2870  HC     5.140000   -6.030000   -8.510000    34  2866
  2871  HC     6.260000   -4.920000   -9.280000    34  2866
  2872  HC     4.410000   -4.280000   -6.960000    36  2867
  2873  HC     6.500000   -4.010000   -5.720000    38  2868
  2874  HC     6.340000   -5.640000   -6.380000    38  2868
  2875  HC     7.440000   -4.480000   -7.160000    38  2868
  2876  HC     5.650000   -2.100000   -6.910000    40  2869
  2877  HC     6.280000   -2.470000   -8.550000    40  2869
  2878  HC     4.520000   -2.340000   -8.210000    40  2869
  2879  N      4.100000   -6.570000  -11.220000   138  2862  2880  2883
  2880  CT     4.230000   -7.410000  -12.410000   139  2879  2881  2884  2885
  2881  C      3.480000   -6.780000  -13.580000   140  2880  2882  2903
  2882  O      4.060000   -6.550000  -14.660000   142  2881
  2883  H      3.740000   -6.990000  -10.370000   141  2879
  2884  H1     5.280000   -7.470000  -12.700000   143  2880
  2885  CT     3.710000   -8.820000  -12.120000   144  2880  2886  2895  2896
  2886  C*     4.030000   -9.830000  -13.180000   146  2885  2887  2888
  2887  CW     3.260000  -10.190000  -14.240000   147  2886  2889  2897
  2888  CB     5.220000  -10.630000  -13.250000   149  2886  2890  2891
  2889  NA     3.910000  -11.160000  -14.980000   150  2887  2890  2898
  2890  CN     5.110000  -11.460000  -14.410000   152  2888  2889  2892
  2891  CA     6.380000  -10.740000  -12.460000   153  2888  2893  2899
  2892  CA     6.100000  -12.360000  -14.770000   155  2890  2894  2900
  2893  CA     7.380000  -11.650000  -12.820000   157  2891  2894  2901
  2894  CA     7.240000  -12.450000  -13.970000   159  2892  2893  2902
  2895  HC     4.140000   -9.180000  -11.190000   145  2885
  2896  HC     2.630000   -8.820000  -12.000000   145  2885
  2897  H4     2.290000   -9.760000  -14.470000   148  2887
  2898  H      3.540000  -11.580000  -15.820000   151  2889
  2899  HA     6.480000  -10.130000  -11.570000   154  2891
  2900  HA     5.980000  -12.970000  -15.660000   156  2892
  2901  HA     8.270000  -11.750000  -12.210000   158  2893
  2902  HA     8.030000  -13.150000  -14.240000   160  2894
  2903  N      2.200000   -6.480000  -13.380000    15  2881  2904  2907
  2904  CT     1.360000   -5.940000  -14.440000    16  2903  2905  2908  2909
  2905  C      1.870000   -4.560000  -14.860000    17  2904  2906  2919
  2906  O      1.910000   -4.250000  -16.050000    19  2905
  2907  H      1.800000   -6.710000  -12.480000    18  2903
  2908  H1     1.410000   -6.580000  -15.330000    20  2904
  2909  CT    -0.120000   -5.870000  -14.000000    21  2904  2910  2911  2912
  2910  CT    -0.990000   -5.150000  -15.020000    23  2909  2913  2914  2915
  2911  CT    -0.660000   -7.280000  -13.720000    25  2909  2916  2917  2918
  2912  HC    -0.180000   -5.300000  -13.070000    22  2909
  2913  HC    -2.040000   -5.170000  -14.690000    24  2910
  2914  HC    -0.690000   -4.110000  -15.130000    24  2910
  2915  HC    -0.920000   -5.620000  -15.990000    24  2910
  2916  HC    -1.750000   -7.350000  -13.750000    26  2911
  2917  HC    -0.160000   -7.910000  -14.440000    26  2911
  2918  HC    -0.340000   -7.540000  -12.690000    26  2911
  2919  N      2.310000   -3.730000  -13.900000   258  2905  2920  2923
  2920  CT     2.750000   -2.370000  -14.240000   259  2919  2921  2924  2925
  2921  C      4.040000   -2.420000  -15.040000   260  2920  2922  2936
  2922  O      4.250000   -1.600000  -15.930000   262  2921
  2923  H      2.240000   -4.030000  -12.930000   261  2919
  2924  H1     2.000000   -1.900000  -14.860000   263  2920
  2925  CT     2.960000   -1.530000  -12.970000   264  2920  2926  2929  2930
  2926  CT     3.470000   -0.110000  -13.280000   266  2925  2927  2931  2932
  2927  S      2.370000    0.820000  -14.380000   268  2926  2928
  2928  CT     1.200000    1.460000  -13.170000   269  2927  2933  2934  2935
  2929  HC     2.010000   -1.450000  -12.430000   265  2925
  2930  HC     3.670000   -2.030000  -12.310000   265  2925
  2931  H1     3.580000    0.440000  -12.350000   267  2926
  2932  H1     4.450000   -0.180000  -13.740000   267  2926
  2933  H1     0.440000    2.060000  -13.670000   270  2928
  2934  H1     0.700000    0.620000  -12.670000   270  2928
  2935  H1     1.720000    2.070000  -12.430000   270  2928
  2936  N      4.910000   -3.380000  -14.740000   271  2921  2937  2940
  2937  CT     6.140000   -3.570000  -15.500000   272  2936  2938  2941  2942
  2938  C      5.810000   -3.880000  -16.960000   273  2937  2939  2958
  2939  O      6.410000   -3.300000  -17.860000   275  2938
  2940  H      4.700000   -4.000000  -13.960000   274  2936
  2941  H1     6.680000   -2.620000  -15.480000   276  2937
  2942  CT     7.000000   -4.680000  -14.870000   277  2937  2943  2947  2948
  2943  CT     8.410000   -4.800000  -15.440000   279  2942  2944  2949  2950
  2944  CT     9.100000   -3.450000  -15.610000   281  2943  2945  2951  2952
  2945  CT    10.580000   -3.590000  -15.950000   283  2944  2946  2953  2954
  2946  N3    11.050000   -2.410000  -16.720000   285  2945  2955  2956  2957
  2947  HC     7.090000   -4.470000  -13.800000   278  2942
  2948  HC     6.490000   -5.640000  -14.970000   278  2942
  2949  HC     9.010000   -5.430000  -14.780000   280  2943
  2950  HC     8.370000   -5.300000  -16.420000   280  2943
  2951  HC     8.610000   -2.920000  -16.430000   282  2944
  2952  HC     8.990000   -2.850000  -14.710000   282  2944
  2953  HP    11.160000   -3.700000  -15.030000   284  2945
  2954  HP    10.710000   -4.490000  -16.560000   284  2945
  2955  H     12.040000   -2.440000  -16.920000   286  2946
  2956  H     10.540000   -2.330000  -17.600000   286  2946
  2957  H     10.950000   -1.550000  -16.200000   286  2946
  2958  N      4.860000   -4.800000  -17.190000   271  2938  2959  2962
  2959  CT     4.380000   -5.120000  -18.530000   272  2958  2960  2963  2964
  2960  C      3.880000   -3.850000  -19.230000   273  2959  2961  2980
  2961  O      4.230000   -3.600000  -20.370000   275  2960
  2962  H      4.430000   -5.230000  -16.370000   274  2958
  2963  H1     5.180000   -5.520000  -19.150000   276  2959
  2964  CT     3.230000   -6.120000  -18.460000   277  2959  2965  2969  2970
  2965  CT     3.650000   -7.590000  -18.370000   279  2964  2966  2971  2972
  2966  CT     2.470000   -8.560000  -18.520000   281  2965  2967  2973  2974
  2967  CT     1.230000   -7.900000  -19.130000   283  2966  2968  2975  2976
  2968  N3     0.160000   -8.890000  -19.310000   285  2967  2977  2978  2979
  2969  HC     2.550000   -5.880000  -17.650000   278  2964
  2970  HC     2.700000   -5.990000  -19.410000   278  2964
  2971  HC     4.360000   -7.800000  -19.180000   280  2965
  2972  HC     4.160000   -7.780000  -17.420000   280  2965
  2973  HC     2.780000   -9.400000  -19.150000   282  2966
  2974  HC     2.210000   -8.940000  -17.530000   282  2966
  2975  HP     0.850000   -7.120000  -18.470000   284  2967
  2976  HP     1.470000   -7.460000  -20.110000   284  2967
  2977  H     -0.690000   -8.390000  -19.530000   286  2968
  2978  H      0.350000   -9.570000  -20.070000   286  2968
  2979  H     -0.060000   -9.320000  -18.440000   286  2968
  2980  N      3.090000   -3.060000  -18.510000    15  2960  2981  2984
  2981  CT     2.490000   -1.850000  -19.070000    16  2980  2982  2985  2986
  2982  C      3.590000   -0.880000  -19.490000    17  2981  2983  2996
  2983  O      3.530000   -0.290000  -20.560000    19  2982
  2984  H      2.800000   -3.390000  -17.600000    18  2980
  2985  H1     1.930000   -2.100000  -19.980000    20  2981
  2986  CT     1.530000   -1.190000  -18.070000    21  2981  2987  2988  2989
  2987  CT     1.120000    0.220000  -18.510000    23  2986  2990  2991  2992
  2988  CT     0.280000   -2.060000  -17.860000    25  2986  2993  2994  2995
  2989  HC     2.040000   -1.100000  -17.110000    22  2986
  2990  HC     0.390000    0.620000  -17.800000    24  2987
  2991  HC     1.980000    0.880000  -18.530000    24  2987
  2992  HC     0.660000    0.180000  -19.500000    24  2987
  2993  HC    -0.370000   -1.600000  -17.120000    26  2988
  2994  HC    -0.250000   -2.140000  -18.810000    26  2988
  2995  HC     0.530000   -3.060000  -17.540000    26  2988
  2996  N      4.610000   -0.710000  -18.650000    41  2982  2997  3000
  2997  CT     5.720000    0.190000  -18.930000    42  2996  2998  3001  3002
  2998  C      6.460000   -0.280000  -20.180000    43  2997  2999  3015
  2999  O      6.840000    0.540000  -21.020000    45  2998
  3000  H      4.560000   -1.190000  -17.750000    44  2996
  3001  H1     5.330000    1.180000  -19.150000    46  2997
  3002  CT     6.660000    0.270000  -17.710000    47  2997  3003  3004  3006
  3003  CT     5.960000    0.870000  -16.480000    49  3002  3005  3007  3008
  3004  CT     7.940000    1.050000  -18.060000    51  3002  3009  3010  3011
  3005  CT     5.880000    2.390000  -16.480000    53  3003  3012  3013  3014
  3006  HC     6.970000   -0.750000  -17.450000    48  3002
  3007  HC     4.940000    0.530000  -16.420000    50  3003
  3008  HC     6.490000    0.540000  -15.580000    50  3003
  3009  HC     8.590000    1.150000  -17.190000    52  3004
  3010  HC     8.520000    0.520000  -18.830000    52  3004
  3011  HC     7.690000    2.040000  -18.440000    52  3004
  3012  HC     5.310000    2.700000  -15.590000    54  3005
  3013  HC     6.860000    2.850000  -16.430000    54  3005
  3014  HC     5.340000    2.740000  -17.350000    54  3005
  3015  N      6.680000   -1.590000  -20.310000   220  2998  3016  3019
  3016  CT     7.460000   -2.150000  -21.420000   221  3015  3017  3020  3021
  3017  C      6.700000   -1.960000  -22.730000   222  3016  3018  3029
  3018  O      7.260000   -1.470000  -23.710000   224  3017
  3019  H      6.310000   -2.210000  -19.600000   223  3015
  3020  H1     8.390000   -1.600000  -21.530000   225  3016
  3021  CT     7.770000   -3.640000  -21.200000   226  3016  3022  3025  3026
  3022  C      8.810000   -3.870000  -20.130000   228  3021  3023  3024
  3023  O      9.650000   -3.010000  -19.860000   229  3022
  3024  N      8.780000   -5.030000  -19.510000   230  3022  3027  3028
  3025  HC     6.850000   -4.180000  -20.940000   227  3021
  3026  HC     8.160000   -4.060000  -22.130000   227  3021
  3027  H      9.520000   -5.240000  -18.860000   231  3024
  3028  H      8.100000   -5.700000  -19.800000   231  3024
  3029  N      5.420000   -2.320000  -22.740000   232  3017  3030  3033
  3030  CT     4.570000   -2.120000  -23.910000   233  3029  3031  3034  3035
  3031  C      4.500000   -0.630000  -24.250000   234  3030  3032  3044
  3032  O      4.510000   -0.250000  -25.410000   236  3031
  3033  H      5.000000   -2.760000  -21.920000   235  3029
  3034  H1     5.010000   -2.630000  -24.770000   237  3030
  3035  CT     3.170000   -2.720000  -23.660000   238  3030  3036  3040  3041
  3036  CT     3.240000   -4.250000  -23.450000   240  3035  3037  3042  3043
  3037  C      1.880000   -4.940000  -23.430000   242  3036  3038  3039
  3038  O2     0.910000   -4.360000  -23.970000   243  3037
  3039  O2     1.810000   -6.050000  -22.870000   243  3037
  3040  HC     2.700000   -2.250000  -22.790000   239  3035
  3041  HC     2.570000   -2.500000  -24.540000   239  3035
  3042  HC     3.830000   -4.680000  -24.260000   241  3036
  3043  HC     3.770000   -4.480000  -22.530000   241  3036
  3044  N      4.490000    0.230000  -23.220000     1  3031  3045  3048
  3045  CT     4.380000    1.670000  -23.400000     2  3044  3046  3049  3050
  3046  C      5.600000    2.250000  -24.110000     3  3045  3047  3051
  3047  O      5.490000    3.250000  -24.820000     5  3046
  3048  H      4.390000   -0.160000  -22.300000     4  3044
  3049  H1     3.510000    1.890000  -24.020000     6  3045
  3050  H1     4.280000    2.160000  -22.430000     6  3045
  3051  N      6.770000    1.650000  -23.870000   271  3046  3052  3055
  3052  CT     8.040000    2.080000  -24.480000   272  3051  3053  3056  3057
  3053  C      8.060000    1.780000  -25.970000   273  3052  3054  3073
  3054  O      8.750000    2.470000  -26.740000   275  3053
  3055  H      6.740000    0.810000  -23.300000   274  3051
  3056  H1     8.130000    3.170000  -24.390000   276  3052
  3057  CT     9.220000    1.380000  -23.780000   277  3052  3058  3062  3063
  3058  CT     9.600000    2.010000  -22.440000   279  3057  3059  3064  3065
  3059  CT    10.800000    1.310000  -21.840000   281  3058  3060  3066  3067
  3060  CT    11.150000    1.880000  -20.460000   283  3059  3061  3068  3069
  3061  N3    12.400000    1.270000  -19.970000   285  3060  3070  3071  3072
  3062  HC     9.000000    0.330000  -23.650000   278  3057
  3063  HC    10.100000    1.460000  -24.440000   278  3057
  3064  HC     9.840000    3.070000  -22.590000   280  3058
  3065  HC     8.750000    1.960000  -21.740000   280  3058
  3066  HC    10.580000    0.240000  -21.740000   282  3059
  3067  HC    11.650000    1.420000  -22.510000   282  3059
  3068  HP    11.270000    2.960000  -20.540000   284  3060
  3069  HP    10.330000    1.670000  -19.770000   284  3060
  3070  H     12.620000    1.680000  -19.060000   286  3061
  3071  H     12.320000    0.280000  -19.790000   286  3061
  3072  H     13.180000    1.480000  -20.570000   286  3061
  3073  N      7.330000    0.750000  -26.400000   232  3053  3074  3077
  3074  CT     7.320000    0.300000  -27.780000   233  3073  3075  3078  3079
  3075  C      6.690000    1.390000  -28.660000   234  3074  3076  3088
  3076  O      5.540000    1.780000  -28.480000   236  3075
  3077  H      6.700000    0.290000  -25.760000   235  3073
  3078  H1     8.350000    0.160000  -28.110000   237  3074
  3079  CT     6.590000   -1.040000  -27.920000   238  3074  3080  3084  3085
  3080  CT     7.470000   -2.230000  -27.480000   240  3079  3081  3086  3087
  3081  C      6.700000   -3.530000  -27.210000   242  3080  3082  3083
  3082  O2     5.780000   -3.850000  -27.990000   243  3081
  3083  O2     7.060000   -4.230000  -26.240000   243  3081
  3084  HC     5.660000   -1.030000  -27.350000   239  3079
  3085  HC     6.330000   -1.190000  -28.970000   239  3079
  3086  HC     8.220000   -2.400000  -28.260000   241  3080
  3087  HC     8.010000   -1.940000  -26.570000   241  3080
  3088  N      7.480000    1.880000  -29.610000     1  3075  3089  3092
  3089  CT     6.990000    2.740000  -30.690000     2  3088  3090  3093  3094
  3090  C      6.840000    4.190000  -30.260000     3  3089  3091  3095
  3091  O      6.040000    4.930000  -30.840000     5  3090
  3092  H      8.430000    1.540000  -29.660000     4  3088
  3093  H1     7.670000    2.700000  -31.530000     6  3089
  3094  H1     6.010000    2.380000  -31.020000     6  3089
  3095  N      7.620000    4.620000  -29.270000    41  3090  3096  3099
  3096  CT     7.710000    6.020000  -28.890000    42  3095  3097  3100  3101
  3097  C      9.170000    6.460000  -28.900000    43  3096  3098  3114
  3098  O     10.090000    5.640000  -28.880000    45  3097
  3099  H      8.180000    3.930000  -28.780000    44  3095
  3100  H1     7.200000    6.630000  -29.640000    46  3096
  3101  CT     7.040000    6.300000  -27.530000    47  3096  3102  3103  3105
  3102  CT     7.910000    5.840000  -26.360000    49  3101  3104  3106  3107
  3103  CT     5.640000    5.660000  -27.480000    51  3101  3108  3109  3110
  3104  CT     7.340000    6.220000  -25.000000    53  3102  3111  3112  3113
  3105  HC     6.920000    7.380000  -27.450000    48  3101
  3106  HC     8.040000    4.770000  -26.400000    50  3102
  3107  HC     8.880000    6.320000  -26.420000    50  3102
  3108  HC     5.110000    5.950000  -26.570000    52  3103
  3109  HC     5.050000    5.990000  -28.340000    52  3103
  3110  HC     5.700000    4.570000  -27.500000    52  3103
  3111  HC     8.060000    5.950000  -24.230000    54  3104
  3112  HC     7.170000    7.300000  -24.950000    54  3104
  3113  HC     6.410000    5.700000  -24.790000    54  3104
  3114  N      9.380000    7.780000  -28.900000    55  3097  3115  3118
  3115  CT    10.700000    8.400000  -28.970000    56  3114  3116  3119  3120
  3116  C     11.570000    7.960000  -27.790000    57  3115  3117  3125
  3117  O     11.040000    7.590000  -26.740000    59  3116
  3118  H      8.570000    8.380000  -28.830000    58  3114
  3119  H1    11.150000    8.060000  -29.900000    60  3115
  3120  CT    10.560000    9.910000  -29.000000    61  3115  3121  3122  3123
  3121  OH    10.350000   10.420000  -27.700000    63  3120  3124
  3122  H1    11.480000   10.360000  -29.400000    62  3120
  3123  H1     9.730000   10.200000  -29.660000    62  3120
  3124  HO    10.040000   11.340000  -27.790000    64  3121
  3125  N     12.900000    8.040000  -27.920000    96  3116  3126  3132
  3126  CT    13.820000    7.760000  -26.810000    97  3125  3127  3129  3130
  3127  C     13.610000    8.650000  -25.580000    98  3126  3128  3139
  3128  O     13.830000    8.210000  -24.450000    99  3127
  3129  H1    13.730000    6.710000  -26.520000   100  3126
  3130  CT    15.210000    8.020000  -27.390000   101  3126  3131  3133  3134
  3131  CT    15.030000    7.870000  -28.900000   103  3130  3132  3135  3136
  3132  CT    13.620000    8.370000  -29.150000   105  3125  3131  3137  3138
  3133  HC    15.940000    7.310000  -27.000000   102  3130
  3134  HC    15.530000    9.040000  -27.180000   102  3130
  3135  HC    15.090000    6.810000  -29.170000   104  3131
  3136  HC    15.780000    8.430000  -29.460000   104  3131
  3137  H1    13.210000    7.850000  -30.020000   106  3132
  3138  H1    13.620000    9.450000  -29.300000   106  3132
  3139  N     13.220000    9.910000  -25.790000     7  3127  3140  3143
  3140  CT    12.890000   10.820000  -24.700000     8  3139  3141  3144  3145
  3141  C     11.700000   10.300000  -23.900000     9  3140  3142  3149
  3142  O     11.710000   10.300000  -22.670000    11  3141
  3143  H     13.060000   10.210000  -26.730000    10  3139
  3144  H1    13.740000   10.890000  -24.010000    12  3140
  3145  CT    12.600000   12.210000  -25.270000    13  3140  3146  3147  3148
  3146  HC    12.360000   12.900000  -24.450000    14  3145
  3147  HC    13.480000   12.590000  -25.800000    14  3145
  3148  HC    11.750000   12.180000  -25.950000    14  3145
  3149  N     10.680000    9.810000  -24.610000     1  3141  3150  3153
  3150  CT     9.510000    9.180000  -24.010000     2  3149  3151  3154  3155
  3151  C      9.890000    7.950000  -23.200000     3  3150  3152  3156
  3152  O      9.380000    7.730000  -22.100000     5  3151
  3153  H     10.740000    9.820000  -25.630000     4  3149
  3154  H1     9.010000    9.890000  -23.340000     6  3150
  3155  H1     8.810000    8.890000  -24.790000     6  3150
  3156  N     10.790000    7.150000  -23.760000   244  3151  3157  3160
  3157  CT    11.200000    5.890000  -23.160000   245  3156  3158  3161  3162
  3158  C     11.920000    6.170000  -21.850000   246  3157  3159  3173
  3159  O     11.750000    5.440000  -20.870000   248  3158
  3160  H     11.070000    7.350000  -24.710000   247  3156
  3161  H1    10.320000    5.290000  -22.920000   249  3157
  3162  CT    12.100000    5.100000  -24.120000   250  3157  3163  3167  3168
  3163  CT    11.310000    4.520000  -25.300000   252  3162  3164  3169  3170
  3164  C     12.200000    3.700000  -26.210000   254  3163  3165  3166
  3165  O     13.420000    3.710000  -26.110000   255  3164
  3166  N     11.590000    2.960000  -27.110000   256  3164  3171  3172
  3167  HC    12.900000    5.740000  -24.480000   251  3162
  3168  HC    12.540000    4.270000  -23.560000   251  3162
  3169  HC    10.510000    3.890000  -24.920000   253  3163
  3170  HC    10.870000    5.320000  -25.880000   253  3163
  3171  H     12.180000    2.440000  -27.730000   257  3166
  3172  H     10.570000    2.940000  -27.170000   257  3166
  3173  N     12.740000    7.230000  -21.820000   271  3158  3174  3177
  3174  CT    13.500000    7.620000  -20.630000   272  3173  3175  3178  3179
  3175  C     12.520000    8.020000  -19.520000   273  3174  3176  3195
  3176  O     12.690000    7.620000  -18.370000   275  3175
  3177  H     12.880000    7.720000  -22.700000   274  3173
  3178  H1    14.060000    6.760000  -20.250000   276  3174
  3179  CT    14.480000    8.730000  -21.020000   277  3174  3180  3184  3185
  3180  CT    15.090000    9.500000  -19.840000   279  3179  3181  3186  3187
  3181  CT    16.190000    8.720000  -19.130000   281  3180  3182  3188  3189
  3182  CT    17.020000    9.640000  -18.220000   283  3181  3183  3190  3191
  3183  N3    18.470000    9.320000  -18.320000   285  3182  3192  3193  3194
  3184  HC    15.260000    8.320000  -21.650000   278  3179
  3185  HC    13.930000    9.470000  -21.620000   278  3179
  3186  HC    15.540000   10.410000  -20.260000   280  3180
  3187  HC    14.330000    9.830000  -19.120000   280  3180
  3188  HC    15.760000    7.910000  -18.530000   282  3181
  3189  HC    16.850000    8.290000  -19.890000   282  3181
  3190  HP    16.860000   10.680000  -18.490000   284  3182
  3191  HP    16.690000    9.500000  -17.180000   284  3182
  3192  H     18.990000    9.850000  -17.620000   286  3183
  3193  H     18.650000    8.380000  -17.960000   286  3183
  3194  H     18.880000    9.440000  -19.220000   286  3183
  3195  N     11.490000    8.790000  -19.870000    41  3175  3196  3199
  3196  CT    10.490000    9.220000  -18.890000    42  3195  3197  3200  3201
  3197  C      9.810000    7.990000  -18.280000    43  3196  3198  3214
  3198  O      9.600000    7.920000  -17.070000    45  3197
  3199  H     11.420000    9.100000  -20.830000    44  3195
  3200  H1    10.980000    9.750000  -18.070000    46  3196
  3201  CT     9.470000   10.180000  -19.540000    47  3196  3202  3203  3205
  3202  CT    10.150000   11.510000  -19.920000    49  3201  3204  3206  3207
  3203  CT     8.290000   10.430000  -18.580000    51  3201  3208  3209  3210
  3204  CT     9.270000   12.430000  -20.770000    53  3202  3211  3212  3213
  3205  HC     9.080000    9.710000  -20.450000    48  3201
  3206  HC    10.440000   12.040000  -19.010000    50  3202
  3207  HC    11.050000   11.310000  -20.490000    50  3202
  3208  HC     7.600000   11.160000  -19.000000    52  3203
  3209  HC     7.720000    9.510000  -18.420000    52  3203
  3210  HC     8.640000   10.800000  -17.620000    52  3203
  3211  HC     9.840000   13.310000  -21.050000    54  3204
  3212  HC     8.950000   11.910000  -21.680000    54  3204
  3213  HC     8.390000   12.760000  -20.210000    54  3204
  3214  N      9.480000    7.000000  -19.120000    27  3197  3215  3218
  3215  CT     8.820000    5.800000  -18.650000    28  3214  3216  3219  3220
  3216  C      9.740000    5.000000  -17.730000    29  3215  3217  3233
  3217  O      9.280000    4.380000  -16.760000    31  3216
  3218  H      9.610000    7.150000  -20.110000    30  3214
  3219  H1     7.960000    6.080000  -18.050000    32  3215
  3220  CT     8.370000    4.950000  -19.850000    33  3215  3221  3224  3225
  3221  CT     7.000000    5.340000  -20.430000    35  3220  3222  3223  3226
  3222  CT     6.720000    4.550000  -21.710000    37  3221  3227  3228  3229
  3223  CT     5.890000    5.080000  -19.410000    39  3221  3230  3231  3232
  3224  HC     9.120000    5.010000  -20.650000    34  3220
  3225  HC     8.310000    3.900000  -19.550000    34  3220
  3226  HC     7.030000    6.400000  -20.680000    36  3221
  3227  HC     5.770000    4.850000  -22.130000    38  3222
  3228  HC     7.500000    4.730000  -22.440000    38  3222
  3229  HC     6.690000    3.480000  -21.490000    38  3222
  3230  HC     4.930000    5.330000  -19.870000    40  3223
  3231  HC     5.880000    4.020000  -19.150000    40  3223
  3232  HC     6.000000    5.680000  -18.520000    40  3223
  3233  N     11.050000    5.010000  -18.010000    55  3216  3234  3237
  3234  CT    12.030000    4.340000  -17.160000    56  3233  3235  3238  3239
  3235  C     12.060000    4.990000  -15.790000    57  3234  3236  3244
  3236  O     12.090000    4.300000  -14.770000    59  3235
  3237  H     11.350000    5.450000  -18.870000    58  3233
  3238  H1    11.740000    3.290000  -17.020000    60  3234
  3239  CT    13.420000    4.380000  -17.800000    61  3234  3240  3241  3242
  3240  OH    13.470000    3.520000  -18.920000    63  3239  3243
  3241  H1    13.670000    5.390000  -18.100000    62  3239
  3242  H1    14.150000    4.030000  -17.070000    62  3239
  3243  HO    14.370000    3.590000  -19.260000    64  3240
  3244  N     12.010000    6.320000  -15.770000   220  3235  3245  3248
  3245  CT    11.940000    7.100000  -14.540000   221  3244  3246  3249  3250
  3246  C     10.630000    6.800000  -13.810000   222  3245  3247  3258
  3247  O     10.630000    6.610000  -12.600000   224  3246
  3248  H     12.030000    6.800000  -16.660000   223  3244
  3249  H1    12.750000    6.780000  -13.880000   225  3245
  3250  CT    12.110000    8.600000  -14.850000   226  3245  3251  3254  3255
  3251  C     13.530000    8.950000  -15.250000   228  3250  3252  3253
  3252  O     14.470000    8.250000  -14.940000   229  3251
  3253  N     13.700000   10.070000  -15.940000   230  3251  3256  3257
  3254  HC    11.420000    8.910000  -15.630000   227  3250
  3255  HC    11.880000    9.170000  -13.950000   227  3250
  3256  H     14.670000   10.290000  -16.070000   231  3253
  3257  H     12.950000   10.670000  -16.180000   231  3253
  3258  N      9.520000    6.720000  -14.540000    41  3246  3259  3262
  3259  CT     8.220000    6.450000  -13.930000    42  3258  3260  3263  3264
  3260  C      8.270000    5.090000  -13.240000    43  3259  3261  3277
  3261  O      7.750000    4.940000  -12.130000    45  3260
  3262  H      9.580000    6.920000  -15.540000    44  3258
  3263  H1     8.020000    7.190000  -13.160000    46  3259
  3264  CT     7.100000    6.540000  -14.990000    47  3259  3265  3266  3268
  3265  CT     6.760000    8.010000  -15.300000    49  3264  3267  3269  3270
  3266  CT     5.840000    5.800000  -14.520000    51  3264  3271  3272  3273
  3267  CT     5.890000    8.190000  -16.540000    53  3265  3274  3275  3276
  3268  HC     7.440000    6.060000  -15.900000    48  3264
  3269  HC     6.260000    8.460000  -14.440000    50  3265
  3270  HC     7.690000    8.560000  -15.470000    50  3265
  3271  HC     5.040000    5.880000  -15.260000    52  3266
  3272  HC     6.040000    4.730000  -14.390000    52  3266
  3273  HC     5.480000    6.210000  -13.570000    52  3266
  3274  HC     5.720000    9.260000  -16.710000    54  3267
  3275  HC     6.380000    7.770000  -17.420000    54  3267
  3276  HC     4.930000    7.700000  -16.390000    54  3267
  3277  N      8.900000    4.100000  -13.870000   138  3260  3278  3281
  3278  CT     8.960000    2.750000  -13.320000   139  3277  3279  3282  3283
  3279  C      9.710000    2.750000  -11.990000   140  3278  3280  3301
  3280  O      9.270000    2.120000  -11.030000   142  3279
  3281  H      9.260000    4.270000  -14.800000   141  3277
  3282  H1     7.940000    2.420000  -13.100000   143  3278
  3283  CT     9.600000    1.770000  -14.310000   144  3278  3284  3293  3294
  3284  C*     9.940000    0.460000  -13.690000   146  3283  3285  3286
  3285  CW    11.180000   -0.060000  -13.530000   147  3284  3287  3295
  3286  CB     9.030000   -0.470000  -13.090000   149  3284  3288  3289
  3287  NA    11.100000   -1.280000  -12.880000   150  3285  3288  3296
  3288  CN     9.800000   -1.560000  -12.580000   152  3286  3287  3290
  3289  CA     7.630000   -0.500000  -12.910000   153  3286  3291  3297
  3290  CA     9.230000   -2.640000  -11.940000   155  3288  3292  3298
  3291  CA     7.050000   -1.600000  -12.260000   157  3289  3292  3299
  3292  CA     7.840000   -2.650000  -11.780000   159  3290  3291  3300
  3293  HC     8.890000    1.610000  -15.120000   145  3283
  3294  HC    10.500000    2.210000  -14.730000   145  3283
  3295  H4    12.100000    0.430000  -13.880000   148  3285
  3296  H     11.910000   -1.810000  -12.600000   151  3287
  3297  HA     7.020000    0.310000  -13.280000   154  3289
  3298  HA     9.840000   -3.450000  -11.560000   156  3290
  3299  HA     5.970000   -1.640000  -12.120000   158  3291
  3300  HA     7.350000   -3.490000  -11.280000   160  3292
  3301  N     10.840000    3.460000  -11.930000    41  3279  3302  3305
  3302  CT    11.670000    3.520000  -10.730000    42  3301  3303  3306  3307
  3303  C     10.910000    4.260000   -9.640000    43  3302  3304  3320
  3304  O     10.860000    3.800000   -8.500000    45  3303
  3305  H     11.150000    3.910000  -12.790000    44  3301
  3306  H1    11.850000    2.520000  -10.360000    46  3302
  3307  CT    13.020000    4.190000  -11.040000    47  3302  3308  3309  3311
  3308  CT    13.830000    3.410000  -12.090000    49  3307  3310  3312  3313
  3309  CT    13.850000    4.370000   -9.760000    51  3307  3314  3315  3316
  3310  CT    14.130000    1.970000  -11.710000    53  3308  3317  3318  3319
  3311  HC    12.830000    5.190000  -11.450000    48  3307
  3312  HC    13.290000    3.380000  -13.020000    50  3308
  3313  HC    14.780000    3.930000  -12.270000    50  3308
  3314  HC    14.820000    4.800000  -10.000000    52  3309
  3315  HC    13.340000    5.070000   -9.080000    52  3309
  3316  HC    13.980000    3.420000   -9.250000    52  3309
  3317  HC    14.710000    1.500000  -12.510000    54  3310
  3318  HC    14.720000    1.910000  -10.800000    54  3310
  3319  HC    13.200000    1.400000  -11.590000    54  3310
  3320  N     10.310000    5.410000   -9.980000    27  3303  3321  3324
  3321  CT     9.490000    6.190000   -9.060000    28  3320  3322  3325  3326
  3322  C      8.390000    5.300000   -8.480000    29  3321  3323  3339
  3323  O      8.200000    5.250000   -7.270000    31  3322
  3324  H     10.410000    5.720000  -10.940000    30  3320
  3325  H1    10.120000    6.540000   -8.240000    32  3321
  3326  CT     8.900000    7.380000   -9.830000    33  3321  3327  3330  3331
  3327  CT     8.030000    8.320000   -8.980000    35  3326  3328  3329  3332
  3328  CT     8.870000    9.090000   -7.960000    37  3327  3333  3334  3335
  3329  CT     7.290000    9.310000   -9.880000    39  3327  3336  3337  3338
  3330  HC     9.720000    7.960000  -10.260000    34  3326
  3331  HC     8.300000    7.000000  -10.650000    34  3326
  3332  HC     7.270000    7.740000   -8.450000    36  3327
  3333  HC     8.230000    9.780000   -7.420000    38  3328
  3334  HC     9.330000    8.390000   -7.260000    38  3328
  3335  HC     9.650000    9.650000   -8.470000    38  3328
  3336  HC     6.680000    9.960000   -9.260000    40  3329
  3337  HC     8.020000    9.910000  -10.420000    40  3329
  3338  HC     6.660000    8.770000  -10.590000    40  3329
  3339  N      7.670000    4.610000   -9.360000   107  3322  3340  3343
  3340  CT     6.560000    3.770000   -8.980000   108  3339  3341  3344  3345
  3341  C      7.030000    2.710000   -7.980000   109  3340  3342  3359
  3342  O      6.410000    2.510000   -6.930000   111  3341
  3343  H      7.890000    4.700000  -10.340000   110  3339
  3344  H1     5.790000    4.370000   -8.480000   112  3340
  3345  CT     5.940000    3.140000  -10.230000   113  3340  3346  3352  3353
  3346  CA     4.780000    2.220000   -9.950000   115  3345  3347  3348
  3347  CA     3.490000    2.740000   -9.840000   116  3346  3349  3354
  3348  CA     4.990000    0.850000   -9.790000   116  3346  3350  3355
  3349  CA     2.410000    1.890000   -9.580000   118  3347  3351  3356
  3350  CA     3.900000    0.010000   -9.540000   118  3348  3351  3357
  3351  CA     2.610000    0.520000   -9.410000   120  3349  3350  3358
  3352  HC     5.600000    3.930000  -10.890000   114  3345
  3353  HC     6.710000    2.580000  -10.770000   114  3345
  3354  HA     3.310000    3.810000   -9.960000   117  3347
  3355  HA     5.990000    0.420000   -9.920000   117  3348
  3356  HA     1.400000    2.300000   -9.520000   119  3349
  3357  HA     4.040000   -1.050000   -9.590000   119  3350
  3358  HA     1.770000   -0.140000   -9.240000   121  3351
  3359  N      8.130000    2.020000   -8.310000    27  3341  3360  3363
  3360  CT     8.620000    0.890000   -7.540000    28  3359  3361  3364  3365
  3361  C      9.000000    1.350000   -6.130000    29  3360  3362  3378
  3362  O      8.620000    0.740000   -5.140000    31  3361
  3363  H      8.560000    2.220000   -9.210000    30  3359
  3364  H1     7.810000    0.160000   -7.440000    32  3360
  3365  CT     9.810000    0.280000   -8.280000    33  3360  3366  3369  3370
  3366  CT    10.410000   -0.970000   -7.620000    35  3365  3367  3368  3371
  3367  CT     9.400000   -2.110000   -7.600000    37  3366  3372  3373  3374
  3368  CT    11.680000   -1.390000   -8.370000    39  3366  3375  3376  3377
  3369  HC     9.500000    0.020000   -9.300000    34  3365
  3370  HC    10.600000    1.040000   -8.370000    34  3365
  3371  HC    10.700000   -0.730000   -6.590000    36  3366
  3372  HC     9.860000   -3.000000   -7.170000    38  3367
  3373  HC     8.540000   -1.850000   -6.990000    38  3367
  3374  HC     9.060000   -2.340000   -8.610000    38  3367
  3375  HC    12.100000   -2.280000   -7.900000    40  3368
  3376  HC    11.440000   -1.610000   -9.410000    40  3368
  3377  HC    12.410000   -0.580000   -8.340000    40  3368
  3378  N      9.760000    2.440000   -6.050000    41  3361  3379  3382
  3379  CT    10.230000    2.960000   -4.770000    42  3378  3380  3383  3384
  3380  C      9.040000    3.520000   -3.980000    43  3379  3381  3397
  3381  O      8.840000    3.180000   -2.820000    45  3380
  3382  H     10.020000    2.900000   -6.920000    44  3378
  3383  H1    10.640000    2.130000   -4.180000    46  3379
  3384  CT    11.330000    4.010000   -4.990000    47  3379  3385  3386  3388
  3385  CT    12.570000    3.390000   -5.670000    49  3384  3387  3389  3390
  3386  CT    11.700000    4.670000   -3.660000    51  3384  3391  3392  3393
  3387  CT    13.640000    4.420000   -6.030000    53  3385  3394  3395  3396
  3388  HC    10.940000    4.780000   -5.660000    48  3384
  3389  HC    13.010000    2.640000   -4.990000    50  3385
  3390  HC    12.280000    2.880000   -6.580000    50  3385
  3391  HC    12.460000    5.450000   -3.800000    52  3386
  3392  HC    10.840000    5.170000   -3.210000    52  3386
  3393  HC    12.080000    3.930000   -2.950000    52  3386
  3394  HC    14.450000    3.930000   -6.580000    54  3387
  3395  HC    13.210000    5.200000   -6.670000    54  3387
  3396  HC    14.070000    4.880000   -5.140000    54  3387
  3397  N      8.250000    4.410000   -4.600000    55  3380  3398  3401
  3398  CT     7.220000    5.140000   -3.870000    56  3397  3399  3402  3403
  3399  C      6.180000    4.170000   -3.330000    57  3398  3400  3408
  3400  O      5.760000    4.270000   -2.180000    59  3399
  3401  H      8.380000    4.590000   -5.590000    58  3397
  3402  H1     7.690000    5.610000   -3.010000    60  3398
  3403  CT     6.600000    6.260000   -4.710000    61  3398  3404  3405  3406
  3404  OH     5.870000    5.760000   -5.810000    63  3403  3407
  3405  H1     5.930000    6.850000   -4.090000    62  3403
  3406  H1     7.400000    6.910000   -5.080000    62  3403
  3407  HO     5.810000    6.450000   -6.490000    64  3404
  3408  N      5.780000    3.180000   -4.140000   138  3399  3409  3412
  3409  CT     4.740000    2.250000   -3.720000   139  3408  3410  3413  3414
  3410  C      5.270000    1.330000   -2.620000   140  3409  3411  3432
  3411  O      4.510000    0.950000   -1.720000   142  3410
  3412  H      6.140000    3.130000   -5.090000   141  3408
  3413  H1     3.920000    2.810000   -3.290000   143  3409
  3414  CT     4.136473    1.454790   -4.878678   144  3409  3415  3424  3425
  3415  C*     3.151906    2.238519   -5.689116   146  3414  3416  3417
  3416  CW     3.419282    3.404538   -6.316047   147  3415  3418  3426
  3417  CB     1.747454    1.945581   -5.972068   149  3415  3419  3420
  3418  NA     2.278119    3.875022   -6.923990   150  3416  3419  3427
  3419  CN     1.223023    3.015921   -6.754468   152  3417  3418  3421
  3420  CA     0.864197    0.883519   -5.673988   153  3417  3422  3428
  3421  CA    -0.093054    3.041222   -7.225933   155  3419  3423  3429
  3422  CA    -0.459611    0.886102   -6.156950   157  3420  3423  3430
  3423  CA    -0.933972    1.960642   -6.933541   159  3421  3422  3431
  3424  HC     4.920192    1.048472   -5.517278   145  3414
  3425  HC     3.594313    0.614099   -4.449568   145  3414
  3426  H4     4.389613    3.878505   -6.342866   148  3416
  3427  H      2.242776    4.688931   -7.537107   151  3418
  3428  HA     1.226597    0.045560   -5.097303   154  3420
  3429  HA    -0.433493    3.864426   -7.835277   156  3421
  3430  HA    -1.109003    0.048956   -5.940891   158  3422
  3431  HA    -1.939666    1.966934   -7.321578   160  3423
  3432  N      6.560000    1.000000   -2.640000    65  3410  3433  3436
  3433  CT     7.160000    0.100000   -1.660000    66  3432  3434  3437  3438
  3434  C      7.250000    0.800000   -0.300000    67  3433  3435  3446
  3435  O      7.280000    0.140000    0.750000    69  3434
  3436  H      7.120000    1.270000   -3.450000    68  3432
  3437  H1     6.510000   -0.770000   -1.530000    70  3433
  3438  CT     8.520000   -0.420000   -2.160000    71  3433  3439  3440  3441
  3439  OH     8.310000   -1.200000   -3.320000    73  3438  3442
  3440  CT     9.220000   -1.320000   -1.140000    75  3438  3443  3444  3445
  3441  H1     9.160000    0.430000   -2.400000    72  3438
  3442  HO     9.140000   -1.230000   -3.790000    74  3439
  3443  HC    10.150000   -1.700000   -1.570000    76  3440
  3444  HC     9.470000   -0.760000   -0.240000    76  3440
  3445  HC     8.580000   -2.160000   -0.880000    76  3440
  3446  N      7.240000    2.140000   -0.280000    27  3434  3447  3450
  3447  CT     7.280000    2.890000    0.970000    28  3446  3448  3451  3452
  3448  C      6.050000    2.610000    1.830000    29  3447  3449  3465
  3449  O      6.130000    2.680000    3.060000    31  3448
  3450  H      7.250000    2.630000   -1.160000    30  3446
  3451  H1     8.140000    2.560000    1.560000    32  3447
  3452  CT     7.410000    4.380000    0.660000    33  3447  3453  3456  3457
  3453  CT     8.770000    4.840000    0.120000    35  3452  3454  3455  3458
  3454  CT     8.760000    6.340000   -0.140000    37  3453  3459  3460  3461
  3455  CT     9.890000    4.480000    1.090000    39  3453  3462  3463  3464
  3456  HC     6.630000    4.670000   -0.030000    34  3452
  3457  HC     7.210000    4.940000    1.580000    34  3452
  3458  HC     8.980000    4.350000   -0.820000    36  3453
  3459  HC     9.730000    6.650000   -0.520000    38  3454
  3460  HC     8.000000    6.580000   -0.870000    38  3454
  3461  HC     8.540000    6.880000    0.790000    38  3454
  3462  HC    10.830000    4.870000    0.700000    40  3455
  3463  HC     9.720000    4.910000    2.080000    40  3455
  3464  HC    10.000000    3.400000    1.170000    40  3455
  3465  N      4.920000    2.260000    1.210000   122  3448  3466  3469
  3466  CT     3.670000    2.050000    1.940000   123  3465  3467  3470  3471
  3467  C      3.760000    0.810000    2.850000   124  3466  3468  3486
  3468  O      3.450000    0.910000    4.040000   126  3467
  3469  H      4.930000    2.200000    0.210000   125  3465
  3470  H1     3.520000    2.900000    2.610000   127  3466
  3471  CT     2.469343    1.983846    0.988801   128  3466  3472  3479  3480
  3472  CA     2.092250    3.340988    0.425102   130  3471  3473  3474
  3473  CA     1.193157    4.168614    1.122584   131  3472  3475  3481
  3474  CA     2.670336    3.795707   -0.771310   131  3472  3476  3482
  3475  CA     0.884302    5.454786    0.638264   133  3473  3477  3483
  3476  CA     2.353078    5.069062   -1.275688   133  3474  3477  3484
  3477  C      1.474815    5.906847   -0.561083   135  3475  3476  3478
  3478  OH     1.223019    7.158570   -1.018491   136  3477  3485
  3479  HC     2.681094    1.288743    0.176536   129  3471
  3480  HC     1.609917    1.592352    1.535615   129  3471
  3481  HA     0.741353    3.801780    2.029911   132  3473
  3482  HA     3.375575    3.168052   -1.288889   132  3474
  3483  HA     0.191202    6.083506    1.174652   134  3475
  3484  HA     2.808059    5.423445   -2.188798   134  3476
  3485  HO     0.728562    7.679127   -0.369703   137  3478
  3486  N      4.170000   -0.360000    2.360000   107  3467  3487  3490
  3487  CT     4.450000   -1.520000    3.220000   108  3486  3488  3491  3492
  3488  C      5.570000   -1.230000    4.240000   109  3487  3489  3506
  3489  O      5.560000   -1.740000    5.360000   111  3488
  3490  H      4.430000   -0.390000    1.380000   110  3486
  3491  H1     3.560000   -1.800000    3.780000   112  3487
  3492  CT     4.812695   -2.715517    2.325650   113  3487  3493  3499  3500
  3493  CA     4.996264   -4.063825    3.014284   115  3492  3494  3495
  3494  CA     4.215892   -4.443542    4.127713   116  3493  3496  3501
  3495  CA     5.922780   -4.983501    2.486182   116  3493  3497  3502
  3496  CA     4.353835   -5.720535    4.698325   118  3494  3498  3503
  3497  CA     6.065461   -6.260227    3.058696   118  3495  3498  3504
  3498  CA     5.276780   -6.632203    4.160559   120  3496  3497  3505
  3499  HC     4.022960   -2.836446    1.585065   114  3492
  3500  HC     5.728811   -2.471806    1.784362   114  3492
  3501  HA     3.486383   -3.776998    4.553522   117  3494
  3502  HA     6.516275   -4.722793    1.621936   117  3495
  3503  HA     3.741600   -6.004569    5.542096   119  3496
  3504  HA     6.764316   -6.967525    2.635501   119  3497
  3505  HA     5.375549   -7.621242    4.585060   121  3498
  3506  N      6.520000   -0.360000    3.870000     1  3488  3507  3510
  3507  CT     7.550000    0.130000    4.790000     2  3506  3508  3511  3512
  3508  C      6.930000    0.840000    5.990000     3  3507  3509  3513
  3509  O      7.300000    0.580000    7.140000     5  3508
  3510  H      6.530000   -0.040000    2.910000     4  3506
  3511  H1     8.150000   -0.710000    5.160000     6  3507
  3512  H1     8.200000    0.820000    4.260000     6  3507
  3513  N      5.990000    1.750000    5.720000     7  3508  3514  3517
  3514  CT     5.260000    2.470000    6.750000     8  3513  3515  3518  3519
  3515  C      4.420000    1.500000    7.590000     9  3514  3516  3523
  3516  O      4.320000    1.660000    8.810000    11  3515
  3517  H      5.820000    1.970000    4.740000    10  3513
  3518  H1     5.970000    2.960000    7.410000    12  3514
  3519  CT     4.380000    3.540000    6.100000    13  3514  3520  3521  3522
  3520  HC     3.840000    4.090000    6.870000    14  3519
  3521  HC     5.000000    4.240000    5.550000    14  3519
  3522  HC     3.660000    3.090000    5.420000    14  3519
  3523  N      3.820000    0.490000    6.940000   122  3515  3524  3527
  3524  CT     3.080000   -0.570000    7.620000   123  3523  3525  3528  3529
  3525  C      3.950000   -1.200000    8.720000   124  3524  3526  3544
  3526  O      3.510000   -1.310000    9.860000   126  3525
  3527  H      3.960000    0.440000    5.940000   125  3523
  3528  H1     2.220000   -0.150000    8.130000   127  3524
  3529  CT     2.568700   -1.596473    6.585449   128  3524  3530  3537  3538
  3530  CA     1.697452   -2.741400    7.069148   130  3529  3531  3532
  3531  CA     0.320731   -2.729401    6.789619   131  3530  3533  3539
  3532  CA     2.268915   -3.881987    7.670664   131  3530  3534  3540
  3533  CA    -0.496020   -3.804815    7.170773   133  3531  3535  3541
  3534  CA     1.458003   -4.980674    8.026773   133  3532  3535  3542
  3535  C      0.066506   -4.930014    7.796228   135  3533  3534  3536
  3536  OH    -0.748300   -5.953521    8.149255   136  3535  3543
  3537  HC     2.027843   -1.058697    5.806971   129  3529
  3538  HC     3.411356   -2.068213    6.109506   129  3529
  3539  HA    -0.116484   -1.912767    6.246078   132  3531
  3540  HA     3.332516   -3.926309    7.852544   132  3532
  3541  HA    -1.554080   -3.794138    6.973007   134  3533
  3542  HA     1.889013   -5.848182    8.505538   134  3534
  3543  HO    -0.266898   -6.718555    8.510684   137  3536
  3544  N      5.180000   -1.570000    8.360000    27  3525  3545  3548
  3545  CT     6.070000   -2.350000    9.220000    28  3544  3546  3549  3550
  3546  C      6.830000   -1.470000   10.190000    29  3545  3547  3563
  3547  O      7.430000   -1.970000   11.140000    31  3546
  3548  H      5.440000   -1.470000    7.380000    30  3544
  3549  H1     5.490000   -3.040000    9.840000    32  3545
  3550  CT     7.064716   -3.135388    8.344993    33  3545  3551  3554  3555
  3551  CT     6.449828   -4.271704    7.508331    35  3550  3552  3553  3556
  3552  CT     7.515867   -4.814817    6.557954    37  3551  3557  3558  3559
  3553  CT     5.949609   -5.426332    8.381292    39  3551  3560  3561  3562
  3554  HC     7.558662   -2.429668    7.674285    34  3550
  3555  HC     7.832620   -3.568217    8.988540    34  3550
  3556  HC     5.616658   -3.892337    6.919412    36  3551
  3557  HC     7.105573   -5.634272    5.970711    38  3552
  3558  HC     7.828706   -4.026761    5.872846    38  3552
  3559  HC     8.378440   -5.173265    7.120002    38  3552
  3560  HC     5.566959   -6.224195    7.744833    40  3553
  3561  HC     6.766635   -5.816694    8.988805    40  3553
  3562  HC     5.145343   -5.090126    9.032150    40  3553
  3563  N      6.810000   -0.150000    9.950000   258  3546  3564  3567
  3564  CT     7.770000    0.800000   10.500000   259  3563  3565  3568  3569
  3565  C      8.100000    0.530000   11.970000   260  3564  3566  3580
  3566  O      9.270000    0.490000   12.330000   262  3565
  3567  H      6.330000    0.130000    9.110000   261  3563
  3568  H1     8.690000    0.710000    9.930000   263  3564
  3569  CT     7.240000    2.230000   10.360000   264  3564  3570  3573  3574
  3570  CT     8.210000    3.280000   10.910000   266  3569  3571  3575  3576
  3571  S      9.770000    3.300000   10.010000   268  3570  3572
  3572  CT     9.220000    3.900000    8.400000   269  3571  3577  3578  3579
  3573  HC     7.040000    2.430000    9.310000   265  3569
  3574  HC     6.290000    2.340000   10.890000   265  3569
  3575  H1     7.750000    4.270000   10.830000   267  3570
  3576  H1     8.400000    3.100000   11.970000   267  3570
  3577  H1    10.100000    3.990000    7.750000   270  3572
  3578  H1     8.530000    3.200000    7.940000   270  3572
  3579  H1     8.760000    4.880000    8.500000   270  3572
  3580  N      7.100000    0.380000   12.860000    96  3565  3581  3587
  3581  CT     7.380000    0.270000   14.290000    97  3580  3582  3584  3585
  3582  C      8.290000   -0.920000   14.650000    98  3581  3583  3594
  3583  O      8.900000   -0.910000   15.710000    99  3582
  3584  H1     7.860000    1.180000   14.650000   100  3581
  3585  CT     6.010000    0.110000   14.950000   101  3581  3586  3588  3589
  3586  CT     5.070000   -0.290000   13.820000   103  3585  3587  3590  3591
  3587  CT     5.660000    0.330000   12.590000   105  3580  3586  3592  3593
  3588  HC     5.700000    1.080000   15.350000   102  3585
  3589  HC     6.010000   -0.630000   15.750000   102  3585
  3590  HC     4.050000    0.050000   14.000000   104  3586
  3591  HC     5.090000   -1.380000   13.720000   104  3586
  3592  H1     5.270000    1.340000   12.490000   106  3587
  3593  H1     5.360000   -0.290000   11.760000   106  3587
  3594  N      8.360000   -1.920000   13.770000   122  3582  3595  3598
  3595  CT     8.990000   -3.200000   14.040000   123  3594  3596  3599  3600
  3596  C     10.230000   -3.420000   13.180000   124  3595  3597  3615
  3597  O     10.810000   -4.500000   13.200000   126  3596
  3598  H      7.850000   -1.820000   12.910000   125  3594
  3599  H1     9.330000   -3.240000   15.070000   127  3595
  3600  CT     7.970000   -4.330000   13.820000   128  3595  3601  3608  3609
  3601  CA     6.810000   -4.300000   14.780000   130  3600  3602  3603
  3602  CA     7.030000   -4.280000   16.160000   131  3601  3604  3610
  3603  CA     5.500000   -4.260000   14.300000   131  3601  3605  3611
  3604  CA     5.950000   -4.230000   17.050000   133  3602  3606  3612
  3605  CA     4.420000   -4.230000   15.180000   133  3603  3606  3613
  3606  C      4.640000   -4.210000   16.560000   135  3604  3605  3607
  3607  OH     3.620000   -4.150000   17.430000   136  3606  3614
  3608  HC     7.620000   -4.290000   12.790000   129  3600
  3609  HC     8.480000   -5.290000   13.970000   129  3600
  3610  HA     8.050000   -4.290000   16.560000   132  3602
  3611  HA     5.330000   -4.250000   13.220000   132  3603
  3612  HA     6.140000   -4.200000   18.120000   134  3604
  3613  HA     3.420000   -4.220000   14.780000   134  3605
  3614  HO     3.910000   -4.320000   18.340000   137  3607
  3615  N     10.630000   -2.410000   12.400000    27  3596  3616  3619
  3616  CT    11.740000   -2.580000   11.460000    28  3615  3617  3620  3621
  3617  C     13.080000   -2.630000   12.190000    29  3616  3618  3634
  3618  O     14.090000   -3.000000   11.590000    31  3617
  3619  H     10.140000   -1.530000   12.460000    30  3615
  3620  H1    11.650000   -3.550000   10.960000    32  3616
  3621  CT    11.720000   -1.440000   10.420000    33  3616  3622  3625  3626
  3622  CT    10.650000   -1.580000    9.330000    35  3621  3623  3624  3627
  3623  CT    10.720000   -0.380000    8.380000    37  3622  3628  3629  3630
  3624  CT    10.830000   -2.870000    8.540000    39  3622  3631  3632  3633
  3625  HC    11.560000   -0.500000   10.940000    34  3621
  3626  HC    12.690000   -1.400000    9.920000    34  3621
  3627  HC     9.670000   -1.590000    9.800000    36  3622
  3628  HC     9.930000   -0.440000    7.630000    38  3623
  3629  HC    10.600000    0.550000    8.950000    38  3623
  3630  HC    11.690000   -0.360000    7.880000    38  3623
  3631  HC    10.110000   -2.890000    7.710000    40  3624
  3632  HC    11.840000   -2.930000    8.130000    40  3624
  3633  HC    10.640000   -3.740000    9.160000    40  3624
  3634  N     13.110000   -2.250000   13.460000    65  3617  3635  3638
  3635  CT    14.280000   -2.390000   14.340000    66  3634  3636  3639  3640
  3636  C     14.000000   -3.430000   15.420000    67  3635  3637  3648
  3637  O     14.600000   -3.390000   16.490000    69  3636
  3638  H     12.240000   -1.960000   13.890000    68  3634
  3639  H1    15.130000   -2.760000   13.770000    70  3635
  3640  CT    14.690000   -1.050000   14.960000    71  3635  3641  3642  3643
  3641  OH    13.570000   -0.390000   15.480000    73  3640  3644
  3642  CT    15.410000   -0.140000   13.970000    75  3640  3645  3646  3647
  3643  H1    15.390000   -1.230000   15.780000    72  3640
  3644  HO    13.900000    0.520000   15.600000    74  3641
  3645  HC    15.690000    0.800000   14.450000    76  3642
  3646  HC    16.310000   -0.630000   13.600000    76  3642
  3647  HC    14.760000    0.070000   13.110000    76  3642
  3648  N     13.070000   -4.350000   15.150000     1  3636  3649  3652
  3649  CT    12.730000   -5.450000   16.040000     2  3648  3650  3653  3654
  3650  C     11.990000   -4.990000   17.290000     3  3649  3651  3655
  3651  O     11.650000   -3.810000   17.430000     5  3650
  3652  H     12.560000   -4.280000   14.280000     4  3648
  3653  H1    12.100000   -6.160000   15.500000     6  3649
  3654  H1    13.640000   -5.960000   16.350000     6  3649
  3655  N     11.730000   -5.930000   18.180000    15  3650  3656  3659
  3656  CT    11.100000   -5.680000   19.480000    16  3655  3657  3660  3661
  3657  C     11.940000   -4.670000   20.260000    17  3656  3658  3671
  3658  O     13.160000   -4.820000   20.370000    19  3657
  3659  H     12.130000   -6.840000   18.020000    18  3655
  3660  H1    10.120000   -5.240000   19.320000    20  3656
  3661  CT    10.920000   -6.990000   20.270000    21  3656  3662  3663  3664
  3662  CT    12.010000   -8.020000   19.960000    23  3661  3665  3666  3667
  3663  CT    10.850000   -6.750000   21.780000    25  3661  3668  3669  3670
  3664  HC     9.960000   -7.420000   19.960000    22  3661
  3665  HC    11.870000   -8.900000   20.600000    24  3662
  3666  HC    11.950000   -8.370000   18.930000    24  3662
  3667  HC    12.990000   -7.600000   20.160000    24  3662
  3668  HC    10.620000   -7.690000   22.290000    26  3663
  3669  HC    11.790000   -6.380000   22.180000    26  3663
  3670  HC    10.050000   -6.040000   22.020000    26  3663
  3671  N     11.250000   -3.660000   20.820000   210  3657  3672  3675
  3672  CT    11.870000   -2.680000   21.720000   211  3671  3673  3676  3677
  3673  C     13.040000   -2.010000   21.040000   212  3672  3674  3683
  3674  O     13.940000   -1.460000   21.690000   214  3673
  3675  H     10.250000   -3.590000   20.670000   213  3671
  3676  H1    11.150000   -1.880000   21.930000   215  3672
  3677  CT    12.290000   -3.350000   23.050000   216  3672  3678  3681  3682
  3678  C     11.140000   -3.570000   23.990000   218  3677  3679  3680
  3679  O2    10.020000   -3.050000   23.760000   219  3678
  3680  O2    11.330000   -4.300000   25.010000   219  3678
  3681  HC    12.800000   -4.300000   22.870000   217  3677
  3682  HC    12.970000   -2.690000   23.590000   217  3677
  3683  N     13.040000   -2.020000   19.700000     1  3673  3684  3687
  3684  CT    14.010000   -1.310000   18.900000     2  3683  3685  3688  3689
  3685  C     13.760000    0.190000   18.900000     3  3684  3686  3690
  3686  O     12.760000    0.680000   19.400000     5  3685
  3687  H     12.320000   -2.540000   19.230000     4  3683
  3688  H1    15.010000   -1.520000   19.270000     6  3684
  3689  H1    13.920000   -1.660000   17.870000     6  3684
  3690  N     14.690000    0.890000   18.250000   107  3685  3691  3694
  3691  CT    14.730000    2.350000   18.190000   108  3690  3692  3695  3696
  3692  C     13.410000    2.920000   17.670000   109  3691  3693  3710
  3693  O     13.000000    4.000000   18.090000   111  3692
  3694  H     15.500000    0.370000   17.950000   110  3690
  3695  H1    14.870000    2.750000   19.200000   112  3691
  3696  CT    15.940000    2.740000   17.330000   113  3691  3697  3703  3704
  3697  CA    15.990000    4.190000   16.910000   115  3696  3698  3699
  3698  CA    16.490000    5.150000   17.790000   116  3697  3700  3705
  3699  CA    15.550000    4.570000   15.640000   116  3697  3701  3706
  3700  CA    16.550000    6.500000   17.390000   118  3698  3702  3707
  3701  CA    15.600000    5.910000   15.250000   118  3699  3702  3708
  3702  CA    16.100000    6.880000   16.130000   120  3700  3701  3709
  3703  HC    16.860000    2.500000   17.880000   114  3696
  3704  HC    15.940000    2.120000   16.420000   114  3696
  3705  HA    16.830000    4.880000   18.780000   117  3698
  3706  HA    15.170000    3.820000   14.950000   117  3699
  3707  HA    16.910000    7.250000   18.090000   119  3700
  3708  HA    15.240000    6.200000   14.270000   119  3701
  3709  HA    16.120000    7.930000   15.840000   121  3702
  3710  N     12.760000    2.220000   16.730000    27  3692  3711  3714
  3711  CT    11.620000    2.740000   15.990000    28  3710  3712  3715  3716
  3712  C     10.310000    2.470000   16.720000    29  3711  3713  3729
  3713  O      9.270000    3.010000   16.360000    31  3712
  3714  H     12.980000    1.240000   16.670000    30  3710
  3715  H1    11.700000    3.820000   15.900000    32  3711
  3716  CT    11.580000    2.100000   14.580000    33  3711  3717  3720  3721
  3717  CT    12.650000    2.600000   13.610000    35  3716  3718  3719  3722
  3718  CT    12.530000    1.850000   12.280000    37  3717  3723  3724  3725
  3719  CT    12.520000    4.110000   13.380000    39  3717  3726  3727  3728
  3720  HC    11.620000    1.010000   14.670000    34  3716
  3721  HC    10.610000    2.330000   14.130000    34  3716
  3722  HC    13.640000    2.390000   14.020000    36  3717
  3723  HC    13.290000    2.200000   11.580000    38  3718
  3724  HC    12.670000    0.790000   12.460000    38  3718
  3725  HC    11.540000    2.010000   11.850000    38  3718
  3726  HC    13.260000    4.410000   12.640000    40  3719
  3727  HC    11.530000    4.340000   13.000000    40  3719
  3728  HC    12.700000    4.660000   14.300000    40  3719
  3729  N     10.330000    1.650000   17.770000   122  3712  3730  3733
  3730  CT     9.150000    1.460000   18.590000   123  3729  3731  3734  3735
  3731  C      9.090000    2.560000   19.650000   124  3730  3732  3750
  3732  O      9.380000    2.330000   20.820000   126  3731
  3733  H     11.200000    1.290000   18.120000   125  3729
  3734  H1     8.260000    1.560000   17.970000   127  3730
  3735  CT     9.090000    0.060000   19.210000   128  3730  3736  3743  3744
  3736  CA     7.690000   -0.270000   19.670000   130  3735  3737  3738
  3737  CA     6.740000   -0.700000   18.750000   131  3736  3739  3745
  3738  CA     7.320000   -0.080000   21.000000   131  3736  3740  3746
  3739  CA     5.420000   -0.970000   19.150000   133  3737  3741  3747
  3740  CA     6.000000   -0.360000   21.420000   133  3738  3741  3748
  3741  C      5.060000   -0.800000   20.490000   135  3739  3740  3742
  3742  OH     3.790000   -1.070000   20.880000   136  3741  3749
  3743  HC     9.370000   -0.670000   18.440000   129  3735
  3744  HC     9.810000   -0.040000   20.020000   129  3735
  3745  HA     7.050000   -0.830000   17.710000   132  3737
  3746  HA     8.050000    0.300000   21.720000   132  3738
  3747  HA     4.700000   -1.320000   18.410000   134  3739
  3748  HA     5.720000   -0.190000   22.460000   134  3740
  3749  HO     3.260000   -1.390000   20.150000   137  3742
  3750  N      8.720000    3.760000   19.220000    55  3731  3751  3754
  3751  CT     9.040000    5.010000   19.890000    56  3750  3752  3755  3756
  3752  C      8.430000    6.180000   19.130000    57  3751  3753  3761
  3753  O      7.910000    6.010000   18.020000    59  3752
  3754  H      8.560000    3.830000   18.220000    58  3750
  3755  H1     8.630000    4.990000   20.910000    60  3751
  3756  CT    10.560000    5.180000   19.960000    61  3751  3757  3758  3759
  3757  OH    11.050000    5.550000   18.680000    63  3756  3760
  3758  H1    10.810000    5.980000   20.670000    62  3756
  3759  H1    11.050000    4.260000   20.290000    62  3756
  3760  HO    11.910000    5.080000   18.560000    64  3757
  3761  N      8.530000    7.370000   19.700000   232  3752  3762  3765
  3762  CT     8.100000    8.590000   19.030000   233  3761  3763  3766  3767
  3763  C      8.870000    8.760000   17.720000   234  3762  3764  3776
  3764  O      8.340000    9.310000   16.760000   236  3763
  3765  H      8.890000    7.410000   20.650000   235  3761
  3766  H1     7.040000    8.490000   18.770000   237  3762
  3767  CT     8.250000    9.790000   19.960000   238  3762  3768  3772  3773
  3768  CT     9.700000   10.190000   20.260000   240  3767  3769  3774  3775
  3769  C      9.790000   11.480000   21.060000   242  3768  3770  3771
  3770  O2     8.780000   11.890000   21.680000   243  3769
  3771  O2    10.890000   12.080000   21.070000   243  3769
  3772  HC     7.790000   10.640000   19.450000   239  3767
  3773  HC     7.710000    9.600000   20.890000   239  3767
  3774  HC    10.200000    9.390000   20.810000   241  3768
  3775  HC    10.240000   10.350000   19.320000   241  3768
  3776  N     10.110000    8.260000   17.660000   210  3763  3777  3780
  3777  CT    10.950000    8.380000   16.470000   211  3776  3778  3781  3782
  3778  C     10.350000    7.550000   15.330000   212  3777  3779  3788
  3779  O     10.390000    7.970000   14.160000   214  3778
  3780  H     10.440000    7.660000   18.410000   213  3776
  3781  H1    10.960000    9.420000   16.150000   215  3777
  3782  CT    12.400000    7.950000   16.740000   216  3777  3783  3786  3787
  3783  C     13.070000    8.760000   17.840000   218  3782  3784  3785
  3784  O2    13.290000    9.980000   17.640000   219  3783
  3785  O2    13.310000    8.220000   18.940000   219  3783
  3786  HC    12.430000    6.880000   16.980000   217  3782
  3787  HC    12.980000    8.090000   15.830000   217  3782
  3788  N      9.770000    6.390000   15.650000     1  3778  3789  3792
  3789  CT     9.080000    5.560000   14.670000     2  3788  3790  3793  3794
  3790  C      7.770000    6.170000   14.240000     3  3789  3791  3795
  3791  O      7.370000    6.040000   13.080000     5  3790
  3792  H      9.790000    6.110000   16.620000     4  3788
  3793  H1     9.700000    5.390000   13.790000     6  3789
  3794  H1     8.800000    4.620000   15.080000     6  3789
  3795  N      7.090000    6.850000   15.160000    15  3790  3796  3799
  3796  CT     5.850000    7.560000   14.840000    16  3795  3797  3800  3801
  3797  C      6.160000    8.630000   13.800000    17  3796  3798  3811
  3798  O      5.490000    8.710000   12.770000    19  3797
  3799  H      7.470000    6.870000   16.100000    18  3795
  3800  H1     5.150000    6.860000   14.390000    20  3796
  3801  CT     5.210000    8.160000   16.100000    21  3796  3802  3803  3804
  3802  CT     4.040000    9.090000   15.750000    23  3801  3805  3806  3807
  3803  CT     4.720000    7.050000   17.040000    25  3801  3808  3809  3810
  3804  HC     5.940000    8.750000   16.640000    22  3801
  3805  HC     3.600000    9.430000   16.680000    24  3802
  3806  HC     4.390000    9.970000   15.210000    24  3802
  3807  HC     3.290000    8.570000   15.160000    24  3802
  3808  HC     4.140000    7.450000   17.870000    26  3803
  3809  HC     4.110000    6.320000   16.500000    26  3803
  3810  HC     5.570000    6.510000   17.450000    26  3803
  3811  N      7.200000    9.430000   14.060000   258  3797  3812  3815
  3812  CT     7.630000   10.480000   13.140000   259  3811  3813  3816  3817
  3813  C      8.000000    9.870000   11.800000   260  3812  3814  3828
  3814  O      7.590000   10.380000   10.750000   262  3813
  3815  H      7.700000    9.300000   14.940000   261  3811
  3816  H1     6.820000   11.200000   12.980000   263  3812
  3817  CT     8.860000   11.220000   13.690000   264  3812  3818  3821  3822
  3818  CT     8.590000   12.050000   14.930000   266  3817  3819  3823  3824
  3819  S     10.130000   12.530000   15.750000   268  3818  3820
  3820  CT    10.680000   13.860000   14.670000   269  3819  3825  3826  3827
  3821  HC     9.640000   10.480000   13.920000   265  3817
  3822  HC     9.260000   11.870000   12.910000   265  3817
  3823  H1     8.010000   12.940000   14.680000   267  3818
  3824  H1     8.010000   11.460000   15.640000   267  3818
  3825  H1    11.630000   14.260000   15.040000   270  3820
  3826  H1    10.830000   13.490000   13.650000   270  3820
  3827  H1     9.940000   14.660000   14.670000   270  3820
  3828  N      8.780000    8.790000   11.820000     7  3813  3829  3832
  3829  CT     9.290000    8.160000   10.610000     8  3828  3830  3833  3834
  3830  C      8.140000    7.650000    9.760000     9  3829  3831  3838
  3831  O      8.150000    7.800000    8.540000    11  3830
  3832  H      9.160000    8.480000   12.710000    10  3828
  3833  H1     9.850000    8.890000   10.020000    12  3829
  3834  CT    10.240000    7.010000   11.000000    13  3829  3835  3836  3837
  3835  HC    10.630000    6.530000   10.110000    14  3834
  3836  HC    11.070000    7.410000   11.590000    14  3834
  3837  HC     9.710000    6.270000   11.600000    14  3834
  3838  N      7.120000    7.060000   10.390000   287  3830  3839  3842
  3839  CT     5.980000    6.510000    9.650000   288  3838  3840  3843  3844
  3840  C      5.310000    7.620000    8.840000   289  3839  3841  3862
  3841  O      5.060000    7.460000    7.640000   291  3840
  3842  H      7.200000    6.910000   11.390000   290  3838
  3843  H1     6.340000    5.780000    8.920000   292  3839
  3844  CT     5.010000    5.840000   10.620000   293  3839  3845  3851  3852
  3845  CT     3.810000    5.210000    9.890000   295  3844  3846  3853  3854
  3846  CT     2.850000    4.550000   10.870000   297  3845  3847  3855  3856
  3847  N2     3.070000    3.100000   10.950000   299  3846  3848  3857
  3848  CA     2.320000    2.280000   11.660000   301  3847  3849  3850
  3849  N2     1.530000    2.750000   12.590000   302  3848  3858  3859
  3850  N2     2.370000    1.000000   11.410000   302  3848  3860  3861
  3851  HC     5.530000    5.040000   11.170000   294  3844
  3852  HC     4.670000    6.580000   11.340000   294  3844
  3853  HC     3.260000    6.010000    9.380000   296  3845
  3854  HC     4.160000    4.500000    9.150000   296  3845
  3855  H1     2.990000    4.990000   11.860000   298  3846
  3856  H1     1.830000    4.740000   10.550000   298  3846
  3857  H      3.630000    2.650000   10.240000   300  3847
  3858  H      0.870000    2.130000   13.030000   303  3849
  3859  H      1.500000    3.740000   12.800000   303  3849
  3860  H      1.650000    0.420000   11.820000   303  3850
  3861  H      2.950000    0.600000   10.690000   303  3850
  3862  N      5.000000    8.750000    9.480000   244  3840  3863  3866
  3863  CT     4.250000    9.820000    8.810000   245  3862  3864  3867  3868
  3864  C      5.140000   10.520000    7.790000   246  3863  3865  3879
  3865  O      4.660000   10.970000    6.740000   248  3864
  3866  H      5.240000    8.820000   10.460000   247  3862
  3867  H1     3.430000    9.370000    8.240000   249  3863
  3868  CT     3.660000   10.830000    9.810000   250  3863  3869  3873  3874
  3869  CT     2.620000   10.240000   10.750000   252  3868  3870  3875  3876
  3870  C      1.500000    9.480000   10.070000   254  3869  3871  3872
  3871  O      0.890000    9.930000    9.110000   255  3870
  3872  N      1.180000    8.310000   10.560000   256  3870  3877  3878
  3873  HC     4.470000   11.270000   10.400000   251  3868
  3874  HC     3.190000   11.640000    9.240000   251  3868
  3875  HC     3.130000    9.630000   11.490000   253  3869
  3876  HC     2.120000   11.050000   11.280000   253  3869
  3877  H      0.420000    7.730000   10.210000   257  3872
  3878  H      1.690000    8.040000   11.370000   257  3872
  3879  N      6.450000   10.600000    8.060000    27  3864  3880  3883
  3880  CT     7.400000   11.130000    7.070000    28  3879  3881  3884  3885
  3881  C      7.380000   10.260000    5.820000    29  3880  3882  3898
  3882  O      7.300000   10.780000    4.700000    31  3881
  3883  H      6.800000   10.280000    8.950000    30  3879
  3884  H1     7.070000   12.120000    6.780000    32  3880
  3885  CT     8.810000   11.210000    7.670000    33  3880  3886  3889  3890
  3886  CT     9.910000   11.610000    6.670000    35  3885  3887  3888  3891
  3887  CT     9.590000   12.940000    5.990000    37  3886  3892  3893  3894
  3888  CT    11.260000   11.700000    7.370000    39  3886  3895  3896  3897
  3889  HC     8.800000   11.910000    8.500000    34  3885
  3890  HC     9.080000   10.230000    8.080000    34  3885
  3891  HC     9.990000   10.830000    5.900000    36  3886
  3892  HC    10.410000   13.190000    5.300000    38  3887
  3893  HC     8.680000   12.870000    5.400000    38  3887
  3894  HC     9.510000   13.750000    6.710000    38  3887
  3895  HC    12.030000   11.970000    6.650000    40  3888
  3896  HC    11.220000   12.450000    8.170000    40  3888
  3897  HC    11.510000   10.730000    7.810000    40  3888
  3898  N      7.460000    8.940000    6.010000    15  3881  3899  3902
  3899  CT     7.510000    8.000000    4.900000    16  3898  3900  3903  3904
  3900  C      6.200000    8.070000    4.110000    17  3899  3901  3914
  3901  O      6.220000    8.080000    2.870000    19  3900
  3902  H      7.570000    8.600000    6.960000    18  3898
  3903  H1     8.310000    8.280000    4.210000    20  3899
  3904  CT     7.790000    6.560000    5.400000    21  3899  3905  3906  3907
  3905  CT     7.500000    5.510000    4.330000    23  3904  3908  3909  3910
  3906  CT     9.260000    6.420000    5.830000    25  3904  3911  3912  3913
  3907  HC     7.150000    6.350000    6.260000    22  3904
  3908  HC     7.750000    4.520000    4.700000    24  3905
  3909  HC     6.440000    5.500000    4.060000    24  3905
  3910  HC     8.090000    5.730000    3.440000    24  3905
  3911  HC     9.440000    5.400000    6.160000    26  3906
  3912  HC     9.920000    6.630000    4.990000    26  3906
  3913  HC     9.500000    7.100000    6.640000    26  3906
  3914  N      5.050000    8.160000    4.790000   122  3900  3915  3918
  3915  CT     3.780000    8.300000    4.090000   123  3914  3916  3919  3920
  3916  C      3.780000    9.550000    3.220000   124  3915  3917  3935
  3917  O      3.310000    9.530000    2.080000   126  3916
  3918  H      5.080000    8.080000    5.800000   125  3914
  3919  H1     3.640000    7.460000    3.420000   127  3915
  3920  CT     2.619511    8.382010    5.081353   128  3915  3921  3928  3929
  3921  CA     2.039694    7.066140    5.551328   130  3920  3922  3923
  3922  CA     1.713127    6.062891    4.615001   131  3921  3924  3930
  3923  CA     1.733808    6.885993    6.915157   131  3921  3925  3931
  3924  CA     1.113230    4.869468    5.046662   133  3922  3926  3932
  3925  CA     1.104918    5.703881    7.344876   133  3923  3926  3933
  3926  C      0.804332    4.695730    6.408506   135  3924  3925  3927
  3927  OH     0.218397    3.548793    6.814022   136  3926  3934
  3928  HC     2.911957    8.990890    5.937289   129  3920
  3929  HC     1.817363    8.907514    4.576336   129  3920
  3930  HA     1.914464    6.191419    3.560737   132  3922
  3931  HA     1.966087    7.658505    7.634615   132  3923
  3932  HA     0.880641    4.084746    4.343775   134  3924
  3933  HA     0.853689    5.554428    8.383883   134  3925
  3934  HO     0.401682    2.845302    6.158268   137  3927
  3935  N      4.300000   10.650000    3.760000    65  3916  3936  3939
  3936  CT     4.240000   11.930000    3.060000    66  3935  3937  3940  3941
  3937  C      5.150000   11.890000    1.840000    67  3936  3938  3949
  3938  O      4.760000   12.340000    0.770000    69  3937
  3939  H      4.620000   10.620000    4.720000    68  3935
  3940  H1     3.230000   12.090000    2.690000    70  3936
  3941  CT     4.580000   13.070000    4.010000    71  3936  3942  3943  3944
  3942  OH     3.610000   13.100000    5.040000    73  3941  3945
  3943  CT     4.580000   14.430000    3.300000    75  3941  3946  3947  3948
  3944  H1     5.570000   12.910000    4.450000    72  3941
  3945  HO     3.920000   13.750000    5.680000    74  3942
  3946  HC     4.780000   15.230000    4.010000    76  3943
  3947  HC     5.340000   14.460000    2.530000    76  3943
  3948  HC     3.600000   14.610000    2.850000    76  3943
  3949  N      6.360000   11.330000    1.980000    41  3937  3950  3953
  3950  CT     7.270000   11.160000    0.850000    42  3949  3951  3954  3955
  3951  C      6.590000   10.280000   -0.200000    43  3950  3952  3968
  3952  O      6.590000   10.590000   -1.390000    45  3951
  3953  H      6.630000   10.980000    2.900000    44  3949
  3954  H1     7.480000   12.130000    0.380000    46  3950
  3955  CT     8.610000   10.540000    1.320000    47  3950  3956  3957  3959
  3956  CT     9.400000   11.540000    2.190000    49  3955  3958  3960  3961
  3957  CT     9.440000   10.080000    0.110000    51  3955  3962  3963  3964
  3958  CT    10.600000   10.900000    2.900000    53  3956  3965  3966  3967
  3959  HC     8.380000    9.660000    1.930000    48  3955
  3960  HC     9.750000   12.360000    1.560000    50  3956
  3961  HC     8.750000   11.960000    2.950000    50  3956
  3962  HC    10.390000    9.650000    0.440000    52  3957
  3963  HC     8.920000    9.300000   -0.450000    52  3957
  3964  HC     9.650000   10.920000   -0.560000    52  3957
  3965  HC    11.090000   11.640000    3.530000    54  3958
  3966  HC    10.260000   10.080000    3.530000    54  3958
  3967  HC    11.330000   10.540000    2.180000    54  3958
  3968  N      6.000000    9.170000    0.240000     7  3951  3969  3972
  3969  CT     5.340000    8.240000   -0.650000     8  3968  3970  3973  3974
  3970  C      4.150000    8.900000   -1.340000     9  3969  3971  3978
  3971  O      3.970000    8.730000   -2.540000    11  3970
  3972  H      6.080000    8.930000    1.220000    10  3968
  3973  H1     6.040000    7.920000   -1.430000    12  3969
  3974  CT     4.910000    7.010000    0.150000    13  3969  3975  3976  3977
  3975  HC     4.520000    6.250000   -0.530000    14  3974
  3976  HC     5.770000    6.600000    0.670000    14  3974
  3977  HC     4.140000    7.270000    0.890000    14  3974
  3978  N      3.360000    9.690000   -0.600000   649  3970  3979  3982
  3979  CT     2.180000   10.360000   -1.140000   650  3978  3980  3983  3984
  3980  C      2.580000   11.320000   -2.250000   651  3979  3981  3991
  3981  O      2.000000   11.310000   -3.330000   653  3980
  3982  H      3.590000    9.750000    0.370000   652  3978
  3983  H1     1.530000    9.620000   -1.600000   654  3979
  3984  CT     1.370103   11.112741   -0.087590   655  3979  3985  3988  3989
  3985  C      0.607353   10.205357    0.849855   657  3984  3986  3987
  3986  O      0.127478    9.158050    0.434476   658  3985
  3987  OH     0.884308   10.385587    2.148225   659  3985  3990
  3988  HC     2.009534   11.798823    0.469252   656  3984
  3989  HC     0.613166   11.681561   -0.608560   656  3984
  3990  HO     1.814191   10.093398    2.207931   660  3987
  3991  N      3.580000   12.160000   -1.970000    15  3980  3992  3995
  3992  CT     4.010000   13.190000   -2.920000    16  3991  3993  3996  3997
  3993  C      4.590000   12.520000   -4.170000    17  3992  3994  4007
  3994  O      4.330000   12.950000   -5.290000    19  3993
  3995  H      4.050000   12.100000   -1.080000    18  3991
  3996  H1     3.160000   13.790000   -3.240000    20  3992
  3997  CT     5.050000   14.110000   -2.270000    21  3992  3998  3999  4000
  3998  CT     5.720000   15.030000   -3.290000    23  3997  4001  4002  4003
  3999  CT     4.420000   14.950000   -1.150000    25  3997  4004  4005  4006
  4000  HC     5.840000   13.490000   -1.820000    22  3997
  4001  HC     6.420000   15.710000   -2.780000    24  3998
  4002  HC     6.310000   14.460000   -4.010000    24  3998
  4003  HC     4.980000   15.630000   -3.820000    24  3998
  4004  HC     5.140000   15.660000   -0.740000    26  3999
  4005  HC     3.550000   15.490000   -1.530000    26  3999
  4006  HC     4.070000   14.320000   -0.350000    26  3999
  4007  N      5.370000   11.460000   -3.960000    55  3993  4008  4011
  4008  CT     6.080000   10.760000   -5.030000    56  4007  4009  4012  4013
  4009  C      5.100000    9.990000   -5.900000    57  4008  4010  4018
  4010  O      5.140000   10.090000   -7.130000    59  4009
  4011  H      5.640000   11.230000   -3.010000    58  4007
  4012  H1     6.570000   11.500000   -5.660000    60  4008
  4013  CT     7.140000    9.830000   -4.440000    61  4008  4014  4015  4016
  4014  OH     8.090000   10.570000   -3.710000    63  4013  4017
  4015  H1     6.660000    9.100000   -3.780000    62  4013
  4016  H1     7.640000    9.290000   -5.250000    62  4013
  4017  HO     8.700000    9.980000   -3.270000    64  4014
  4018  N      4.220000    9.200000   -5.280000    55  4009  4019  4022
  4019  CT     3.330000    8.290000   -5.970000    56  4018  4020  4023  4024
  4020  C      2.180000    9.030000   -6.640000    57  4019  4021  4029
  4021  O      1.610000    8.520000   -7.610000    59  4020
  4022  H      4.170000    9.210000   -4.270000    58  4018
  4023  H1     3.880000    7.780000   -6.760000    60  4019
  4024  CT     2.748247    7.200868   -5.052599    61  4019  4025  4026  4027
  4025  OH     1.976615    7.742518   -3.995040    63  4024  4028
  4026  H1     2.115557    6.541024   -5.648592    62  4024
  4027  H1     3.559241    6.604203   -4.634043    62  4024
  4028  HO     2.615980    8.090930   -3.345615    64  4025
  4029  N      1.820000   10.210000   -6.140000   271  4020  4030  4033
  4030  CT     0.650000   10.930000   -6.650000   272  4029  4031  4034  4035
  4031  C      1.060000   12.100000   -7.500000   273  4030  4032  4049
  4032  O      0.690000   12.170000   -8.670000   275  4031
  4033  H      2.270000   10.520000   -5.280000   274  4029
  4034  H1     0.080000   10.280000   -7.310000   276  4030
  4035  CT    -0.322540   11.321878   -5.526420   277  4030  4036  4040  4041
  4036  CT    -0.724448   10.134167   -4.641106   279  4035  4037  4042  4043
  4037  CT    -1.692075   10.554814   -3.526244   281  4036  4038  4044  4045
  4038  CT    -1.461739    9.741155   -2.277562   283  4037  4039  4046  4047
  4039  N3    -1.914464    8.362550   -2.411479   285  4038  4048  4401
  4040  HC     0.121915   12.104583   -4.910845   278  4035
  4041  HC    -1.227795   11.711926   -5.988417   278  4035
  4042  HC    -1.194087    9.368078   -5.253407   280  4036
  4043  HC     0.169714    9.710755   -4.188894   280  4036
  4044  HC    -1.514870   11.600950   -3.272378   282  4037
  4045  HC    -2.724789   10.456723   -3.863442   282  4037
  4046  HP    -0.407670    9.745786   -2.049100   284  4038
  4047  HP    -2.017366   10.184879   -1.467845   284  4038
  4048  H     -2.888334    8.201645   -2.163482   286  4039
  4049  N      1.820000   13.020000   -6.930000    15  4031  4050  4053
  4050  CT     2.130000   14.270000   -7.620000    16  4049  4051  4054  4055
  4051  C      3.220000   14.050000   -8.650000    17  4050  4052  4065
  4052  O      3.040000   14.370000   -9.820000    19  4051
  4053  H      2.170000   12.830000   -6.000000    18  4049
  4054  H1     1.250000   14.620000   -8.160000    20  4050
  4055  CT     2.530000   15.370000   -6.610000    21  4050  4056  4057  4058
  4056  CT     2.940000   16.660000   -7.320000    23  4055  4059  4060  4061
  4057  CT     1.390000   15.650000   -5.630000    25  4055  4062  4063  4064
  4058  HC     3.380000   15.040000   -6.020000    22  4055
  4059  HC     3.180000   17.420000   -6.580000    24  4056
  4060  HC     3.820000   16.500000   -7.950000    24  4056
  4061  HC     2.120000   17.030000   -7.940000    24  4056
  4062  HC     1.690000   16.470000   -5.000000    26  4057
  4063  HC     0.500000   15.970000   -6.180000    26  4057
  4064  HC     1.160000   14.780000   -5.020000    26  4057
  4065  N      4.380000   13.530000   -8.230000    41  4051  4066  4069
  4066  CT     5.530000   13.450000   -9.120000    42  4065  4067  4070  4071
  4067  C      5.200000   12.480000  -10.260000    43  4066  4068  4084
  4068  O      5.470000   12.770000  -11.420000    45  4067
  4069  H      4.470000   13.290000   -7.240000    44  4065
  4070  H1     5.710000   14.430000   -9.570000    46  4066
  4071  CT     6.800000   13.030000   -8.360000    47  4066  4072  4073  4075
  4072  CT     7.160000   14.070000   -7.270000    49  4071  4074  4076  4077
  4073  CT     7.960000   12.850000   -9.350000    51  4071  4078  4079  4080
  4074  CT     8.440000   13.730000   -6.500000    53  4072  4081  4082  4083
  4075  HC     6.610000   12.070000   -7.880000    48  4071
  4076  HC     7.270000   15.050000   -7.740000    50  4072
  4077  HC     6.340000   14.140000   -6.550000    50  4072
  4078  HC     8.850000   12.480000   -8.840000    52  4073
  4079  HC     7.710000   12.120000  -10.120000    52  4073
  4080  HC     8.190000   13.800000   -9.830000    52  4073
  4081  HC     8.570000   14.460000   -5.700000    54  4074
  4082  HC     8.370000   12.740000   -6.060000    54  4074
  4083  HC     9.310000   13.790000   -7.150000    54  4074
  4084  N      4.580000   11.350000   -9.940000   122  4067  4085  4088
  4085  CT     4.050000   10.410000  -10.920000   123  4084  4086  4089  4090
  4086  C      3.170000   11.140000  -11.930000   124  4085  4087  4105
  4087  O      3.350000   10.990000  -13.140000   126  4086
  4088  H      4.460000   11.150000   -8.950000   125  4084
  4089  H1     4.880000    9.960000  -11.480000   127  4085
  4090  CT     3.290000    9.320000  -10.170000   128  4085  4091  4098  4099
  4091  CA     2.570000    8.290000  -11.020000   130  4090  4092  4093
  4092  CA     3.270000    7.250000  -11.650000   131  4091  4094  4100
  4093  CA     1.170000    8.310000  -11.090000   131  4091  4095  4101
  4094  CA     2.590000    6.270000  -12.380000   133  4092  4096  4102
  4095  CA     0.480000    7.320000  -11.820000   133  4093  4096  4103
  4096  C      1.190000    6.300000  -12.460000   135  4094  4095  4097
  4097  OH     0.530000    5.350000  -13.130000   136  4096  4104
  4098  HC     3.990000    8.800000   -9.520000   129  4090
  4099  HC     2.550000    9.810000   -9.540000   129  4090
  4100  HA     4.360000    7.220000  -11.560000   132  4092
  4101  HA     0.600000    9.110000  -10.620000   132  4093
  4102  HA     3.150000    5.470000  -12.870000   134  4094
  4103  HA    -0.600000    7.340000  -11.900000   134  4095
  4104  HO     1.110000    4.680000  -13.520000   137  4097
  4105  N      2.230000   11.960000  -11.440000     1  4086  4106  4109
  4106  CT     1.310000   12.700000  -12.290000     2  4105  4107  4110  4111
  4107  C      2.050000   13.680000  -13.190000     3  4106  4108  4112
  4108  O      1.700000   13.850000  -14.360000     5  4107
  4109  H      2.110000   12.030000  -10.440000     4  4105
  4110  H1     0.740000   12.010000  -12.920000     6  4106
  4111  H1     0.610000   13.250000  -11.660000     6  4106
  4112  N      3.080000   14.340000  -12.650000    15  4107  4113  4116
  4113  CT     3.860000   15.310000  -13.410000    16  4112  4114  4117  4118
  4114  C      4.610000   14.590000  -14.520000    17  4113  4115  4128
  4115  O      4.620000   15.050000  -15.660000    19  4114
  4116  H      3.270000   14.170000  -11.670000    18  4112
  4117  H1     3.190000   16.020000  -13.890000    20  4113
  4118  CT     4.810000   16.090000  -12.480000    21  4113  4119  4120  4121
  4119  CT     5.800000   16.940000  -13.290000    23  4118  4122  4123  4124
  4120  CT     4.040000   16.990000  -11.510000    25  4118  4125  4126  4127
  4121  HC     5.390000   15.370000  -11.890000    22  4118
  4122  HC     6.430000   17.510000  -12.600000    24  4119
  4123  HC     6.450000   16.310000  -13.900000    24  4119
  4124  HC     5.260000   17.630000  -13.940000    24  4119
  4125  HC     4.740000   17.510000  -10.850000    26  4120
  4126  HC     3.480000   17.740000  -12.080000    26  4120
  4127  HC     3.340000   16.430000  -10.910000    26  4120
  4128  N      5.250000   13.470000  -14.210000    27  4114  4129  4132
  4129  CT     6.010000   12.710000  -15.200000    28  4128  4130  4133  4134
  4130  C      5.090000   12.210000  -16.300000    29  4129  4131  4147
  4131  O      5.450000   12.240000  -17.470000    31  4130
  4132  H      5.200000   13.140000  -13.250000    30  4128
  4133  H1     6.720000   13.370000  -15.690000    32  4129
  4134  CT     6.740000   11.550000  -14.500000    33  4129  4135  4138  4139
  4135  CT     7.910000   11.970000  -13.590000    35  4134  4136  4137  4140
  4136  CT     8.680000   10.730000  -13.130000    37  4135  4141  4142  4143
  4137  CT     8.860000   12.930000  -14.300000    39  4135  4144  4145  4146
  4138  HC     6.030000   10.960000  -13.920000    34  4134
  4139  HC     7.150000   10.910000  -15.290000    34  4134
  4140  HC     7.520000   12.480000  -12.710000    36  4135
  4141  HC     9.470000   11.020000  -12.440000    38  4136
  4142  HC     7.990000   10.050000  -12.640000    38  4136
  4143  HC     9.120000   10.220000  -14.000000    38  4136
  4144  HC     9.720000   13.130000  -13.650000    40  4137
  4145  HC     9.220000   12.490000  -15.230000    40  4137
  4146  HC     8.370000   13.880000  -14.490000    40  4137
  4147  N      3.880000   11.760000  -15.940000    27  4130  4148  4151
  4148  CT     2.930000   11.300000  -16.950000    28  4147  4149  4152  4153
  4149  C      2.540000   12.450000  -17.870000    29  4148  4150  4166
  4150  O      2.430000   12.280000  -19.080000    31  4149
  4151  H      3.630000   11.710000  -14.960000    30  4147
  4152  H1     3.410000   10.570000  -17.600000    32  4148
  4153  CT     1.670000   10.700000  -16.280000    33  4148  4154  4157  4158
  4154  CT     1.790000    9.240000  -15.840000    35  4153  4155  4156  4159
  4155  CT     0.470000    8.750000  -15.250000    37  4154  4160  4161  4162
  4156  CT     2.180000    8.340000  -17.020000    39  4154  4163  4164  4165
  4157  HC     1.390000   11.310000  -15.420000    34  4153
  4158  HC     0.850000   10.760000  -17.000000    34  4153
  4159  HC     2.570000    9.160000  -15.080000    36  4154
  4160  HC     0.570000    7.710000  -14.940000    38  4155
  4161  HC     0.220000    9.350000  -14.380000    38  4155
  4162  HC    -0.320000    8.840000  -16.000000    38  4155
  4163  HC     2.220000    7.310000  -16.660000    40  4156
  4164  HC     1.440000    8.410000  -17.820000    40  4156
  4165  HC     3.160000    8.590000  -17.410000    40  4156
  4166  N      2.370000   13.640000  -17.280000     1  4149  4167  4170
  4167  CT     2.060000   14.850000  -18.030000     2  4166  4168  4171  4172
  4168  C      3.180000   15.190000  -19.000000     3  4167  4169  4173
  4169  O      2.920000   15.570000  -20.140000     5  4168
  4170  H      2.380000   13.670000  -16.270000     4  4166
  4171  H1     1.130000   14.720000  -18.590000     6  4167
  4172  H1     1.950000   15.680000  -17.340000     6  4167
  4173  N      4.430000   15.030000  -18.560000   220  4168  4174  4177
  4174  CT     5.610000   15.300000  -19.380000   221  4173  4175  4178  4179
  4175  C      5.670000   14.290000  -20.510000   222  4174  4176  4187
  4176  O      5.950000   14.650000  -21.640000   224  4175
  4177  H      4.550000   14.810000  -17.580000   223  4173
  4178  H1     5.510000   16.290000  -19.850000   225  4174
  4179  CT     6.890000   15.250000  -18.540000   226  4174  4180  4183  4184
  4180  C      7.050000   16.470000  -17.650000   228  4179  4181  4182
  4181  O      6.300000   17.420000  -17.730000   229  4180
  4182  N      8.040000   16.440000  -16.780000   230  4180  4185  4186
  4183  HC     6.890000   14.360000  -17.910000   227  4179
  4184  HC     7.760000   15.210000  -19.190000   227  4179
  4185  H      8.120000   17.290000  -16.260000   231  4182
  4186  H      8.710000   15.690000  -16.740000   231  4182
  4187  N      5.380000   13.020000  -20.220000    27  4175  4188  4191
  4188  CT     5.310000   11.990000  -21.240000    28  4187  4189  4192  4193
  4189  C      4.250000   12.370000  -22.280000    29  4188  4190  4206
  4190  O      4.500000   12.290000  -23.480000    31  4189
  4191  H      5.160000   12.790000  -19.260000    30  4187
  4192  H1     6.280000   11.950000  -21.750000    32  4188
  4193  CT     5.000000   10.630000  -20.590000    33  4188  4194  4197  4198
  4194  CT     4.860000    9.470000  -21.590000    35  4193  4195  4196  4199
  4195  CT     6.140000    9.300000  -22.400000    37  4194  4200  4201  4202
  4196  CT     4.550000    8.180000  -20.840000    39  4194  4203  4204  4205
  4197  HC     5.780000   10.390000  -19.870000    34  4193
  4198  HC     4.060000   10.710000  -20.040000    34  4193
  4199  HC     4.040000    9.680000  -22.270000    36  4194
  4200  HC     6.030000    8.440000  -23.060000    38  4195
  4201  HC     6.310000   10.170000  -23.030000    38  4195
  4202  HC     6.990000    9.130000  -21.740000    38  4195
  4203  HC     4.450000    7.360000  -21.550000    40  4196
  4204  HC     5.360000    7.960000  -20.130000    40  4196
  4205  HC     3.620000    8.270000  -20.280000    40  4196
  4206  N      3.080000   12.800000  -21.820000     7  4189  4207  4210
  4207  CT     1.980000   13.130000  -22.710000     8  4206  4208  4211  4212
  4208  C      2.360000   14.280000  -23.630000     9  4207  4209  4216
  4209  O      1.980000   14.310000  -24.790000    11  4208
  4210  H      2.930000   12.810000  -20.810000    10  4206
  4211  H1     1.770000   12.260000  -23.340000    12  4207
  4212  CT     0.730000   13.470000  -21.900000    13  4207  4213  4214  4215
  4213  HC    -0.060000   13.780000  -22.580000    14  4212
  4214  HC     0.400000   12.590000  -21.340000    14  4212
  4215  HC     0.950000   14.270000  -21.200000    14  4212
  4216  N      3.120000   15.250000  -23.100000    41  4208  4217  4220
  4217  CT     3.610000   16.370000  -23.900000    42  4216  4218  4221  4222
  4218  C      4.480000   15.850000  -25.030000    43  4217  4219  4235
  4219  O      4.320000   16.280000  -26.170000    45  4218
  4220  H      3.360000   15.190000  -22.120000    44  4216
  4221  H1     2.770000   16.880000  -24.360000    46  4217
  4222  CT     4.360000   17.390000  -23.010000    47  4217  4223  4224  4226
  4223  CT     3.370000   18.210000  -22.160000    49  4222  4225  4227  4228
  4224  CT     5.230000   18.320000  -23.870000    51  4222  4229  4230  4231
  4225  CT     4.060000   19.120000  -21.130000    53  4223  4232  4233  4234
  4226  HC     5.020000   16.850000  -22.340000    48  4222
  4227  HC     2.750000   18.820000  -22.820000    50  4223
  4228  HC     2.720000   17.540000  -21.610000    50  4223
  4229  HC     5.780000   19.020000  -23.250000    52  4224
  4230  HC     5.990000   17.770000  -24.430000    52  4224
  4231  HC     4.620000   18.890000  -24.570000    52  4224
  4232  HC     3.300000   19.610000  -20.530000    54  4225
  4233  HC     4.690000   18.520000  -20.460000    54  4225
  4234  HC     4.660000   19.890000  -21.610000    54  4225
  4235  N      5.390000   14.920000  -24.750000    65  4218  4236  4239
  4236  CT     6.330000   14.410000  -25.760000    66  4235  4237  4240  4241
  4237  C      5.580000   13.590000  -26.810000    67  4236  4238  4249
  4238  O      6.000000   13.530000  -27.960000    69  4237
  4239  H      5.460000   14.580000  -23.800000    68  4235
  4240  H1     6.770000   15.270000  -26.280000    70  4236
  4241  CT     7.460000   13.580000  -25.160000    71  4236  4242  4243  4244
  4242  OH     6.970000   12.310000  -24.800000    73  4241  4245
  4243  CT     8.120000   14.240000  -23.950000    75  4241  4246  4247  4248
  4244  H1     8.210000   13.440000  -25.930000    72  4241
  4245  HO     7.680000   11.850000  -24.330000    74  4242
  4246  HC     8.970000   13.630000  -23.610000    76  4243
  4247  HC     8.470000   15.230000  -24.240000    76  4243
  4248  HC     7.440000   14.310000  -23.170000    76  4243
  4249  N      4.480000   12.940000  -26.410000    27  4237  4250  4253
  4250  CT     3.670000   12.140000  -27.330000    28  4249  4251  4254  4255
  4251  C      2.680000   13.020000  -28.090000    29  4250  4252  4268
  4252  O      2.060000   12.570000  -29.060000    31  4251
  4253  H      4.280000   12.960000  -25.420000    30  4249
  4254  H1     4.300000   11.680000  -28.080000    32  4250
  4255  CT     2.900000   11.060000  -26.550000    33  4250  4256  4259  4260
  4256  CT     3.770000   10.000000  -25.860000    35  4255  4257  4258  4261
  4257  CT     2.870000    9.010000  -25.120000    37  4256  4262  4263  4264
  4258  CT     4.650000    9.250000  -26.850000    39  4256  4265  4266  4267
  4259  HC     2.290000   11.550000  -25.790000    34  4255
  4260  HC     2.230000   10.540000  -27.240000    34  4255
  4261  HC     4.420000   10.470000  -25.120000    36  4256
  4262  HC     3.480000    8.250000  -24.610000    38  4257
  4263  HC     2.270000    9.540000  -24.380000    38  4257
  4264  HC     2.190000    8.490000  -25.810000    38  4257
  4265  HC     5.210000    8.490000  -26.310000    40  4258
  4266  HC     4.040000    8.780000  -27.620000    40  4258
  4267  HC     5.370000    9.930000  -27.300000    40  4258
  4268  N      2.510000   14.260000  -27.640000    55  4251  4269  4272
  4269  CT     1.540000   15.170000  -28.210000    56  4268  4270  4273  4274
  4270  C      2.090000   15.760000  -29.490000    57  4269  4271  4279
  4271  O      3.260000   16.130000  -29.570000    59  4270
  4272  H      3.080000   14.590000  -26.880000    58  4268
  4273  H1     0.630000   14.610000  -28.460000    60  4269
  4274  CT     1.150000   16.250000  -27.210000    61  4269  4275  4276  4277
  4275  OH     0.230000   15.790000  -26.250000    63  4274  4278
  4276  H1     2.030000   16.680000  -26.740000    62  4274
  4277  H1     0.640000   17.030000  -27.770000    62  4274
  4278  HO     0.630000   16.050000  -25.380000    64  4275
  4279  N      1.240000   15.800000  -30.530000   271  4270  4280  4283
  4280  CT     1.660000   16.110000  -31.910000   272  4279  4281  4284  4285
  4281  C      2.070000   17.570000  -32.030000   273  4280  4282  4301
  4282  O      2.980000   17.910000  -32.770000   275  4281
  4283  H      0.280000   15.500000  -30.350000   274  4279
  4284  H1     2.560000   15.540000  -32.160000   276  4280
  4285  CT     0.520000   15.770000  -32.890000   277  4280  4286  4290  4291
  4286  CT     0.700000   14.450000  -33.660000   279  4285  4287  4292  4293
  4287  CT     0.740000   13.230000  -32.750000   281  4286  4288  4294  4295
  4288  CT     0.910000   11.930000  -33.530000   283  4287  4289  4296  4297
  4289  N3     0.940000   10.790000  -32.600000   285  4288  4298  4299  4300
  4290  HC    -0.440000   15.760000  -32.370000   278  4285
  4291  HC     0.470000   16.560000  -33.650000   278  4285
  4292  HC    -0.130000   14.340000  -34.360000   280  4286
  4293  HC     1.630000   14.500000  -34.240000   280  4286
  4294  HC     1.580000   13.340000  -32.040000   282  4287
  4295  HC    -0.190000   13.130000  -32.180000   282  4287
  4296  HP     0.060000   11.820000  -34.210000   284  4288
  4297  HP     1.830000   11.980000  -34.130000   284  4288
  4298  H      0.960000    9.930000  -33.120000   286  4289
  4299  H      1.710000   10.840000  -31.940000   286  4289
  4300  H      0.030000   10.820000  -32.130000   286  4289
  4301  N      1.390000   18.430000  -31.280000   220  4281  4302  4305
  4302  CT     1.620000   19.870000  -31.300000   221  4301  4303  4306  4307
  4303  C      2.930000   20.170000  -30.550000   222  4302  4304  4315
  4304  O      3.750000   20.930000  -31.030000   224  4303
  4305  H      0.830000   17.990000  -30.590000   223  4301
  4306  H1     1.770000   20.210000  -32.330000   225  4302
  4307  CT     0.440000   20.640000  -30.680000   226  4302  4308  4311  4312
  4308  C     -0.900000   20.280000  -31.300000   228  4307  4309  4310
  4309  O     -1.680000   21.150000  -31.670000   229  4308
  4310  N     -1.210000   19.010000  -31.430000   230  4308  4313  4314
  4311  HC     0.390000   20.410000  -29.640000   227  4307
  4312  HC     0.600000   21.710000  -30.810000   227  4307
  4313  H     -2.130000   18.870000  -31.860000   231  4310
  4314  H     -0.740000   18.270000  -30.990000   231  4310
  4315  N      3.080000   19.590000  -29.360000   271  4303  4316  4319
  4316  CT     3.800000   20.200000  -28.240000   272  4315  4317  4320  4321
  4317  C      5.180000   19.550000  -28.100000   273  4316  4318  4337
  4318  O      5.390000   18.430000  -28.550000   275  4317
  4319  H      2.700000   18.670000  -29.240000   274  4315
  4320  H1     3.990000   21.250000  -28.470000   276  4316
  4321  CT     2.990000   20.090000  -26.930000   277  4316  4322  4326  4327
  4322  CT     1.560000   19.550000  -27.050000   279  4321  4323  4328  4329
  4323  CT     0.500000   20.650000  -27.030000   281  4322  4324  4330  4331
  4324  CT    -0.890000   20.070000  -27.320000   283  4323  4325  4332  4333
  4325  N3    -1.950000   21.010000  -26.910000   285  4324  4334  4335  4336
  4326  HC     3.520000   19.370000  -26.300000   278  4321
  4327  HC     3.020000   21.040000  -26.390000   278  4321
  4328  HC     1.410000   18.910000  -27.910000   280  4322
  4329  HC     1.360000   18.940000  -26.160000   280  4322
  4330  HC     0.510000   21.110000  -26.030000   282  4323
  4331  HC     0.750000   21.430000  -27.750000   282  4323
  4332  HP    -0.980000   19.810000  -28.380000   284  4324
  4333  HP    -1.000000   19.130000  -26.760000   284  4324
  4334  H     -2.850000   20.620000  -27.120000   286  4325
  4335  H     -1.900000   21.210000  -25.910000   286  4325
  4336  H     -1.850000   21.890000  -27.410000   286  4325
  4337  N      6.090000   20.240000  -27.430000   232  4317  4338  4341
  4338  CT     7.430000   19.760000  -27.120000   233  4337  4339  4342  4343
  4339  C      7.810000   20.190000  -25.700000   234  4338  4340  4352
  4340  O      7.290000   21.180000  -25.190000   236  4339
  4341  H      5.860000   21.160000  -27.110000   235  4337
  4342  H1     7.440000   18.670000  -27.140000   237  4338
  4343  CT     8.470000   20.260000  -28.130000   238  4338  4344  4348  4349
  4344  CT     7.990000   21.460000  -28.980000   240  4343  4345  4350  4351
  4345  C      8.220000   21.250000  -30.470000   242  4344  4346  4347
  4346  O2     9.380000   21.410000  -30.900000   243  4345
  4347  O2     7.240000   20.950000  -31.180000   243  4345
  4348  HC     9.400000   20.510000  -27.630000   239  4343
  4349  HC     8.690000   19.420000  -28.800000   239  4343
  4350  HC     6.980000   21.800000  -28.820000   241  4344
  4351  HC     8.610000   22.330000  -28.680000   241  4344
  4352  N      8.710000   19.430000  -25.070000   519  4339  4353  4356
  4353  CT     9.320000   19.790000  -23.780000   520  4352  4354  4357  4358
  4354  C     10.510000   20.770000  -24.000000   521  4353  4355  4371
  4355  O2    11.220000   21.040000  -23.040000   523  4354
  4356  H      9.110000   18.670000  -25.580000   522  4352
  4357  H1     8.640000   20.380000  -23.180000   524  4353
  4358  CT     9.770000   18.510000  -23.050000    33  4353  4359  4362  4363
  4359  CT     8.720000   17.880000  -22.140000    35  4358  4360  4361  4364
  4360  CT     9.280000   16.600000  -21.510000    37  4359  4365  4366  4367
  4361  CT     8.280000   18.840000  -21.030000    39  4359  4368  4369  4370
  4362  HC    10.130000   17.780000  -23.780000    34  4358
  4363  HC    10.620000   18.760000  -22.410000    34  4358
  4364  HC     7.840000   17.610000  -22.730000    36  4359
  4365  HC     8.500000   16.130000  -20.930000    38  4360
  4366  HC     9.600000   15.920000  -22.290000    38  4360
  4367  HC    10.130000   16.850000  -20.870000    38  4360
  4368  HC     7.590000   18.340000  -20.350000    40  4361
  4369  HC     9.150000   19.200000  -20.480000    40  4361
  4370  HC     7.770000   19.710000  -21.460000    40  4361
  4371  O2    10.780000   21.610000  -23.160000   523  4354
  4372  Cl-   12.730000    0.020000  -16.980000  2015
  4373  Cl-   -5.030000   -9.630000  -22.010000  2015
  4374  Cl-  -12.360000   20.770000  -24.450000  2015
  4375  Cl-   -2.320000   10.780000  -32.450000  2015
  4376  Cl-   -1.180000   -8.200000  -16.870000  2015
  4377  Cl-  -14.280000   -2.860000  -20.810000  2015
  4378  Cl-   19.740000    8.540000  -15.720000  2015
  4379  Cl-   -2.950000  -11.510000   -7.540000  2015
  4380  Na+   -3.320000   18.660000   20.530000  2004
  4381  Na+   -1.550000   20.250000   35.250000  2004
  4382  Na+  -13.410000   12.020000   19.820000  2004
  4383  Na+   12.730000   10.390000   19.790000  2004
  4384  Na+   -1.640000   25.860000   32.950000  2004
  4385  Na+    9.230000   -3.870000   25.650000  2004
  4386  Na+   -8.170000   15.810000   22.390000  2004
  4387  C3R   -0.440743   -2.404087    2.570698  2013  4388  4392  4402  4403
  4388  C3R   -0.482554   -3.605679    3.540962  2013  4387  4389  4407  4408
  4389  C3R    0.870375   -4.253631    3.764085  2013  4388  4390  4409  4410
  4390  C3R    1.354137   -4.815649    2.439506  2013  4389  4391  4411  4412
  4391  C2R    1.225427   -3.831352    1.296509  2012  4390  4392  4404
  4392  C2R    0.472200   -2.695709    1.358459  2012  4387  4391  4393
  4393  C2R    0.574104   -1.734365    0.234666  2012  4392  4394  4413
  4394  C2R   -0.026713   -0.537069    0.030848  2012  4393  4395  4414
  4395  C2R    0.210369    0.339248   -1.127090  2012  4394  4396  4405
  4396  C2R   -0.551046    1.465533   -1.221535  2012  4395  4397  4415
  4397  C2R   -0.397643    2.548460   -2.174926  2012  4396  4398  4416
  4398  C2R   -1.155323    3.673383   -2.120635  2012  4397  4399  4417
  4399  C2R   -0.860950    4.902929   -2.843778  2012  4398  4400  4406
  4400  C2R   -1.602839    6.006894   -2.525957  2012  4399  4401  4418
  4401  C2R   -1.180807    7.354202   -2.755519  2012  4039  4400  4419
  4402  C3R   -1.905061   -2.199165    2.126113  2013  4387  4420  4421  4422
  4403  C3R    0.060226   -1.166676    3.350499  2013  4387  4423  4424  4425
  4404  C3R    2.040326   -4.267763    0.096241  2013  4391  4426  4427  4428
  4405  C3R    1.287364   -0.038075   -2.117624  2013  4395  4429  4430  4431
  4406  C3R    0.257559    4.919595   -3.854331  2013  4399  4432  4433  4434
  4407  HR    -1.143088   -4.362944    3.131347  2014  4388
  4408  HR    -0.928340   -3.278255    4.478844  2014  4388
  4409  HR     0.803221   -5.037581    4.511503  2014  4389
  4410  HR     1.591445   -3.535297    4.148016  2014  4389
  4411  HR     0.780194   -5.706027    2.191523  2014  4390
  4412  HR     2.390584   -5.135957    2.508684  2014  4390
  4413  HR     1.266160   -2.031912   -0.524462  2014  4393
  4414  HR    -0.732727   -0.144037    0.734235  2014  4394
  4415  HR    -1.298669    1.629563   -0.462078  2014  4396
  4416  HR     0.393557    2.483707   -2.895768  2014  4397
  4417  HR    -1.951303    3.727599   -1.396052  2014  4398
  4418  HR    -2.461034    5.893485   -1.886751  2014  4400
  4419  HR    -0.182855    7.569802   -3.097409  2014  4401
  4420  HR    -2.238955   -3.049167    1.542137  2014  4402
  4421  HR    -2.539609   -2.129721    3.007675  2014  4402
  4422  HR    -2.072572   -1.308010    1.539754  2014  4402
  4423  HR     0.137942   -0.286320    2.723671  2014  4403
  4424  HR    -0.623629   -0.938314    4.167750  2014  4403
  4425  HR     1.044460   -1.357299    3.770786  2014  4403
  4426  HR     1.657411   -3.922599   -0.852441  2014  4404
  4427  HR     3.075957   -3.947331    0.184943  2014  4404
  4428  HR     2.052309   -5.350947    0.057259  2014  4404
  4429  HR     1.101003   -1.025352   -2.527200  2014  4405
  4430  HR     1.340610    0.648278   -2.951027  2014  4405
  4431  HR     2.262747   -0.059212   -1.641760  2014  4405
  4432  HR     0.022203    4.224242   -4.653780  2014  4406
  4433  HR     0.408117    5.893534   -4.298420  2014  4406
  4434  HR     1.190294    4.601516   -3.405961  2014  4406
  4435  OT     1.063639    1.507408    5.250986  2001  4436  4437
  4436  HT     0.519455    0.731677    5.045139  2002  4435
  4437  HT     1.897478    1.264232    4.800626  2002  4435
  4438  OT    -6.009978    9.575936   -0.437392  2001  4439  4440
  4439  HT    -5.628231    9.056231   -1.190934  2002  4438
  4440  HT    -6.803153    9.867983   -0.920876  2002  4438
  4441  OT    -1.710000    7.980000    1.950000  2001  4442  4443
  4442  HT    -1.050000    8.450000    1.420000  2002  4441
  4443  HT    -2.540000    8.440000    1.690000  2002  4441
  4444  OT     1.130000   12.330000    4.440000  2001  4445  4446
  4445  HT     2.050000   12.480000    4.730000  2002  4444
  4446  HT     0.740000   13.200000    4.520000  2002  4444
  4447  OT     2.730000    7.500000   12.560000  2001  4448  4449
  4448  HT     2.290000    6.740000   13.020000  2002  4447
  4449  HT     3.520000    7.670000   13.130000  2002  4447
  4450  OT    -1.670000    8.650000    8.880000  2001  4451  4452
  4451  HT    -1.510000    7.830000    9.390000  2002  4450
  4452  HT    -0.970000    9.240000    9.210000  2002  4450
  4453  OT    -3.140000   -3.150000   17.180000  2001  4454  4455
  4454  HT    -4.000000   -3.250000   16.730000  2002  4453
  4455  HT    -3.210000   -2.280000   17.630000  2002  4453
  4456  OT    -3.326194    9.926294    0.500476  2001  4457  4458
  4457  HT    -3.929393    9.460946    1.112520  2002  4456
  4458  HT    -4.035627   10.141781   -0.127130  2002  4456
  4459  OT    -1.270000    1.700000   11.370000  2001  4460  4461
  4460  HT    -2.200000    1.480000   11.230000  2002  4459
  4461  HT    -0.840000    0.840000   11.450000  2002  4459
  4462  OT    -5.030000    8.220000    1.730000  2001  4463  4464
  4463  HT    -5.530000    7.400000    1.780000  2002  4462
  4464  HT    -5.560000    8.700000    1.020000  2002  4462
  4465  OT     1.820000    6.050000   -8.640000  2001  4466  4467
  4466  HT     1.890000    6.990000   -8.350000  2002  4465
  4467  HT     1.240000    6.160000   -9.420000  2002  4465
  4468  OT    -1.260000   11.440000  -10.370000  2001  4469  4470
  4469  HT    -1.470000   10.580000  -10.760000  2002  4468
  4470  HT    -0.500000   11.310000   -9.790000  2002  4468
  4471  OT     0.380000    1.420000    8.480000  2001  4472  4473
  4472  HT     0.480000    2.370000    8.300000  2002  4471
  4473  HT     1.030000    1.020000    7.910000  2002  4471
  4474  OT    11.390000   -1.820000   15.750000  2001  4475  4476
  4475  HT    12.140000   -1.240000   15.880000  2002  4474
  4476  HT    11.420000   -2.440000   16.500000  2002  4474
  4477  OT    -0.750000   13.080000  -16.640000  2001  4478  4479
  4478  HT    -1.420000   12.450000  -16.370000  2002  4477
  4479  HT    -1.180000   13.940000  -16.630000  2002  4477
  4480  OT   356.590000  269.650000  249.220000  2001  4481  4482
  4481  HT   356.130000  269.460000  250.030000  2002  4480
  4482  HT   357.300000  270.240000  249.470000  2002  4480
  4483  LAH   -1.630764   10.338233   -3.193867  2999  4037  4038
