# Supplementary material for: Pro219 is an electrostatic color determinant in the light-driven sodium pump KR2
Source: Commun Biol. 2021 Oct 13;4:1185. doi: 10.1038/s42003-021-02684-z (PMC8514524; doi:10.1038/s42003-021-02684-z)
Supplement: Supplementary file 16 — Supplementary Data 15 [file 42003_2021_2684_MOESM16_ESM.txt]

  4486  PROTEIN
     1  N3    -3.840000    1.120000   30.490000   466     2     5     6     7
     2  CT    -4.960000    1.670000   29.680000   467     1     3     8     9
     3  C     -5.320000    0.660000   28.590000   468     2     4    20
     4  O     -4.440000    0.170000   27.880000   470     3
     5  H     -3.560000    1.770000   31.210000   469     1
     6  H     -3.060000    0.940000   29.870000   469     1
     7  H     -4.110000    0.230000   30.890000   469     1
     8  H1    -5.830000    1.810000   30.330000   471     2
     9  CT    -4.560000    3.020000   29.080000   250     2    10    14    15
    10  CT    -5.710000    4.020000   28.990000   252     9    11    16    17
    11  C     -5.240000    5.420000   28.680000   254    10    12    13
    12  O     -4.070000    5.760000   28.860000   255    11
    13  N     -6.160000    6.250000   28.220000   256    11    18    19
    14  HC    -3.780000    3.450000   29.730000   251     9
    15  HC    -4.120000    2.880000   28.080000   251     9
    16  HC    -6.410000    3.690000   28.210000   253    10
    17  HC    -6.240000    4.050000   29.950000   253    10
    18  H     -5.800000    7.170000   28.020000   257    13
    19  H     -7.110000    5.960000   28.050000   257    13
    20  N     -6.620000    0.350000   28.470000   232     3    21    24
    21  CT    -7.150000   -0.580000   27.470000   233    20    22    25    26
    22  C     -7.400000    0.180000   26.160000   234    21    23    35
    23  O     -8.270000    1.030000   26.090000   236    22
    24  H     -7.330000    0.780000   29.050000   235    20
    25  H1    -6.390000   -1.360000   27.300000   237    21
    26  CT    -8.450000   -1.200000   27.990000   238    21    27    31    32
    27  CT    -8.820000   -2.500000   27.300000   240    26    28    33    34
    28  C     -7.630000   -3.390000   26.940000   242    27    29    30
    29  O2    -7.440000   -3.640000   25.740000   243    28
    30  O2    -6.910000   -3.820000   27.870000   243    28
    31  HC    -8.320000   -1.420000   29.060000   239    26
    32  HC    -9.280000   -0.490000   27.910000   239    26
    33  HC    -9.520000   -3.050000   27.950000   241    27
    34  HC    -9.370000   -2.250000   26.380000   241    27
    35  N     -6.620000   -0.160000   25.130000    27    22    36    39
    36  CT    -6.690000    0.530000   23.840000    28    35    37    40    41
    37  C     -7.200000   -0.430000   22.750000    29    36    38    54
    38  O     -7.660000    0.030000   21.710000    31    37
    39  H     -5.950000   -0.900000   25.270000    30    35
    40  H1    -7.430000    1.340000   23.850000    32    36
    41  CT    -5.310000    1.080000   23.470000    33    36    42    45    46
    42  CT    -4.790000    2.200000   24.370000    35    41    43    44    47
    43  CT    -3.460000    2.710000   23.850000    37    42    48    49    50
    44  CT    -5.800000    3.330000   24.470000    39    42    51    52    53
    45  HC    -4.590000    0.260000   23.490000    34    41
    46  HC    -5.360000    1.460000   22.440000    34    41
    47  HC    -4.630000    1.800000   25.380000    36    42
    48  HC    -3.080000    3.510000   24.500000    38    43
    49  HC    -2.730000    1.890000   23.840000    38    43
    50  HC    -3.580000    3.100000   22.830000    38    43
    51  HC    -5.390000    4.120000   25.100000    40    44
    52  HC    -6.010000    3.740000   23.470000    40    44
    53  HC    -6.730000    3.000000   24.940000    40    44
    54  N     -7.090000   -1.740000   23.000000     1    37    55    58
    55  CT    -7.600000   -2.760000   22.070000     2    54    56    59    60
    56  C     -6.850000   -2.760000   20.750000     3    55    57    61
    57  O     -5.620000   -2.680000   20.720000     5    56
    58  H     -6.730000   -2.070000   23.890000     4    54
    59  H1    -7.490000   -3.750000   22.530000     6    55
    60  H1    -8.670000   -2.580000   21.890000     6    55
    61  N     -7.600000   -2.840000   19.640000   220    56    62    65
    62  CT    -7.030000   -2.990000   18.310000   221    61    63    66    67
    63  C     -6.720000   -1.610000   17.720000   222    62    64    75
    64  O     -7.390000   -1.160000   16.790000   224    63
    65  H     -8.600000   -2.800000   19.750000   223    61
    66  H1    -6.080000   -3.530000   18.370000   225    62
    67  CT    -7.970000   -3.790000   17.410000   226    62    68    71    72
    68  C     -8.280000   -5.160000   17.970000   228    67    69    70
    69  O     -7.380000   -5.840000   18.460000   229    68
    70  N     -9.540000   -5.560000   17.910000   230    68    73    74
    71  HC    -8.900000   -3.230000   17.280000   227    67
    72  HC    -7.520000   -3.930000   16.430000   227    67
    73  H     -9.730000   -6.450000   18.330000   231    70
    74  H    -10.240000   -4.970000   17.500000   231    70
    75  N     -5.690000   -0.970000   18.270000     7    63    76    79
    76  CT    -5.330000    0.400000   18.000000     8    75    77    80    81
    77  C     -3.900000    0.450000   17.460000     9    76    78    85
    78  O     -3.080000   -0.430000   17.750000    11    77
    79  H     -5.200000   -1.460000   19.010000    10    75
    80  H1    -6.000000    0.820000   17.240000    12    76
    81  CT    -5.450000    1.220000   19.260000    13    76    82    83    84
    82  HC    -5.180000    2.270000   19.060000    14    81
    83  HC    -6.480000    1.180000   19.620000    14    81
    84  HC    -4.790000    0.820000   20.040000    14    81
    85  N     -3.620000    1.500000   16.680000   220    77    86    89
    86  CT    -2.310000    1.720000   16.100000   221    85    87    90    91
    87  C     -1.320000    2.090000   17.220000   222    86    88    99
    88  O     -1.730000    2.590000   18.270000   224    87
    89  H     -4.340000    2.180000   16.510000   223    85
    90  H1    -1.930000    0.790000   15.660000   225    86
    91  CT    -2.350000    2.820000   15.040000   226    86    92    95    96
    92  C     -3.060000    2.410000   13.760000   228    91    93    94
    93  O     -3.210000    3.220000   12.860000   229    92
    94  N     -3.470000    1.150000   13.660000   230    92    97    98
    95  HC    -2.770000    3.750000   15.430000   227    91
    96  HC    -1.340000    2.940000   14.690000   227    91
    97  H     -3.850000    0.900000   12.750000   231    94
    98  H     -3.240000    0.450000   14.350000   231    94
    99  N     -0.030000    1.870000   16.960000   107    87   100   103
   100  CT     1.000000    1.950000   17.990000   108    99   101   104   105
   101  C      1.230000    3.420000   18.410000   109   100   102   119
   102  O      1.720000    3.680000   19.500000   111   101
   103  H      0.220000    1.560000   16.020000   110    99
   104  H1     0.650000    1.420000   18.880000   112   100
   105  CT     2.290000    1.270000   17.520000   113   100   106   112   113
   106  CA     3.300000    2.160000   16.850000   115   105   107   108
   107  CA     3.110000    2.610000   15.550000   116   106   109   114
   108  CA     4.480000    2.520000   17.500000   116   106   110   115
   109  CA     4.050000    3.410000   14.930000   118   107   111   116
   110  CA     5.410000    3.320000   16.870000   118   108   111   117
   111  CA     5.200000    3.760000   15.590000   120   109   110   118
   112  HC     2.760000    0.810000   18.400000   114   105
   113  HC     2.040000    0.440000   16.840000   114   105
   114  HA     2.200000    2.340000   15.040000   117   107
   115  HA     4.670000    2.180000   18.510000   117   108
   116  HA     3.880000    3.760000   13.920000   119   109
   117  HA     6.320000    3.600000   17.390000   119   110
   118  HA     5.950000    4.370000   15.100000   121   111
   119  N      0.850000    4.370000   17.560000   232   101   120   123
   120  CT     0.950000    5.790000   17.900000   233   119   121   124   125
   121  C      0.270000    6.040000   19.250000   234   120   122   134
   122  O      0.750000    6.830000   20.060000   236   121
   123  H      0.500000    4.100000   16.640000   235   119
   124  H1     2.010000    6.070000   18.020000   237   120
   125  CT     0.320000    6.650000   16.810000   238   120   126   130   131
   126  CT     1.120000    6.660000   15.520000   240   125   127   132   133
   127  C      0.830000    5.510000   14.570000   242   126   128   129
   128  O2     0.130000    4.560000   14.980000   243   127
   129  O2     1.290000    5.580000   13.420000   243   127
   130  HC    -0.720000    6.340000   16.620000   239   125
   131  HC     0.280000    7.680000   17.180000   239   125
   132  HC     0.890000    7.600000   15.000000   241   126
   133  HC     2.180000    6.670000   15.750000   241   126
   134  N     -0.860000    5.360000   19.470000   220   121   135   138
   135  CT    -1.690000    5.570000   20.650000   221   134   136   139   140
   136  C     -1.000000    4.990000   21.890000   222   135   137   148
   137  O     -1.130000    5.540000   22.990000   224   136
   138  H     -1.130000    4.680000   18.770000   223   134
   139  H1    -1.810000    6.650000   20.820000   225   135
   140  CT    -3.080000    4.960000   20.450000   226   135   141   144   145
   141  C     -3.800000    5.570000   19.260000   228   140   142   143
   142  O     -4.200000    6.730000   19.320000   229   141
   143  N     -3.930000    4.810000   18.190000   230   141   146   147
   144  HC    -2.990000    3.870000   20.320000   227   140
   145  HC    -3.690000    5.150000   21.340000   227   140
   146  H     -4.370000    5.230000   17.380000   231   143
   147  H     -3.470000    3.910000   18.180000   231   143
   148  N     -0.270000    3.890000   21.710000   107   136   149   152
   149  CT     0.430000    3.230000   22.800000   108   148   150   153   154
   150  C      1.620000    4.100000   23.240000   109   149   151   168
   151  O      1.810000    4.330000   24.420000   111   150
   152  H     -0.160000    3.540000   20.770000   110   148
   153  H1    -0.240000    3.160000   23.670000   112   149
   154  CT     0.840000    1.810000   22.410000   113   149   155   161   162
   155  CA    -0.320000    0.840000   22.360000   115   154   156   157
   156  CA    -1.090000    0.730000   21.210000   116   155   158   163
   157  CA    -0.640000    0.060000   23.460000   116   155   159   164
   158  CA    -2.170000   -0.150000   21.160000   118   156   160   165
   159  CA    -1.720000   -0.820000   23.410000   118   157   160   166
   160  CA    -2.480000   -0.920000   22.260000   120   158   159   167
   161  HC     1.350000    1.820000   21.440000   114   154
   162  HC     1.570000    1.440000   23.140000   114   154
   163  HA    -0.870000    1.340000   20.340000   117   156
   164  HA    -0.050000    0.130000   24.370000   117   157
   165  HA    -2.760000   -0.240000   20.250000   119   158
   166  HA    -1.960000   -1.440000   24.270000   119   159
   167  HA    -3.320000   -1.620000   22.210000   121   160
   168  N      2.390000    4.610000   22.280000    41   150   169   172
   169  CT     3.490000    5.510000   22.590000    42   168   170   173   174
   170  C      2.930000    6.740000   23.300000    43   169   171   187
   171  O      3.440000    7.170000   24.320000    45   170
   172  H      2.210000    4.350000   21.320000    44   168
   173  H1     4.170000    5.040000   23.310000    46   169
   174  CT     4.270000    5.900000   21.320000    47   169   175   176   178
   175  CT     4.830000    4.670000   20.610000    49   174   177   179   180
   176  CT     5.380000    6.900000   21.650000    51   174   181   182   183
   177  CT     5.620000    3.750000   21.510000    53   175   184   185   186
   178  HC     3.580000    6.390000   20.620000    48   174
   179  HC     4.020000    4.090000   20.170000    50   175
   180  HC     5.470000    4.990000   19.780000    50   175
   181  HC     5.930000    7.160000   20.740000    52   176
   182  HC     4.970000    7.830000   22.070000    52   176
   183  HC     6.080000    6.470000   22.380000    52   176
   184  HC     6.000000    2.910000   20.920000    54   177
   185  HC     6.480000    4.270000   21.940000    54   177
   186  HC     5.000000    3.330000   22.310000    54   177
   187  N      1.840000    7.290000   22.750000     1   170   188   191
   188  CT     1.250000    8.520000   23.230000     2   187   189   192   193
   189  C      0.670000    8.370000   24.620000     3   188   190   194
   190  O      0.670000    9.320000   25.380000     5   189
   191  H      1.480000    6.870000   21.900000     4   187
   192  H1     2.010000    9.310000   23.250000     6   188
   193  H1     0.450000    8.830000   22.550000     6   188
   194  N      0.180000    7.170000   24.950000     7   189   195   198
   195  CT    -0.440000    6.910000   26.250000     8   194   196   199   200
   196  C      0.610000    6.620000   27.330000     9   195   197   204
   197  O      0.330000    6.770000   28.510000    11   196
   198  H      0.200000    6.420000   24.260000    10   194
   199  H1    -0.990000    7.800000   26.580000    12   195
   200  CT    -1.430000    5.780000   26.140000    13   195   201   202   203
   201  HC    -1.890000    5.600000   27.120000    14   200
   202  HC    -2.210000    6.040000   25.420000    14   200
   203  HC    -0.920000    4.870000   25.810000    14   200
   204  N      1.810000    6.170000   26.940000    65   196   205   208
   205  CT     2.800000    5.670000   27.890000    66   204   206   209   210
   206  C      3.910000    6.710000   28.090000    67   205   207   218
   207  O      4.050000    7.270000   29.160000    69   206
   208  H      2.030000    6.060000   25.950000    68   204
   209  H1     2.340000    5.530000   28.880000    70   205
   210  CT     3.350000    4.290000   27.460000    71   205   211   212   213
   211  OH     3.930000    4.410000   26.170000    73   210   214
   212  CT     2.270000    3.230000   27.430000    75   210   215   216   217
   213  H1     4.130000    3.980000   28.170000    72   210
   214  HO     4.370000    3.600000   25.900000    74   211
   215  HC     2.710000    2.280000   27.110000    76   212
   216  HC     1.840000    3.120000   28.430000    76   212
   217  HC     1.470000    3.500000   26.730000    76   212
   218  N      4.690000    6.980000   27.040000   232   206   219   222
   219  CT     5.820000    7.910000   27.080000   233   218   220   223   224
   220  C      5.350000    9.330000   26.750000   234   219   221   233
   221  O      5.950000   10.310000   27.210000   236   220
   222  H      4.500000    6.450000   26.190000   235   218
   223  H1     6.270000    7.920000   28.080000   237   219
   224  CT     6.880000    7.480000   26.070000   238   219   225   229   230
   225  CT     7.320000    6.040000   26.230000   240   224   226   231   232
   226  C      7.510000    5.250000   24.940000   242   225   227   228
   227  O2     8.280000    5.720000   24.060000   243   226
   228  O2     6.910000    4.170000   24.820000   243   226
   229  HC     6.460000    7.610000   25.060000   239   224
   230  HC     7.750000    8.140000   26.160000   239   224
   231  HC     8.270000    6.040000   26.790000   241   225
   232  HC     6.630000    5.480000   26.870000   241   225
   233  N      4.320000    9.440000   25.910000     1   220   234   237
   234  CT     3.950000   10.710000   25.280000     2   233   235   238   239
   235  C      4.990000   11.160000   24.270000     3   234   236   240
   236  O      5.990000   10.500000   24.070000     5   235
   237  H      3.890000    8.570000   25.600000     4   233
   238  H1     2.990000   10.590000   24.770000     6   234
   239  H1     3.840000   11.480000   26.050000     6   234
   240  N      4.700000   12.300000   23.610000   107   235   241   244
   241  CT     5.510000   12.810000   22.530000   108   240   242   245   246
   242  C      6.180000   14.110000   22.980000   109   241   243   260
   243  O      5.530000   14.970000   23.580000   111   242
   244  H      3.830000   12.760000   23.850000   110   240
   245  H1     6.300000   12.090000   22.260000   112   241
   246  CT     4.650000   13.070000   21.290000   113   241   247   253   254
   247  CA     4.000000   11.840000   20.710000   115   246   248   249
   248  CA     4.770000   10.830000   20.160000   116   247   250   255
   249  CA     2.620000   11.690000   20.720000   116   247   251   256
   250  CA     4.170000    9.690000   19.640000   118   248   252   257
   251  CA     2.030000   10.550000   20.200000   118   249   252   258
   252  CA     2.810000    9.550000   19.670000   120   250   251   259
   253  HC     3.880000   13.800000   21.540000   114   246
   254  HC     5.280000   13.520000   20.510000   114   246
   255  HA     5.840000   10.940000   20.170000   117   248
   256  HA     1.990000   12.460000   21.150000   117   249
   257  HA     4.810000    8.910000   19.260000   119   250
   258  HA     0.960000   10.440000   20.190000   119   251
   259  HA     2.340000    8.650000   19.280000   121   252
   260  N      7.470000   14.230000   22.680000    55   242   261   264
   261  CT     8.210000   15.470000   22.850000    56   260   262   265   266
   262  C      7.620000   16.540000   21.930000    57   261   263   271
   263  O      6.930000   16.230000   20.950000    59   262
   264  H      7.930000   13.440000   22.210000    58   260
   265  H1     8.100000   15.810000   23.890000    60   261
   266  CT     9.680000   15.240000   22.560000    61   261   267   268   269
   267  OH     9.890000   15.040000   21.170000    63   266   270
   268  H1    10.260000   16.110000   22.890000    62   266
   269  H1    10.030000   14.360000   23.110000    62   266
   270  HO    10.740000   14.600000   21.050000    64   267
   271  N      7.950000   17.800000   22.220000   232   262   272   275
   272  CT     7.560000   18.910000   21.380000   233   271   273   276   277
   273  C      7.940000   18.620000   19.930000   234   272   274   286
   274  O      7.150000   18.810000   19.000000   236   273
   275  H      8.460000   17.990000   23.070000   235   271
   276  H1     6.470000   19.010000   21.390000   237   272
   277  CT     8.180000   20.220000   21.870000   238   272   278   282   283
   278  CT     7.870000   21.420000   20.990000   240   277   279   284   285
   279  C      6.440000   21.950000   21.060000   242   278   280   281
   280  O2     5.620000   21.380000   21.820000   243   279
   281  O2     6.150000   22.950000   20.360000   243   279
   282  HC     7.850000   20.420000   22.900000   239   277
   283  HC     9.270000   20.090000   21.900000   239   277
   284  HC     8.550000   22.230000   21.290000   241   278
   285  HC     8.120000   21.200000   19.950000   241   278
   286  N      9.190000   18.180000   19.720000    41   273   287   290
   287  CT     9.680000   18.030000   18.360000    42   286   288   291   292
   288  C      8.870000   16.930000   17.650000    43   287   289   305
   289  O      8.480000   17.100000   16.510000    45   288
   290  H      9.770000   17.980000   20.520000    44   286
   291  H1     9.490000   18.960000   17.810000    46   287
   292  CT    11.200000   17.760000   18.340000    47   287   293   294   296
   293  CT    11.980000   19.030000   18.680000    49   292   295   297   298
   294  CT    11.620000   17.170000   17.000000    51   292   299   300   301
   295  CT    13.480000   18.850000   18.680000    53   293   302   303   304
   296  HC    11.420000   17.010000   19.110000    48   292
   297  HC    11.730000   19.810000   17.960000    50   293
   298  HC    11.680000   19.380000   19.680000    50   293
   299  HC    12.690000   16.940000   16.980000    52   294
   300  HC    11.130000   16.210000   16.810000    52   294
   301  HC    11.380000   17.870000   16.190000    52   294
   302  HC    13.950000   19.800000   18.970000    54   295
   303  HC    13.770000   18.080000   19.410000    54   295
   304  HC    13.860000   18.590000   17.690000    54   295
   305  N      8.620000   15.810000   18.330000     7   288   306   309
   306  CT     7.950000   14.680000   17.710000     8   305   307   310   311
   307  C      6.500000   15.060000   17.360000     9   306   308   315
   308  O      6.020000   14.780000   16.270000    11   307
   309  H      8.910000   15.730000   19.300000    10   305
   310  H1     8.450000   14.440000   16.770000    12   306
   311  CT     8.010000   13.470000   18.600000    13   306   312   313   314
   312  HC     7.510000   12.630000   18.110000    14   311
   313  HC     9.060000   13.200000   18.780000    14   311
   314  HC     7.530000   13.670000   19.560000    14   311
   315  N      5.810000   15.710000   18.310000   122   307   316   319
   316  CT     4.430000   16.100000   18.110000   123   315   317   320   321
   317  C      4.320000   17.130000   16.970000   124   316   318   336
   318  O      3.500000   16.980000   16.070000   126   317
   319  H      6.270000   15.900000   19.200000   125   315
   320  H1     3.850000   15.220000   17.810000   127   316
   321  CT     3.810000   16.660000   19.380000   128   316   322   329   330
   322  CA     2.410000   17.190000   19.180000   130   321   323   324
   323  CA     1.330000   16.320000   19.170000   131   322   325   331
   324  CA     2.170000   18.530000   18.950000   131   322   326   332
   325  CA     0.040000   16.780000   18.980000   133   323   327   333
   326  CA     0.890000   19.010000   18.750000   133   324   327   334
   327  C     -0.180000   18.130000   18.770000   135   325   326   328
   328  OH    -1.450000   18.580000   18.580000   136   327   335
   329  HC     3.790000   15.870000   20.150000   129   321
   330  HC     4.450000   17.470000   19.760000   129   321
   331  HA     1.500000   15.260000   19.320000   132   323
   332  HA     3.000000   19.230000   18.960000   132   324
   333  HA    -0.790000   16.090000   18.930000   134   325
   334  HA     0.730000   20.070000   18.590000   134   326
   335  HO    -1.940000   17.760000   18.430000   137   328
   336  N      5.160000   18.160000   17.030000   244   317   337   340
   337  CT     5.110000   19.260000   16.080000   245   336   338   341   342
   338  C      5.490000   18.740000   14.690000   246   337   339   353
   339  O      4.820000   19.050000   13.710000   248   338
   340  H      5.830000   18.200000   17.800000   247   336
   341  H1     4.080000   19.620000   16.010000   249   337
   342  CT     6.010000   20.420000   16.530000   250   337   343   347   348
   343  CT     5.520000   21.110000   17.800000   252   342   344   349   350
   344  C      4.320000   22.000000   17.560000   254   343   345   346
   345  O      3.840000   22.140000   16.440000   255   344
   346  N      3.830000   22.600000   18.630000   256   344   351   352
   347  HC     7.020000   20.030000   16.700000   251   342
   348  HC     6.090000   21.160000   15.730000   251   342
   349  HC     5.260000   20.380000   18.570000   253   343
   350  HC     6.340000   21.730000   18.170000   253   343
   351  H      3.060000   23.230000   18.540000   257   346
   352  H      4.400000   22.570000   19.490000   257   346
   353  N      6.570000   17.960000   14.610000   107   338   354   357
   354  CT     7.030000   17.470000   13.310000   108   353   355   358   359
   355  C      5.910000   16.690000   12.610000   109   354   356   373
   356  O      5.650000   16.860000   11.420000   111   355
   357  H      7.080000   17.700000   15.450000   110   353
   358  H1     7.290000   18.310000   12.660000   112   354
   359  CT     8.260000   16.560000   13.430000   113   354   360   366   367
   360  CA     8.560000   15.840000   12.140000   115   359   361   362
   361  CA     9.190000   16.510000   11.100000   116   360   363   368
   362  CA     8.160000   14.530000   11.940000   116   360   364   369
   363  CA     9.440000   15.870000    9.890000   118   361   365   370
   364  CA     8.400000   13.900000   10.720000   118   362   365   371
   365  CA     9.050000   14.570000    9.710000   120   363   364   372
   366  HC     9.130000   17.160000   13.730000   114   359
   367  HC     8.070000   15.810000   14.210000   114   359
   368  HA     9.510000   17.540000   11.230000   117   361
   369  HA     7.630000   13.990000   12.720000   117   362
   370  HA     9.950000   16.400000    9.090000   119   363
   371  HA     8.080000   12.870000   10.570000   119   364
   372  HA     9.250000   14.070000    8.770000   121   365
   373  N      5.260000   15.790000   13.360000    65   355   374   377
   374  CT     4.230000   14.950000   12.780000    66   373   375   378   379
   375  C      3.110000   15.840000   12.230000    67   374   376   387
   376  O      2.570000   15.590000   11.160000    69   375
   377  H      5.540000   15.620000   14.330000    68   373
   378  H1     4.660000   14.400000   11.940000    70   374
   379  CT     3.740000   13.900000   13.780000    71   374   380   381   382
   380  OH     4.860000   13.120000   14.200000    73   379   383
   381  CT     2.680000   12.990000   13.190000    75   379   384   385   386
   382  H1     3.330000   14.420000   14.650000    72   379
   383  HO     4.550000   12.520000   14.880000    74   380
   384  HC     2.380000   12.240000   13.930000    76   381
   385  HC     1.800000   13.560000   12.880000    76   381
   386  HC     3.140000   12.500000   12.330000    76   381
   387  N      2.780000   16.890000   12.980000    55   375   388   391
   388  CT     1.750000   17.830000   12.570000    56   387   389   392   393
   389  C      2.200000   18.590000   11.310000    57   388   390   398
   390  O      1.410000   18.780000   10.370000    59   389
   391  H      3.260000   17.010000   13.870000    58   387
   392  H1     0.840000   17.270000   12.300000    60   388
   393  CT     1.390000   18.780000   13.670000    61   388   394   395   396
   394  OH     0.380000   19.670000   13.230000    63   393   397
   395  H1     1.030000   18.220000   14.540000    62   393
   396  H1     2.270000   19.350000   13.970000    62   393
   397  HO     0.130000   20.250000   13.950000    64   394
   398  N      3.470000   19.010000   11.290000   161   389   399   402
   399  CT     4.020000   19.780000   10.170000   162   398   400   403   404
   400  C      4.000000   18.950000    8.890000   163   399   401   416
   401  O      3.700000   19.450000    7.800000   165   400
   402  H      4.040000   18.790000   12.100000   164   398
   403  H1     3.370000   20.640000    9.980000   166   399
   404  CT     5.440000   20.280000   10.490000   167   399   405   410   411
   405  CC     5.520000   21.150000   11.700000   169   404   406   407
   406  NA     6.710000   21.360000   12.360000   170   405   408   412
   407  CW     4.570000   21.830000   12.370000   172   405   409   413
   408  CR     6.490000   22.150000   13.390000   174   406   409   414
   409  NA     5.180000   22.450000   13.420000   176   407   408   415
   410  HC     6.100000   19.410000   10.630000   168   404
   411  HC     5.810000   20.850000    9.630000   168   404
   412  H      7.600000   20.970000   12.090000   171   406
   413  H4     3.510000   21.850000   12.130000   173   407
   414  H5     7.230000   22.490000   14.120000   175   408
   415  H      4.700000   22.970000   14.160000   177   409
   416  N      4.360000   17.670000    9.000000    41   400   417   420
   417  CT     4.590000   16.850000    7.830000    42   416   418   421   422
   418  C      3.230000   16.490000    7.200000    43   417   419   435
   419  O      3.110000   16.440000    5.980000    45   418
   420  H      4.570000   17.300000    9.920000    44   416
   421  H1     5.100000   17.490000    7.110000    46   417
   422  CT     5.470000   15.630000    8.150000    47   417   423   424   426
   423  CT     6.120000   15.050000    6.890000    49   422   425   427   428
   424  CT     4.690000   14.570000    8.910000    51   422   429   430   431
   425  CT     7.060000   16.000000    6.190000    53   423   432   433   434
   426  HC     6.290000   15.960000    8.800000    48   422
   427  HC     6.690000   14.160000    7.170000    50   423
   428  HC     5.340000   14.740000    6.190000    50   423
   429  HC     5.350000   13.730000    9.140000    52   424
   430  HC     4.360000   14.980000    9.850000    52   424
   431  HC     3.850000   14.180000    8.330000    52   424
   432  HC     7.490000   15.500000    5.320000    54   425
   433  HC     6.550000   16.900000    5.830000    54   425
   434  HC     7.870000   16.290000    6.870000    54   425
   435  N      2.210000   16.270000    8.040000    27   418   436   439
   436  CT     0.840000   16.030000    7.540000    28   435   437   440   441
   437  C      0.310000   17.300000    6.860000    29   436   438   454
   438  O     -0.380000   17.240000    5.840000    31   437
   439  H      2.380000   16.270000    9.040000    30   435
   440  H1     0.860000   15.260000    6.760000    32   436
   441  CT    -0.050000   15.600000    8.700000    33   436   442   445   446
   442  CT     0.200000   14.190000    9.230000    35   441   443   444   447
   443  CT    -0.630000   13.930000   10.480000    37   442   448   449   450
   444  CT    -0.100000   13.150000    8.170000    39   442   451   452   453
   445  HC     0.070000   16.320000    9.520000    34   441
   446  HC    -1.090000   15.650000    8.370000    34   441
   447  HC     1.260000   14.090000    9.500000    36   442
   448  HC    -0.430000   12.920000   10.860000    38   443
   449  HC    -0.360000   14.650000   11.260000    38   443
   450  HC    -1.700000   14.020000   10.250000    38   443
   451  HC     0.070000   12.160000    8.590000    40   444
   452  HC    -1.150000   13.230000    7.850000    40   444
   453  HC     0.560000   13.260000    7.300000    40   444
   454  N      0.660000   18.460000    7.420000    65   437   455   458
   455  CT     0.220000   19.740000    6.900000    66   454   456   459   460
   456  C      0.850000   19.990000    5.530000    67   455   457   468
   457  O      0.150000   20.370000    4.580000    69   456
   458  H      1.150000   18.440000    8.310000    68   454
   459  H1    -0.860000   19.710000    6.760000    70   455
   460  CT     0.540000   20.870000    7.890000    71   455   461   462   463
   461  OH    -0.180000   20.590000    9.090000    73   460   464
   462  CT     0.150000   22.230000    7.370000    75   460   465   466   467
   463  H1     1.610000   20.870000    8.110000    72   460
   464  HO     0.020000   21.250000    9.750000    74   461
   465  HC     0.390000   22.990000    8.120000    76   462
   466  HC     0.700000   22.470000    6.450000    76   462
   467  HC    -0.920000   22.250000    7.160000    76   462
   468  N      2.160000   19.780000    5.420000    27   456   469   472
   469  CT     2.850000   19.830000    4.140000    28   468   470   473   474
   470  C      2.140000   18.890000    3.150000    29   469   471   487
   471  O      1.910000   19.240000    2.000000    31   470
   472  H      2.670000   19.530000    6.260000    30   468
   473  H1     2.790000   20.850000    3.740000    32   469
   474  CT     4.310000   19.420000    4.310000    33   469   475   478   479
   475  CT     5.080000   19.230000    3.010000    35   474   476   477   480
   476  CT     5.060000   20.500000    2.170000    37   475   481   482   483
   477  CT     6.510000   18.780000    3.270000    39   475   484   485   486
   478  HC     4.810000   20.180000    4.910000    34   474
   479  HC     4.350000   18.480000    4.870000    34   474
   480  HC     4.610000   18.430000    2.430000    36   475
   481  HC     5.620000   20.330000    1.240000    38   476
   482  HC     4.040000   20.790000    1.900000    38   476
   483  HC     5.530000   21.320000    2.720000    38   476
   484  HC     7.030000   18.640000    2.310000    40   477
   485  HC     7.040000   19.530000    3.870000    40   477
   486  HC     6.500000   17.820000    3.800000    40   477
   487  N      1.830000   17.680000    3.630000     1   470   488   491
   488  CT     1.130000   16.670000    2.840000     2   487   489   492   493
   489  C     -0.090000   17.240000    2.140000     3   488   490   494
   490  O     -0.210000   17.170000    0.910000     5   489
   491  H      2.100000   17.460000    4.580000     4   487
   492  H1     1.810000   16.270000    2.080000     6   488
   493  H1     0.820000   15.860000    3.500000     6   488
   494  N     -1.020000   17.810000    2.920000   122   489   495   498
   495  CT    -2.290000   18.220000    2.330000   123   494   496   499   500
   496  C     -2.090000   19.460000    1.460000   124   495   497   515
   497  O     -2.770000   19.620000    0.440000   126   496
   498  H     -0.860000   17.880000    3.920000   125   494
   499  H1    -2.610000   17.420000    1.640000   127   495
   500  CT    -3.400000   18.320000    3.390000   128   495   501   508   509
   501  CA    -3.390000   19.480000    4.350000   130   500   502   503
   502  CA    -3.580000   20.780000    3.930000   131   501   504   510
   503  CA    -3.290000   19.260000    5.720000   131   501   505   511
   504  CA    -3.630000   21.840000    4.820000   133   502   506   512
   505  CA    -3.330000   20.300000    6.630000   133   503   506   513
   506  C     -3.500000   21.600000    6.180000   135   504   505   507
   507  OH    -3.560000   22.620000    7.080000   136   506   514
   508  HC    -4.360000   18.340000    2.860000   129   500
   509  HC    -3.390000   17.400000    3.970000   129   500
   510  HA    -3.710000   20.990000    2.870000   132   502
   511  HA    -3.160000   18.250000    6.090000   132   503
   512  HA    -3.770000   22.850000    4.450000   134   504
   513  HA    -3.230000   20.120000    7.690000   134   505
   514  HO    -3.670000   23.460000    6.640000   137   507
   515  N     -1.120000   20.310000    1.810000     7   496   516   519
   516  CT    -0.830000   21.510000    1.020000     8   515   517   520   521
   517  C     -0.320000   21.100000   -0.360000     9   516   518   525
   518  O     -0.700000   21.680000   -1.370000    11   517
   519  H     -0.600000   20.130000    2.660000    10   515
   520  H1    -1.760000   22.070000    0.870000    12   516
   521  CT     0.150000   22.390000    1.740000    13   516   522   523   524
   522  HC     0.350000   23.290000    1.140000    14   521
   523  HC    -0.270000   22.690000    2.710000    14   521
   524  HC     1.090000   21.850000    1.910000    14   521
   525  N      0.540000   20.090000   -0.410000    15   517   526   529
   526  CT     1.080000   19.610000   -1.660000    16   525   527   530   531
   527  C     -0.070000   19.130000   -2.550000    17   526   528   541
   528  O     -0.070000   19.380000   -3.750000    19   527
   529  H      0.840000   19.660000    0.470000    18   525
   530  H1     1.560000   20.440000   -2.190000    20   526
   531  CT     2.130000   18.500000   -1.470000    21   526   532   533   534
   532  CT     2.430000   17.810000   -2.790000    23   531   535   536   537
   533  CT     3.400000   19.040000   -0.840000    25   531   538   539   540
   534  HC     1.720000   17.740000   -0.800000    22   531
   535  HC     3.240000   17.090000   -2.700000    24   532
   536  HC     1.530000   17.290000   -3.130000    24   532
   537  HC     2.750000   18.550000   -3.530000    24   532
   538  HC     4.120000   18.220000   -0.690000    26   533
   539  HC     3.850000   19.790000   -1.500000    26   533
   540  HC     3.200000   19.520000    0.110000    26   533
   541  N     -1.040000   18.430000   -1.960000   258   527   542   545
   542  CT    -2.100000   17.820000   -2.740000   259   541   543   546   547
   543  C     -3.010000   18.900000   -3.340000   260   542   544   558
   544  O     -3.390000   18.820000   -4.500000   262   543
   545  H     -0.980000   18.280000   -0.960000   261   541
   546  H1    -1.660000   17.280000   -3.590000   263   542
   547  CT    -2.930000   16.830000   -1.910000   264   542   548   551   552
   548  CT    -2.120000   15.660000   -1.380000   266   547   549   553   554
   549  S     -1.220000   14.750000   -2.680000   268   548   550
   550  CT     0.120000   14.040000   -1.730000   269   549   555   556   557
   551  HC    -3.380000   17.360000   -1.060000   265   547
   552  HC    -3.740000   16.440000   -2.540000   265   547
   553  H1    -1.390000   16.030000   -0.670000   267   548
   554  H1    -2.780000   14.970000   -0.840000   267   548
   555  H1     0.760000   13.430000   -2.380000   270   550
   556  H1     0.720000   14.840000   -1.280000   270   550
   557  H1    -0.330000   13.450000   -0.930000   270   550
   558  N     -3.360000   19.930000   -2.550000    27   543   559   562
   559  CT    -4.250000   20.980000   -3.050000    28   558   560   563   564
   560  C     -3.530000   21.820000   -4.110000    29   559   561   577
   561  O     -4.130000   22.230000   -5.110000    31   560
   562  H     -3.010000   19.950000   -1.600000    30   558
   563  H1    -5.090000   20.480000   -3.540000    32   559
   564  CT    -4.760000   21.870000   -1.900000    33   559   565   568   569
   565  CT    -5.960000   22.740000   -2.260000    35   564   566   567   570
   566  CT    -7.160000   21.890000   -2.640000    37   565   571   572   573
   567  CT    -6.330000   23.680000   -1.120000    39   565   574   575   576
   568  HC    -5.040000   21.230000   -1.060000    34   564
   569  HC    -3.940000   22.510000   -1.560000    34   564
   570  HC    -5.700000   23.360000   -3.120000    36   565
   571  HC    -8.010000   22.540000   -2.880000    38   566
   572  HC    -6.960000   21.290000   -3.530000    38   566
   573  HC    -7.440000   21.240000   -1.800000    38   566
   574  HC    -7.190000   24.300000   -1.410000    40   567
   575  HC    -6.590000   23.100000   -0.230000    40   567
   576  HC    -5.480000   24.340000   -0.890000    40   567
   577  N     -2.230000   22.070000   -3.910000     7   560   578   581
   578  CT    -1.430000   22.780000   -4.900000     8   577   579   582   583
   579  C     -1.370000   21.950000   -6.190000     9   578   580   587
   580  O     -1.490000   22.480000   -7.290000    11   579
   581  H     -1.790000   21.750000   -3.060000    10   577
   582  H1    -1.910000   23.740000   -5.140000    12   578
   583  CT    -0.050000   23.060000   -4.360000    13   578   584   585   586
   584  HC     0.540000   23.590000   -5.110000    14   583
   585  HC    -0.120000   23.680000   -3.460000    14   583
   586  HC     0.460000   22.120000   -4.110000    14   583
   587  N     -1.180000   20.630000   -6.020000     1   579   588   591
   588  CT    -1.160000   19.700000   -7.140000     2   587   589   592   593
   589  C     -2.470000   19.700000   -7.900000     3   588   590   594
   590  O     -2.480000   19.640000   -9.130000     5   589
   591  H     -1.020000   20.270000   -5.080000     4   587
   592  H1    -0.350000   19.970000   -7.830000     6   588
   593  H1    -0.980000   18.690000   -6.770000     6   588
   594  N     -3.590000   19.750000   -7.170000    27   589   595   598
   595  CT    -4.910000   19.800000   -7.770000    28   594   596   599   600
   596  C     -4.960000   20.970000   -8.770000    29   595   597   613
   597  O     -5.400000   20.810000   -9.910000    31   596
   598  H     -3.500000   19.720000   -6.160000    30   594
   599  H1    -5.080000   18.870000   -8.330000    32   595
   600  CT    -5.980000   19.960000   -6.690000    33   595   601   604   605
   601  CT    -7.390000   20.200000   -7.230000    35   600   602   603   606
   602  CT    -7.790000   19.080000   -8.180000    37   601   607   608   609
   603  CT    -8.400000   20.300000   -6.090000    39   601   610   611   612
   604  HC    -5.990000   19.070000   -6.050000    34   600
   605  HC    -5.740000   20.810000   -6.050000    34   600
   606  HC    -7.420000   21.150000   -7.780000    36   601
   607  HC    -8.820000   19.240000   -8.530000    38   602
   608  HC    -7.140000   19.060000   -9.060000    38   602
   609  HC    -7.750000   18.120000   -7.660000    38   602
   610  HC    -9.400000   20.470000   -6.500000    40   603
   611  HC    -8.400000   19.380000   -5.500000    40   603
   612  HC    -8.140000   21.150000   -5.450000    40   603
   613  N     -4.490000   22.130000   -8.310000    27   596   614   617
   614  CT    -4.470000   23.330000   -9.120000    28   613   615   618   619
   615  C     -3.580000   23.110000  -10.350000    29   614   616   632
   616  O     -3.950000   23.430000  -11.480000    31   615
   617  H     -4.150000   22.160000   -7.360000    30   613
   618  H1    -5.500000   23.460000   -9.460000    32   614
   619  CT    -3.990000   24.510000   -8.270000    33   614   620   623   624
   620  CT    -4.350000   25.890000   -8.790000    35   619   621   622   625
   621  CT    -5.800000   25.950000   -9.250000    37   620   626   627   628
   622  CT    -4.080000   26.950000   -7.740000    39   620   629   630   631
   623  HC    -4.430000   24.410000   -7.270000    34   619
   624  HC    -2.900000   24.460000   -8.150000    34   619
   625  HC    -3.710000   26.100000   -9.640000    36   620
   626  HC    -6.030000   26.970000   -9.580000    38   621
   627  HC    -5.980000   25.320000  -10.120000    38   621
   628  HC    -6.470000   25.690000   -8.430000    38   621
   629  HC    -4.330000   27.940000   -8.140000    40   622
   630  HC    -4.680000   26.760000   -6.840000    40   622
   631  HC    -3.020000   26.940000   -7.470000    40   622
   632  N     -2.390000   22.540000  -10.110000   122   615   633   636
   633  CT    -1.420000   22.320000  -11.180000   123   632   634   637   638
   634  C     -2.030000   21.440000  -12.280000   124   633   635   653
   635  O     -1.930000   21.740000  -13.460000   126   634
   636  H     -2.160000   22.300000   -9.150000   125   632
   637  H1    -1.170000   23.280000  -11.640000   127   633
   638  CT    -0.130000   21.710000  -10.630000   128   633   639   646   647
   639  CA     0.850000   21.330000  -11.710000   130   638   640   641
   640  CA     1.730000   22.250000  -12.250000   131   639   642   648
   641  CA     0.850000   20.050000  -12.230000   131   639   643   649
   642  CA     2.610000   21.900000  -13.270000   133   640   644   650
   643  CA     1.710000   19.680000  -13.250000   133   641   644   651
   644  C      2.600000   20.610000  -13.770000   135   642   643   645
   645  OH     3.440000   20.230000  -14.760000   136   644   652
   646  HC     0.340000   22.430000   -9.950000   129   638
   647  HC    -0.370000   20.820000  -10.040000   129   638
   648  HA     1.740000   23.270000  -11.870000   132   640
   649  HA     0.160000   19.310000  -11.830000   132   641
   650  HA     3.300000   22.640000  -13.670000   134   642
   651  HA     1.710000   18.670000  -13.650000   134   643
   652  HO     4.030000   20.930000  -15.040000   137   645
   653  N     -2.670000   20.330000  -11.890000   107   634   654   657
   654  CT    -3.150000   19.370000  -12.870000   108   653   655   658   659
   655  C     -4.330000   19.960000  -13.650000   109   654   656   673
   656  O     -4.470000   19.710000  -14.850000   111   655
   657  H     -2.740000   20.140000  -10.890000   110   653
   658  H1    -2.360000   19.210000  -13.610000   112   654
   659  CT    -3.480000   18.030000  -12.200000   113   654   660   666   667
   660  CA    -2.250000   17.280000  -11.790000   115   659   661   662
   661  CA    -1.310000   16.890000  -12.740000   116   660   663   668
   662  CA    -2.000000   16.980000  -10.460000   116   660   664   669
   663  CA    -0.150000   16.230000  -12.360000   118   661   665   670
   664  CA    -0.850000   16.310000  -10.090000   118   662   665   671
   665  CA     0.070000   15.940000  -11.030000   120   663   664   672
   666  HC    -4.130000   18.210000  -11.330000   114   659
   667  HC    -4.040000   17.400000  -12.910000   114   659
   668  HA    -1.470000   17.110000  -13.790000   117   661
   669  HA    -2.720000   17.260000   -9.700000   117   662
   670  HA     0.580000   15.960000  -13.110000   119   663
   671  HA    -0.680000   16.080000   -9.040000   119   664
   672  HA     0.970000   15.430000  -10.730000   121   665
   673  N     -5.160000   20.770000  -12.990000    41   655   674   677
   674  CT    -6.280000   21.380000  -13.680000    42   673   675   678   679
   675  C     -5.760000   22.420000  -14.680000    43   674   676   692
   676  O     -6.200000   22.450000  -15.820000    45   675
   677  H     -5.000000   20.940000  -12.000000    44   673
   678  H1    -6.800000   20.610000  -14.270000    46   674
   679  CT    -7.300000   21.990000  -12.700000    47   674   680   681   683
   680  CT    -8.050000   20.910000  -11.920000    49   679   682   684   685
   681  CT    -8.250000   22.920000  -13.450000    51   679   686   687   688
   682  CT    -8.850000   21.440000  -10.750000    53   680   689   690   691
   683  HC    -6.740000   22.600000  -11.980000    48   679
   684  HC    -8.730000   20.380000  -12.600000    50   680
   685  HC    -7.340000   20.170000  -11.530000    50   680
   686  HC    -8.970000   23.370000  -12.760000    52   681
   687  HC    -7.720000   23.770000  -13.910000    52   681
   688  HC    -8.790000   22.360000  -14.230000    52   681
   689  HC    -9.360000   20.610000  -10.250000    54   682
   690  HC    -8.180000   21.930000  -10.030000    54   682
   691  HC    -9.620000   22.150000  -11.080000    54   682
   692  N     -4.820000   23.260000  -14.240000    27   675   693   696
   693  CT    -4.400000   24.400000  -15.050000    28   692   694   697   698
   694  C     -3.550000   23.940000  -16.250000    29   693   695   711
   695  O     -3.390000   24.700000  -17.200000    31   694
   696  H     -4.450000   23.140000  -13.300000    30   692
   697  H1    -5.280000   24.880000  -15.490000    32   693
   698  CT    -3.640000   25.390000  -14.160000    33   693   699   702   703
   699  CT    -4.510000   26.180000  -13.180000    35   698   700   701   704
   700  CT    -3.660000   27.010000  -12.230000    37   699   705   706   707
   701  CT    -5.490000   27.060000  -13.920000    39   699   708   709   710
   702  HC    -2.870000   24.840000  -13.600000    34   698
   703  HC    -3.110000   26.110000  -14.800000    34   698
   704  HC    -5.100000   25.480000  -12.570000    36   699
   705  HC    -4.300000   27.550000  -11.530000    38   700
   706  HC    -2.980000   26.350000  -11.680000    38   700
   707  HC    -3.060000   27.730000  -12.800000    38   700
   708  HC    -6.090000   27.620000  -13.200000    40   701
   709  HC    -4.950000   27.770000  -14.560000    40   701
   710  HC    -6.190000   26.470000  -14.520000    40   701
   711  N     -3.020000   22.710000  -16.220000    65   694   712   715
   712  CT    -2.130000   22.240000  -17.290000    66   711   713   716   717
   713  C     -2.870000   21.290000  -18.250000    67   712   714   725
   714  O     -2.240000   20.710000  -19.140000    69   713
   715  H     -3.130000   22.130000  -15.390000    68   711
   716  H1    -1.790000   23.080000  -17.910000    70   712
   717  CT    -0.860000   21.550000  -16.760000    71   712   718   719   720
   718  OH    -1.220000   20.500000  -15.860000    73   717   721
   719  CT     0.090000   22.500000  -16.090000    75   717   722   723   724
   720  H1    -0.320000   21.110000  -17.600000    72   717
   721  HO    -0.410000   20.200000  -15.450000    74   718
   722  HC     0.970000   21.950000  -15.750000    76   719
   723  HC     0.400000   23.280000  -16.790000    76   719
   724  HC    -0.400000   22.970000  -15.230000    76   719
   725  N     -4.180000   21.140000  -18.090000    41   713   726   729
   726  CT    -4.950000   20.170000  -18.870000    42   725   727   730   731
   727  C     -4.690000   20.380000  -20.360000    43   726   728   744
   728  O     -4.530000   19.410000  -21.110000    45   727
   729  H     -4.620000   21.650000  -17.330000    44   725
   730  H1    -4.590000   19.160000  -18.640000    46   726
   731  CT    -6.460000   20.240000  -18.540000    47   726   732   733   735
   732  CT    -6.790000   19.510000  -17.240000    49   731   734   736   737
   733  CT    -7.290000   19.700000  -19.690000    51   731   738   739   740
   734  CT    -8.250000   19.640000  -16.820000    53   732   741   742   743
   735  HC    -6.730000   21.300000  -18.420000    48   731
   736  HC    -6.570000   18.450000  -17.370000    50   732
   737  HC    -6.170000   19.920000  -16.450000    50   732
   738  HC    -8.360000   19.770000  -19.490000    52   733
   739  HC    -7.150000   20.270000  -20.600000    52   733
   740  HC    -7.030000   18.650000  -19.870000    52   733
   741  HC    -8.390000   19.120000  -15.860000    54   734
   742  HC    -8.510000   20.700000  -16.680000    54   734
   743  HC    -8.930000   19.170000  -17.540000    54   734
   744  N     -4.640000   21.640000  -20.800000   271   727   745   748
   745  CT    -4.620000   21.980000  -22.230000   272   744   746   749   750
   746  C     -3.180000   21.930000  -22.770000   273   745   747   766
   747  O     -2.960000   22.280000  -23.920000   275   746
   748  H     -4.660000   22.370000  -20.100000   274   744
   749  H1    -5.160000   21.230000  -22.810000   276   745
   750  CT    -5.210000   23.370000  -22.480000   277   745   751   755   756
   751  CT    -6.680000   23.550000  -22.120000   279   750   752   757   758
   752  CT    -7.580000   22.480000  -22.690000   281   751   753   759   760
   753  CT    -9.020000   22.660000  -22.330000   283   752   754   761   762
   754  N3    -9.860000   21.580000  -22.910000   285   753   763   764   765
   755  HC    -4.620000   24.110000  -21.920000   278   750
   756  HC    -5.110000   23.610000  -23.550000   278   750
   757  HC    -6.780000   23.540000  -21.030000   280   751
   758  HC    -7.010000   24.530000  -22.480000   280   751
   759  HC    -7.480000   22.490000  -23.780000   282   752
   760  HC    -7.260000   21.500000  -22.340000   282   752
   761  HP    -9.120000   22.660000  -21.230000   284   753
   762  HP    -9.360000   23.640000  -22.700000   284   753
   763  H    -10.860000   21.690000  -22.720000   286   754
   764  H     -9.890000   21.570000  -23.920000   286   754
   765  H     -9.610000   20.650000  -22.600000   286   754
   766  N     -2.210000   21.520000  -21.950000   220   746   767   770
   767  CT    -0.820000   21.460000  -22.380000   221   766   768   771   772
   768  C     -0.570000   20.180000  -23.190000   222   767   769   780
   769  O      0.510000   20.000000  -23.740000   224   768
   770  H     -2.430000   21.240000  -21.000000   223   766
   771  H1    -0.600000   22.290000  -23.060000   225   767
   772  CT     0.150000   21.550000  -21.210000   226   767   773   776   777
   773  C      0.240000   22.950000  -20.640000   228   772   774   775
   774  O     -0.270000   23.890000  -21.250000   229   773
   775  N      0.860000   23.100000  -19.490000   230   773   778   779
   776  HC    -0.130000   20.840000  -20.430000   227   772
   777  HC     1.160000   21.280000  -21.550000   227   772
   778  H      0.940000   24.050000  -19.180000   231   775
   779  H      1.310000   22.320000  -19.050000   231   775
   780  N     -1.570000   19.290000  -23.240000    15   768   781   784
   781  CT    -1.430000   18.020000  -23.940000    16   780   782   785   786
   782  C     -2.620000   17.850000  -24.890000    17   781   783   796
   783  O     -3.680000   18.470000  -24.710000    19   782
   784  H     -2.420000   19.470000  -22.730000    18   780
   785  H1    -0.520000   18.010000  -24.550000    20   781
   786  CT    -1.340000   16.840000  -22.960000    21   781   787   788   789
   787  CT    -0.140000   16.990000  -22.030000    23   786   790   791   792
   788  CT    -2.630000   16.660000  -22.160000    25   786   793   794   795
   789  HC    -1.180000   15.930000  -23.550000    22   786
   790  HC    -0.110000   16.160000  -21.330000    24   787
   791  HC     0.780000   17.010000  -22.620000    24   787
   792  HC    -0.210000   17.910000  -21.430000    24   787
   793  HC    -2.520000   15.810000  -21.470000    26   788
   794  HC    -2.840000   17.550000  -21.560000    26   788
   795  HC    -3.470000   16.440000  -22.820000    26   788
   796  N     -2.450000   16.960000  -25.880000   210   782   797   800
   797  CT    -3.490000   16.650000  -26.850000   211   796   798   801   802
   798  C     -4.700000   16.050000  -26.110000   212   797   799   808
   799  O     -4.560000   15.430000  -25.050000   214   798
   800  H     -1.580000   16.450000  -25.980000   213   796
   801  H1    -3.810000   17.580000  -27.340000   215   797
   802  CT    -2.990000   15.690000  -27.930000   216   797   803   806   807
   803  C     -2.000000   16.300000  -28.920000   218   802   804   805
   804  O2    -1.790000   17.530000  -28.860000   219   803
   805  O2    -1.460000   15.540000  -29.740000   219   803
   806  HC    -2.530000   14.820000  -27.450000   217   802
   807  HC    -3.850000   15.320000  -28.500000   217   802
   808  N     -5.880000   16.250000  -26.700000   271   798   809   812
   809  CT    -7.150000   15.910000  -26.090000   272   808   810   813   814
   810  C     -7.110000   14.490000  -25.510000   273   809   811   830
   811  O     -7.590000   14.250000  -24.400000   275   810
   812  H     -5.860000   16.710000  -27.600000   274   808
   813  H1    -7.340000   16.590000  -25.250000   276   809
   814  CT    -8.280000   16.040000  -27.110000   277   809   815   819   820
   815  CT    -9.680000   15.990000  -26.520000   279   814   816   821   822
   816  CT   -10.290000   17.360000  -26.310000   281   815   817   823   824
   817  CT   -10.980000   17.520000  -24.970000   283   816   818   825   826
   818  N3   -11.960000   16.440000  -24.720000   285   817   827   828   829
   819  HC    -8.150000   16.970000  -27.680000   278   814
   820  HC    -8.180000   15.220000  -27.840000   278   814
   821  HC   -10.330000   15.420000  -27.200000   280   815
   822  HC    -9.640000   15.440000  -25.570000   280   815
   823  HC    -9.520000   18.140000  -26.360000   282   816
   824  HC   -11.010000   17.560000  -27.120000   282   816
   825  HP   -10.230000   17.570000  -24.160000   284   817
   826  HP   -11.530000   18.460000  -25.020000   284   817
   827  H    -12.410000   16.610000  -23.830000   286   818
   828  H    -12.680000   16.460000  -25.430000   286   818
   829  H    -11.510000   15.540000  -24.710000   286   818
   830  N     -6.530000   13.550000  -26.250000   271   810   831   834
   831  CT    -6.610000   12.120000  -25.910000   272   830   832   835   836
   832  C     -5.860000   11.850000  -24.590000   273   831   833   852
   833  O     -6.120000   10.840000  -23.940000   275   832
   834  H     -6.070000   13.850000  -27.100000   274   830
   835  H1    -7.650000   11.840000  -25.720000   276   831
   836  CT    -6.090000   11.260000  -27.050000   277   831   837   841   842
   837  CT    -4.620000   11.460000  -27.420000   279   836   838   843   844
   838  CT    -4.090000   10.420000  -28.390000   281   837   839   845   846
   839  CT    -2.650000   10.620000  -28.740000   283   838   840   847   848
   840  N3    -2.180000    9.580000  -29.690000   285   839   849   850   851
   841  HC    -6.240000   10.210000  -26.770000   278   836
   842  HC    -6.700000   11.440000  -27.940000   278   836
   843  HC    -4.490000   12.460000  -27.860000   280   837
   844  HC    -4.010000   11.410000  -26.510000   280   837
   845  HC    -4.210000    9.430000  -27.940000   282   838
   846  HC    -4.690000   10.460000  -29.310000   282   838
   847  HP    -2.500000   11.630000  -29.160000   284   839
   848  HP    -2.120000   10.530000  -27.820000   284   839
   849  H     -1.230000    9.790000  -29.960000   286   840
   850  H     -2.260000    8.650000  -29.320000   286   840
   851  H     -2.690000    9.680000  -30.570000   286   840
   852  N     -4.950000   12.740000  -24.200000   107   832   853   856
   853  CT    -4.120000   12.540000  -23.000000   108   852   854   857   858
   854  C     -4.730000   13.230000  -21.780000   109   853   855   872
   855  O     -4.270000   13.030000  -20.660000   111   854
   856  H     -4.780000   13.570000  -24.760000   110   852
   857  H1    -4.070000   11.470000  -22.750000   112   853
   858  CT    -2.690000   13.020000  -23.250000   113   853   859   865   866
   859  CA    -1.980000   12.300000  -24.370000   115   858   860   861
   860  CA    -1.860000   10.920000  -24.350000   116   859   862   867
   861  CA    -1.440000   13.000000  -25.440000   116   859   863   868
   862  CA    -1.220000   10.250000  -25.380000   118   860   864   869
   863  CA    -0.800000   12.330000  -26.470000   118   861   864   870
   864  CA    -0.690000   10.950000  -26.440000   120   862   863   871
   865  HC    -2.710000   14.090000  -23.460000   114   858
   866  HC    -2.120000   12.870000  -22.330000   114   858
   867  HA    -2.270000   10.360000  -23.520000   117   860
   868  HA    -1.500000   14.080000  -25.470000   117   861
   869  HA    -1.120000    9.170000  -25.330000   119   862
   870  HA    -0.350000   12.900000  -27.280000   119   863
   871  HA    -0.140000   10.430000  -27.220000   121   864
   872  N     -5.760000   14.050000  -21.990000   244   854   873   876
   873  CT    -6.220000   14.970000  -20.970000   245   872   874   877   878
   874  C     -6.850000   14.210000  -19.800000   246   873   875   889
   875  O     -6.820000   14.670000  -18.660000   248   874
   876  H     -6.150000   14.100000  -22.930000   247   872
   877  H1    -5.350000   15.490000  -20.550000   249   873
   878  CT    -7.140000   16.010000  -21.590000   250   873   879   883   884
   879  CT    -6.330000   17.070000  -22.330000   252   878   880   885   886
   880  C     -7.180000   18.100000  -23.030000   254   879   881   882
   881  O     -8.380000   18.220000  -22.790000   255   880
   882  N     -6.530000   18.870000  -23.890000   256   880   887   888
   883  HC    -7.860000   15.530000  -22.260000   251   878
   884  HC    -7.710000   16.500000  -20.790000   251   878
   885  HC    -5.680000   17.530000  -21.600000   253   879
   886  HC    -5.710000   16.580000  -23.080000   253   879
   887  H     -7.040000   19.560000  -24.400000   257   882
   888  H     -5.530000   18.710000  -24.010000   257   882
   889  N     -7.380000   13.010000  -20.060000   258   874   890   893
   890  CT    -8.010000   12.200000  -19.030000   259   889   891   894   895
   891  C     -7.000000   11.910000  -17.920000   260   890   892   906
   892  O     -7.380000   11.720000  -16.760000   262   891
   893  H     -7.330000   12.670000  -21.010000   261   889
   894  H1    -8.840000   12.760000  -18.580000   263   890
   895  CT    -8.540000   10.890000  -19.610000   264   890   896   899   900
   896  CT    -9.230000   10.000000  -18.590000   266   895   897   901   902
   897  S    -10.670000   10.790000  -17.840000   268   896   898
   898  CT   -11.620000   11.200000  -19.300000   269   897   903   904   905
   899  HC    -9.210000   11.100000  -20.450000   265   895
   900  HC    -7.690000   10.330000  -20.030000   265   895
   901  H1    -9.560000    9.080000  -19.090000   267   896
   902  H1    -8.530000    9.710000  -17.800000   267   896
   903  H1   -12.560000   11.670000  -18.990000   270   898
   904  H1   -11.080000   11.910000  -19.930000   270   898
   905  H1   -11.850000   10.280000  -19.860000   270   898
   906  N     -5.710000   11.870000  -18.260000    55   891   907   910
   907  CT    -4.660000   11.620000  -17.280000    56   906   908   911   912
   908  C     -4.560000   12.780000  -16.290000    57   907   909   917
   909  O     -4.420000   12.560000  -15.090000    59   908
   910  H     -5.440000   12.050000  -19.220000    58   906
   911  H1    -4.930000   10.730000  -16.700000    60   907
   912  CT    -3.330000   11.350000  -17.930000    61   907   913   914   915
   913  OH    -2.380000   10.930000  -16.940000    63   912   916
   914  H1    -3.450000   10.560000  -18.680000    62   912
   915  H1    -2.970000   12.260000  -18.430000    62   912
   916  HO    -1.550000   10.730000  -17.410000    64   913
   917  N     -4.600000   14.020000  -16.800000   220   908   918   921
   918  CT    -4.680000   15.220000  -15.960000   221   917   919   922   923
   919  C     -5.910000   15.130000  -15.050000   222   918   920   931
   920  O     -5.830000   15.450000  -13.870000   224   919
   921  H     -4.640000   14.130000  -17.800000   223   917
   922  H1    -3.800000   15.270000  -15.300000   225   918
   923  CT    -4.760000   16.500000  -16.790000   226   918   924   927   928
   924  C     -3.400000   16.970000  -17.240000   228   923   925   926
   925  O     -2.810000   16.400000  -18.160000   229   924
   926  N     -2.880000   18.000000  -16.600000   230   924   929   930
   927  HC    -5.390000   16.370000  -17.670000   227   923
   928  HC    -5.190000   17.290000  -16.160000   227   923
   929  H     -2.000000   18.350000  -16.940000   231   926
   930  H     -3.410000   18.530000  -15.910000   231   926
   931  N     -7.050000   14.720000  -15.630000    41   919   932   935
   932  CT    -8.300000   14.680000  -14.890000    42   931   933   936   937
   933  C     -8.180000   13.670000  -13.740000    43   932   934   950
   934  O     -8.590000   13.940000  -12.610000    45   933
   935  H     -7.020000   14.480000  -16.620000    44   931
   936  H1    -8.470000   15.660000  -14.430000    46   932
   937  CT    -9.490000   14.370000  -15.820000    47   932   938   939   941
   938  CT    -9.740000   15.510000  -16.800000    49   937   940   942   943
   939  CT   -10.730000   14.030000  -15.020000    51   937   944   945   946
   940  CT   -10.710000   15.170000  -17.920000    53   938   947   948   949
   941  HC    -9.240000   13.480000  -16.400000    48   937
   942  HC   -10.130000   16.380000  -16.250000    50   938
   943  HC    -8.800000   15.810000  -17.270000    50   938
   944  HC   -11.570000   13.790000  -15.680000    52   939
   945  HC   -10.570000   13.140000  -14.400000    52   939
   946  HC   -11.010000   14.870000  -14.370000    52   939
   947  HC   -10.820000   16.040000  -18.580000    54   940
   948  HC   -10.330000   14.330000  -18.510000    54   940
   949  HC   -11.700000   14.920000  -17.530000    54   940
   950  N     -7.570000   12.520000  -14.020000    27   933   951   954
   951  CT    -7.460000   11.470000  -13.000000    28   950   952   955   956
   952  C     -6.430000   11.870000  -11.940000    29   951   953   969
   953  O     -6.610000   11.580000  -10.760000    31   952
   954  H     -7.260000   12.340000  -14.970000    30   950
   955  H1    -8.400000   11.380000  -12.460000    32   951
   956  CT    -7.100000   10.150000  -13.690000    33   951   957   960   961
   957  CT    -8.230000    9.530000  -14.520000    35   956   958   959   962
   958  CT    -7.790000    8.220000  -15.130000    37   957   963   964   965
   959  CT    -9.470000    9.330000  -13.670000    39   957   966   967   968
   960  HC    -6.230000   10.310000  -14.340000    34   956
   961  HC    -6.810000    9.430000  -12.920000    34   956
   962  HC    -8.520000   10.200000  -15.330000    36   957
   963  HC    -8.610000    7.790000  -15.720000    38   958
   964  HC    -6.940000    8.410000  -15.800000    38   958
   965  HC    -7.500000    7.510000  -14.340000    38   958
   966  HC   -10.250000    8.860000  -14.280000    40   959
   967  HC    -9.240000    8.680000  -12.820000    40   959
   968  HC    -9.890000   10.280000  -13.320000    40   959
   969  N     -5.360000   12.580000  -12.340000    55   952   970   973
   970  CT    -4.440000   13.170000  -11.370000    56   969   971   974   975
   971  C     -5.210000   14.100000  -10.420000    57   970   972   980
   972  O     -5.020000   14.040000   -9.200000    59   971
   973  H     -5.190000   12.700000  -13.330000    58   969
   974  H1    -4.000000   12.370000  -10.750000    60   970
   975  CT    -3.320000   13.900000  -12.060000    61   970   976   977   978
   976  OH    -2.300000   13.000000  -12.440000    63   975   979
   977  H1    -3.700000   14.440000  -12.940000    62   975
   978  H1    -2.890000   14.620000  -11.360000    62   975
   979  HO    -1.560000   13.510000  -12.780000    64   976
   980  N     -6.070000   14.940000  -10.990000     7   971   981   984
   981  CT    -6.850000   15.900000  -10.210000     8   980   982   985   986
   982  C     -7.760000   15.140000   -9.240000     9   981   983   990
   983  O     -7.900000   15.530000   -8.080000    11   982
   984  H     -6.160000   14.930000  -12.000000    10   980
   985  H1    -6.170000   16.520000   -9.610000    12   981
   986  CT    -7.630000   16.800000  -11.140000    13   981   987   988   989
   987  HC    -8.210000   17.520000  -10.560000    14   986
   988  HC    -6.940000   17.350000  -11.790000    14   986
   989  HC    -8.320000   16.220000  -11.760000    14   986
   990  N     -8.380000   14.060000   -9.720000    15   982   991   994
   991  CT    -9.270000   13.250000   -8.910000    16   990   992   995   996
   992  C     -8.500000   12.730000   -7.690000    17   991   993  1006
   993  O     -9.010000   12.750000   -6.570000    19   992
   994  H     -8.240000   13.840000  -10.700000    18   990
   995  H1   -10.090000   13.870000   -8.530000    20   991
   996  CT    -9.870000   12.080000   -9.730000    21   991   997   998   999
   997  CT   -10.310000   10.930000   -8.840000    23   996  1000  1001  1002
   998  CT   -11.010000   12.540000  -10.620000    25   996  1003  1004  1005
   999  HC    -9.090000   11.670000  -10.380000    22   996
  1000  HC   -10.740000   10.140000   -9.460000    24   997
  1001  HC    -9.470000   10.480000   -8.300000    24   997
  1002  HC   -11.070000   11.270000   -8.130000    24   997
  1003  HC   -11.400000   11.690000  -11.200000    26   998
  1004  HC   -11.820000   12.960000  -10.010000    26   998
  1005  HC   -10.660000   13.310000  -11.320000    26   998
  1006  N     -7.270000   12.260000   -7.930000    15   992  1007  1010
  1007  CT    -6.450000   11.700000   -6.860000    16  1006  1008  1011  1012
  1008  C     -6.050000   12.810000   -5.880000    17  1007  1009  1022
  1009  O     -6.010000   12.580000   -4.680000    19  1008
  1010  H     -6.930000   12.260000   -8.890000    18  1006
  1011  H1    -7.050000   10.980000   -6.290000    20  1007
  1012  CT    -5.210000   10.970000   -7.420000    21  1007  1013  1014  1015
  1013  CT    -4.200000   10.630000   -6.320000    23  1012  1016  1017  1018
  1014  CT    -5.600000    9.710000   -8.180000    25  1012  1019  1020  1021
  1015  HC    -4.700000   11.640000   -8.120000    22  1012
  1016  HC    -3.350000   10.110000   -6.760000    24  1013
  1017  HC    -3.820000   11.540000   -5.850000    24  1013
  1018  HC    -4.670000    9.990000   -5.570000    24  1013
  1019  HC    -4.710000    9.230000   -8.590000    26  1014
  1020  HC    -6.120000    9.020000   -7.510000    26  1014
  1021  HC    -6.260000    9.950000   -9.010000    26  1014
  1022  N     -5.770000   14.010000   -6.410000   258  1008  1023  1026
  1023  CT    -5.390000   15.150000   -5.560000   259  1022  1024  1027  1028
  1024  C     -6.530000   15.470000   -4.590000   260  1023  1025  1039
  1025  O     -6.290000   15.770000   -3.430000   262  1024
  1026  H     -5.790000   14.110000   -7.420000   261  1022
  1027  H1    -4.520000   14.890000   -4.950000   263  1023
  1028  CT    -5.080000   16.400000   -6.400000   264  1023  1029  1032  1033
  1029  CT    -3.830000   16.270000   -7.250000   266  1028  1030  1034  1035
  1030  S     -2.340000   15.990000   -6.280000   268  1029  1031
  1031  CT    -2.090000   14.230000   -6.530000   269  1030  1036  1037  1038
  1032  HC    -5.920000   16.640000   -7.050000   265  1028
  1033  HC    -4.930000   17.230000   -5.710000   265  1028
  1034  H1    -3.910000   15.460000   -7.960000   267  1029
  1035  H1    -3.700000   17.190000   -7.820000   267  1029
  1036  H1    -1.180000   13.940000   -5.990000   270  1031
  1037  H1    -2.950000   13.670000   -6.150000   270  1031
  1038  H1    -1.960000   14.020000   -7.600000   270  1031
  1039  N     -7.770000   15.410000   -5.090000    15  1024  1040  1043
  1040  CT    -8.950000   15.720000   -4.280000    16  1039  1041  1044  1045
  1041  C     -9.010000   14.760000   -3.090000    17  1040  1042  1055
  1042  O     -9.180000   15.170000   -1.940000    19  1041
  1043  H     -7.870000   15.180000   -6.080000    18  1039
  1044  H1    -8.850000   16.730000   -3.860000    20  1040
  1045  CT   -10.250000   15.670000   -5.100000    21  1040  1046  1047  1048
  1046  CT   -11.480000   15.660000   -4.190000    23  1045  1049  1050  1051
  1047  CT   -10.330000   16.820000   -6.080000    25  1045  1052  1053  1054
  1048  HC   -10.270000   14.740000   -5.680000    22  1045
  1049  HC   -12.390000   15.640000   -4.810000    24  1046
  1050  HC   -11.510000   14.770000   -3.550000    24  1046
  1051  HC   -11.490000   16.560000   -3.560000    24  1046
  1052  HC   -11.260000   16.750000   -6.660000    26  1047
  1053  HC   -10.310000   17.770000   -5.540000    26  1047
  1054  HC    -9.490000   16.800000   -6.770000    26  1047
  1055  N     -8.880000   13.470000   -3.390000    55  1041  1056  1059
  1056  CT    -8.950000   12.410000   -2.400000    56  1055  1057  1060  1061
  1057  C     -7.860000   12.600000   -1.340000    57  1056  1058  1066
  1058  O     -8.110000   12.500000   -0.130000    59  1057
  1059  H     -8.750000   13.250000   -4.370000    58  1055
  1060  H1    -9.910000   12.460000   -1.880000    60  1056
  1061  CT    -8.830000   11.060000   -3.060000    61  1056  1062  1063  1064
  1062  OH    -8.430000   10.060000   -2.130000    63  1061  1065
  1063  H1    -9.790000   10.800000   -3.510000    62  1061
  1064  H1    -8.080000   11.110000   -3.860000    62  1061
  1065  HO    -8.240000    9.250000   -2.640000    64  1062
  1066  N     -6.630000   12.830000   -1.810000     7  1057  1067  1070
  1067  CT    -5.460000   12.890000   -0.940000     8  1066  1068  1071  1072
  1068  C     -5.490000   14.180000   -0.100000     9  1067  1069  1076
  1069  O     -5.160000   14.160000    1.090000    11  1068
  1070  H     -6.510000   12.920000   -2.810000    10  1066
  1071  H1    -5.480000   12.050000   -0.230000    12  1067
  1072  CT    -4.200000   12.800000   -1.770000    13  1067  1073  1074  1075
  1073  HC    -3.320000   12.830000   -1.110000    14  1072
  1074  HC    -4.200000   11.860000   -2.330000    14  1072
  1075  HC    -4.160000   13.640000   -2.480000    14  1072
  1076  N     -5.890000   15.290000   -0.720000   107  1068  1077  1080
  1077  CT    -6.060000   16.530000    0.030000   108  1076  1078  1081  1082
  1078  C     -7.020000   16.300000    1.200000   109  1077  1079  1096
  1079  O     -6.680000   16.590000    2.360000   111  1078
  1080  H     -6.120000   15.270000   -1.710000   110  1076
  1081  H1    -5.100000   16.820000    0.470000   112  1077
  1082  CT    -6.560000   17.690000   -0.840000   113  1077  1083  1089  1090
  1083  CA    -7.060000   18.830000    0.010000   115  1082  1084  1085
  1084  CA    -6.170000   19.610000    0.720000   116  1083  1086  1091
  1085  CA    -8.420000   19.040000    0.190000   116  1083  1087  1092
  1086  CA    -6.620000   20.610000    1.560000   118  1084  1088  1093
  1087  CA    -8.870000   20.050000    1.020000   118  1085  1088  1094
  1088  CA    -7.970000   20.840000    1.700000   120  1086  1087  1095
  1089  HC    -5.750000   18.040000   -1.490000   114  1082
  1090  HC    -7.380000   17.340000   -1.480000   114  1082
  1091  HA    -5.110000   19.420000    0.620000   117  1084
  1092  HA    -9.140000   18.410000   -0.330000   117  1085
  1093  HA    -5.910000   21.220000    2.110000   119  1086
  1094  HA    -9.940000   20.220000    1.140000   119  1087
  1095  HA    -8.330000   21.630000    2.360000   121  1088
  1096  N     -8.220000   15.790000    0.900000    27  1078  1097  1100
  1097  CT    -9.270000   15.640000    1.920000    28  1096  1098  1101  1102
  1098  C     -8.760000   14.730000    3.040000    29  1097  1099  1115
  1099  O     -8.990000   14.990000    4.220000    31  1098
  1100  H     -8.420000   15.560000   -0.070000    30  1096
  1101  H1    -9.480000   16.610000    2.380000    32  1097
  1102  CT   -10.520000   15.040000    1.290000    33  1097  1103  1106  1107
  1103  CT   -11.330000   15.960000    0.390000    35  1102  1104  1105  1108
  1104  CT   -12.460000   15.190000   -0.270000    37  1103  1109  1110  1111
  1105  CT   -11.870000   17.160000    1.170000    39  1103  1112  1113  1114
  1106  HC   -10.230000   14.150000    0.710000    34  1102
  1107  HC   -11.180000   14.690000    2.100000    34  1102
  1108  HC   -10.690000   16.360000   -0.400000    36  1103
  1109  HC   -13.030000   15.860000   -0.920000    38  1104
  1110  HC   -12.040000   14.380000   -0.880000    38  1104
  1111  HC   -13.130000   14.770000    0.490000    38  1104
  1112  HC   -12.450000   17.800000    0.500000    40  1105
  1113  HC   -12.520000   16.820000    1.990000    40  1105
  1114  HC   -11.060000   17.770000    1.580000    40  1105
  1115  N     -8.110000   13.630000    2.660000    27  1098  1116  1119
  1116  CT    -7.710000   12.640000    3.610000    28  1115  1117  1120  1121
  1117  C     -6.610000   13.220000    4.520000    29  1116  1118  1134
  1118  O     -6.680000   13.090000    5.720000    31  1117
  1119  H     -7.970000   13.460000    1.670000    30  1115
  1120  H1    -8.600000   12.460000    4.220000    32  1116
  1121  CT    -7.230000   11.370000    2.890000    33  1116  1122  1125  1126
  1122  CT    -7.250000   10.110000    3.750000    35  1121  1123  1124  1127
  1123  CT    -6.070000   10.080000    4.710000    37  1122  1128  1129  1130
  1124  CT    -8.560000    9.980000    4.510000    39  1122  1131  1132  1133
  1125  HC    -7.900000   11.180000    2.050000    34  1121
  1126  HC    -6.230000   11.520000    2.470000    34  1121
  1127  HC    -7.150000    9.250000    3.090000    36  1122
  1128  HC    -6.100000    9.150000    5.280000    38  1123
  1129  HC    -5.130000   10.120000    4.150000    38  1123
  1130  HC    -6.100000   10.870000    5.450000    38  1123
  1131  HC    -8.600000    9.020000    5.000000    40  1124
  1132  HC    -8.680000   10.740000    5.290000    40  1124
  1133  HC    -9.410000   10.010000    3.810000    40  1124
  1134  N     -5.590000   13.840000    3.920000    27  1117  1135  1138
  1135  CT    -4.450000   14.320000    4.700000    28  1134  1136  1139  1140
  1136  C     -4.890000   15.520000    5.540000    29  1135  1137  1153
  1137  O     -4.420000   15.700000    6.660000    31  1136
  1138  H     -5.600000   13.940000    2.910000    30  1134
  1139  H1    -4.140000   13.560000    5.430000    32  1135
  1140  CT    -3.290000   14.670000    3.770000    33  1135  1141  1144  1145
  1141  CT    -2.610000   13.480000    3.090000    35  1140  1142  1143  1146
  1142  CT    -1.460000   13.930000    2.210000    37  1141  1147  1148  1149
  1143  CT    -2.120000   12.470000    4.120000    39  1141  1150  1151  1152
  1144  HC    -3.660000   15.350000    2.990000    34  1140
  1145  HC    -2.530000   15.210000    4.350000    34  1140
  1146  HC    -3.340000   12.960000    2.450000    36  1141
  1147  HC    -1.000000   13.060000    1.730000    38  1142
  1148  HC    -1.840000   14.610000    1.440000    38  1142
  1149  HC    -0.710000   14.440000    2.820000    38  1142
  1150  HC    -1.620000   11.660000    3.580000    40  1143
  1151  HC    -1.410000   12.950000    4.810000    40  1143
  1152  HC    -2.950000   12.030000    4.680000    40  1143
  1153  N     -5.820000   16.320000    5.030000   122  1136  1154  1157
  1154  CT    -6.370000   17.420000    5.820000   123  1153  1155  1158  1159
  1155  C     -7.050000   16.860000    7.070000   124  1154  1156  1174
  1156  O     -6.800000   17.350000    8.180000   126  1155
  1157  H     -6.160000   16.160000    4.090000   125  1153
  1158  H1    -5.550000   18.050000    6.170000   127  1154
  1159  CT    -7.310000   18.300000    5.000000   128  1154  1160  1167  1168
  1160  CA    -7.720000   19.540000    5.740000   130  1159  1161  1162
  1161  CA    -6.920000   20.670000    5.730000   131  1160  1163  1169
  1162  CA    -8.870000   19.560000    6.520000   131  1160  1164  1170
  1163  CA    -7.270000   21.810000    6.430000   133  1161  1165  1171
  1164  CA    -9.230000   20.690000    7.240000   133  1162  1165  1172
  1165  C     -8.430000   21.810000    7.190000   135  1163  1164  1166
  1166  OH    -8.770000   22.930000    7.890000   136  1165  1173
  1167  HC    -6.800000   18.600000    4.070000   129  1159
  1168  HC    -8.200000   17.730000    4.720000   129  1159
  1169  HA    -6.010000   20.650000    5.140000   132  1161
  1170  HA    -9.500000   18.680000    6.560000   132  1162
  1171  HA    -6.630000   22.680000    6.400000   134  1163
  1172  HA   -10.130000   20.710000    7.850000   134  1164
  1173  HO    -8.120000   23.630000    7.780000   137  1166
  1174  N     -7.890000   15.840000    6.890000     7  1155  1175  1178
  1175  CT    -8.630000   15.260000    8.020000     8  1174  1176  1179  1180
  1176  C     -7.630000   14.640000    9.010000     9  1175  1177  1184
  1177  O     -7.810000   14.760000   10.220000    11  1176
  1178  H     -8.060000   15.480000    5.950000    10  1174
  1179  H1    -9.170000   16.050000    8.550000    12  1175
  1180  CT    -9.630000   14.230000    7.530000    13  1175  1181  1182  1183
  1181  HC   -10.170000   13.810000    8.390000    14  1180
  1182  HC   -10.350000   14.700000    6.850000    14  1180
  1183  HC    -9.110000   13.420000    7.000000    14  1180
  1184  N     -6.590000   13.990000    8.490000   244  1176  1185  1188
  1185  CT    -5.650000   13.270000    9.330000   245  1184  1186  1189  1190
  1186  C     -4.780000   14.250000   10.130000   246  1185  1187  1201
  1187  O     -4.470000   14.020000   11.290000   248  1186
  1188  H     -6.530000   13.920000    7.480000   247  1184
  1189  H1    -6.250000   12.720000   10.060000   249  1185
  1190  CT    -4.840000   12.290000    8.490000   250  1185  1191  1195  1196
  1191  CT    -4.110000   11.240000    9.320000   252  1190  1192  1197  1198
  1192  C     -5.010000   10.170000    9.890000   254  1191  1193  1194
  1193  O     -6.080000   10.450000   10.440000   255  1192
  1194  N     -4.560000    8.930000    9.800000   256  1192  1199  1200
  1195  HC    -5.500000   11.770000    7.790000   251  1190
  1196  HC    -4.110000   12.850000    7.900000   251  1190
  1197  HC    -3.360000   10.770000    8.670000   253  1191
  1198  HC    -3.570000   11.720000   10.140000   253  1191
  1199  H     -5.140000    8.230000   10.250000   257  1194
  1200  H     -3.640000    8.760000    9.400000   257  1194
  1201  N     -4.420000   15.380000    9.510000     7  1186  1202  1205
  1202  CT    -3.720000   16.440000   10.210000     8  1201  1203  1206  1207
  1203  C     -4.530000   16.900000   11.430000     9  1202  1204  1211
  1204  O     -3.980000   17.080000   12.510000    11  1203
  1205  H     -4.660000   15.510000    8.530000    10  1201
  1206  H1    -2.770000   16.050000   10.590000    12  1202
  1207  CT    -3.430000   17.580000    9.260000    13  1202  1208  1209  1210
  1208  HC    -2.890000   18.370000    9.790000    14  1207
  1209  HC    -2.810000   17.230000    8.430000    14  1207
  1210  HC    -4.360000   17.990000    8.860000    14  1207
  1211  N     -5.850000   17.080000   11.250000   244  1203  1212  1215
  1212  CT    -6.730000   17.480000   12.360000   245  1211  1213  1216  1217
  1213  C     -6.810000   16.350000   13.400000   246  1212  1214  1228
  1214  O     -6.820000   16.610000   14.590000   248  1213
  1215  H     -6.240000   16.920000   10.330000   247  1211
  1216  H1    -6.300000   18.350000   12.870000   249  1212
  1217  CT    -8.140000   17.840000   11.890000   250  1212  1218  1222  1223
  1218  CT    -8.220000   18.860000   10.750000   252  1217  1219  1224  1225
  1219  C     -7.090000   19.860000   10.720000   254  1218  1220  1221
  1220  O     -6.840000   20.560000   11.690000   255  1219
  1221  N     -6.410000   19.960000    9.580000   256  1219  1226  1227
  1222  HC    -8.670000   16.930000   11.570000   251  1217
  1223  HC    -8.680000   18.250000   12.750000   251  1217
  1224  HC    -8.270000   18.320000    9.810000   253  1218
  1225  HC    -9.170000   19.410000   10.830000   253  1218
  1226  H     -5.670000   20.640000    9.550000   257  1221
  1227  H     -6.640000   19.340000    8.820000   257  1221
  1228  N     -6.860000   15.100000   12.930000   220  1213  1229  1232
  1229  CT    -6.970000   13.940000   13.820000   221  1228  1230  1233  1234
  1230  C     -5.730000   13.840000   14.710000   222  1229  1231  1242
  1231  O     -5.840000   13.530000   15.890000   224  1230
  1232  H     -6.920000   14.970000   11.930000   223  1228
  1233  H1    -7.820000   14.090000   14.500000   225  1229
  1234  CT    -7.190000   12.640000   13.050000   226  1229  1235  1238  1239
  1235  C     -8.570000   12.530000   12.450000   228  1234  1236  1237
  1236  O     -9.490000   13.200000   12.900000   229  1235
  1237  N     -8.730000   11.700000   11.430000   230  1235  1240  1241
  1238  HC    -6.440000   12.550000   12.260000   227  1234
  1239  HC    -7.070000   11.790000   13.740000   227  1234
  1240  H     -9.670000   11.620000   11.080000   231  1237
  1241  H     -7.950000   11.150000   11.090000   231  1237
  1242  N     -4.550000   14.100000   14.130000   138  1230  1243  1246
  1243  CT    -3.300000   14.090000   14.900000   139  1242  1244  1247  1248
  1244  C     -3.380000   15.070000   16.080000   140  1243  1245  1266
  1245  O     -3.080000   14.710000   17.220000   142  1244
  1246  H     -4.550000   14.310000   13.140000   141  1242
  1247  H1    -3.160000   13.090000   15.330000   143  1243
  1248  CT    -2.100000   14.400000   14.000000   144  1243  1249  1258  1259
  1249  C*    -0.820000   14.450000   14.780000   146  1248  1250  1251
  1250  CW    -0.110000   15.560000   15.140000   147  1249  1252  1260
  1251  CB    -0.130000   13.340000   15.360000   149  1249  1253  1254
  1252  NA     0.980000   15.210000   15.880000   150  1250  1253  1261
  1253  CN     1.000000   13.850000   16.040000   152  1251  1252  1255
  1254  CA    -0.350000   11.950000   15.360000   153  1251  1256  1262
  1255  CA     1.890000   13.030000   16.720000   155  1253  1257  1263
  1256  CA     0.550000   11.140000   16.020000   157  1254  1257  1264
  1257  CA     1.650000   11.670000   16.690000   159  1255  1256  1265
  1258  HC    -2.020000   13.630000   13.230000   145  1248
  1259  HC    -2.250000   15.360000   13.500000   145  1248
  1260  H4    -0.400000   16.570000   14.860000   148  1250
  1261  H      1.680000   15.850000   16.240000   151  1252
  1262  HA    -1.200000   11.520000   14.840000   154  1254
  1263  HA     2.740000   13.430000   17.250000   156  1255
  1264  HA     0.390000   10.060000   16.030000   158  1256
  1265  HA     2.310000   11.010000   17.250000   160  1257
  1266  N     -3.790000   16.310000   15.800000    65  1244  1267  1270
  1267  CT    -3.730000   17.370000   16.810000    66  1266  1268  1271  1272
  1268  C     -4.840000   17.190000   17.850000    67  1267  1269  1280
  1269  O     -4.720000   17.680000   18.960000    69  1268
  1270  H     -4.110000   16.530000   14.860000    68  1266
  1271  H1    -2.790000   17.210000   17.320000    70  1267
  1272  CT    -3.710000   18.770000   16.180000    71  1267  1273  1274  1275
  1273  OH    -4.830000   18.910000   15.310000    73  1272  1276
  1274  CT    -2.440000   19.050000   15.400000    75  1272  1277  1278  1279
  1275  H1    -3.790000   19.520000   16.980000    72  1272
  1276  HO    -4.800000   19.750000   14.850000    74  1273
  1277  HC    -2.490000   20.060000   14.970000    76  1274
  1278  HC    -1.560000   18.980000   16.050000    76  1274
  1279  HC    -2.340000   18.330000   14.580000    76  1274
  1280  N     -5.920000   16.490000   17.490000    55  1268  1281  1284
  1281  CT    -7.020000   16.260000   18.410000    56  1280  1282  1285  1286
  1282  C     -6.720000   15.060000   19.320000    57  1281  1283  1291
  1283  O     -7.260000   14.970000   20.420000    59  1282
  1284  H     -6.010000   16.140000   16.540000    58  1280
  1285  H1    -7.140000   17.140000   19.050000    60  1281
  1286  CT    -8.340000   16.090000   17.670000    61  1281  1287  1288  1289
  1287  OH    -8.380000   14.850000   17.000000    63  1286  1290
  1288  H1    -9.170000   16.130000   18.390000    62  1286
  1289  H1    -8.460000   16.900000   16.940000    62  1286
  1290  HO    -9.210000   14.710000   16.540000    64  1287
  1291  N     -5.860000   14.150000   18.850000    55  1282  1292  1295
  1292  CT    -5.630000   12.860000   19.550000    56  1291  1293  1296  1297
  1293  C     -4.550000   12.980000   20.630000    57  1292  1294  1302
  1294  O     -4.450000   12.110000   21.500000    59  1293
  1295  H     -5.530000   14.240000   17.890000    58  1291
  1296  H1    -6.550000   12.540000   20.060000    60  1292
  1297  CT    -5.290000   11.780000   18.560000    61  1292  1298  1299  1300
  1298  OH    -6.470000   11.270000   17.960000    63  1297  1301
  1299  H1    -4.610000   12.170000   17.790000    62  1297
  1300  H1    -4.790000   10.950000   19.080000    62  1297
  1301  HO    -6.290000   10.530000   17.380000    64  1298
  1302  N     -3.740000   14.040000   20.590000   107  1293  1303  1306
  1303  CT    -2.630000   14.190000   21.550000   108  1302  1304  1307  1308
  1304  C     -2.600000   15.630000   22.080000   109  1303  1305  1322
  1305  O     -2.710000   16.590000   21.320000   111  1304
  1306  H     -3.860000   14.680000   19.820000   110  1302
  1307  H1    -2.810000   13.530000   22.400000   112  1303
  1308  CT    -1.310000   13.770000   20.910000   113  1303  1309  1315  1316
  1309  CA    -1.380000   12.370000   20.350000   115  1308  1310  1311
  1310  CA    -1.290000   11.270000   21.190000   116  1309  1312  1317
  1311  CA    -1.610000   12.160000   19.000000   116  1309  1313  1318
  1312  CA    -1.410000    9.990000   20.690000   118  1310  1314  1319
  1313  CA    -1.720000   10.870000   18.500000   118  1311  1314  1320
  1314  CA    -1.620000    9.790000   19.340000   120  1312  1313  1321
  1315  HC    -1.050000   14.450000   20.110000   114  1308
  1316  HC    -0.510000   13.810000   21.660000   114  1308
  1317  HA    -1.110000   11.420000   22.250000   117  1310
  1318  HA    -1.690000   13.000000   18.320000   117  1311
  1319  HA    -1.350000    9.130000   21.350000   119  1312
  1320  HA    -1.890000   10.710000   17.440000   119  1313
  1321  HA    -1.710000    8.780000   18.950000   121  1314
  1322  N     -2.450000   15.740000   23.410000    65  1304  1323  1326
  1323  CT    -2.670000   16.980000   24.130000    66  1322  1324  1327  1328
  1324  C     -1.540000   17.170000   25.130000    67  1323  1325  1336
  1325  O     -1.110000   16.220000   25.790000    69  1324
  1326  H     -2.320000   14.880000   23.950000    68  1322
  1327  H1    -2.640000   17.830000   23.440000    70  1323
  1328  CT    -4.050000   16.990000   24.810000    71  1323  1329  1330  1331
  1329  OH    -5.020000   17.000000   23.770000    73  1328  1332
  1330  CT    -4.260000   18.180000   25.720000    75  1328  1333  1334  1335
  1331  H1    -4.160000   16.080000   25.410000    72  1328
  1332  HO    -5.870000   16.870000   24.240000    74  1329
  1333  HC    -5.260000   18.120000   26.160000    76  1330
  1334  HC    -3.540000   18.170000   26.550000    76  1330
  1335  HC    -4.170000   19.110000   25.150000    76  1330
  1336  N     -1.080000   18.430000   25.260000   107  1324  1337  1340
  1337  CT     0.050000   18.780000   26.070000   108  1336  1338  1341  1342
  1338  C     -0.280000   18.570000   27.550000   109  1337  1339  1356
  1339  O     -1.320000   19.000000   28.020000   111  1338
  1340  H     -1.540000   19.180000   24.780000   110  1336
  1341  H1     0.900000   18.140000   25.800000   112  1337
  1342  CT     0.440000   20.240000   25.840000   113  1337  1343  1349  1350
  1343  CA     1.830000   20.600000   26.310000   115  1342  1344  1345
  1344  CA     2.950000   20.140000   25.640000   116  1343  1346  1351
  1345  CA     2.010000   21.440000   27.400000   116  1343  1347  1352
  1346  CA     4.220000   20.500000   26.060000   118  1344  1348  1353
  1347  CA     3.280000   21.800000   27.820000   118  1345  1348  1354
  1348  CA     4.390000   21.330000   27.140000   120  1346  1347  1355
  1349  HC     0.400000   20.460000   24.770000   114  1342
  1350  HC    -0.300000   20.890000   26.320000   114  1342
  1351  HA     2.840000   19.480000   24.790000   117  1344
  1352  HA     1.150000   21.820000   27.940000   117  1345
  1353  HA     5.090000   20.130000   25.520000   119  1346
  1354  HA     3.410000   22.460000   28.680000   119  1347
  1355  HA     5.390000   21.620000   27.450000   121  1348
  1356  N      0.640000   17.910000   28.250000   220  1338  1357  1360
  1357  CT     0.620000   17.810000   29.700000   221  1356  1358  1361  1362
  1358  C      1.680000   18.760000   30.270000   222  1357  1359  1370
  1359  O      2.880000   18.610000   30.000000   224  1358
  1360  H      1.440000   17.520000   27.760000   223  1356
  1361  H1    -0.360000   18.110000   30.080000   225  1357
  1362  CT     0.870000   16.370000   30.140000   226  1357  1363  1366  1367
  1363  C      0.800000   16.200000   31.640000   228  1362  1364  1365
  1364  O      1.670000   16.660000   32.370000   229  1363
  1365  N     -0.250000   15.540000   32.110000   230  1363  1368  1369
  1366  HC     0.130000   15.720000   29.660000   227  1362
  1367  HC     1.870000   16.060000   29.810000   227  1362
  1368  H     -0.260000   15.430000   33.110000   231  1365
  1369  H     -0.930000   15.140000   31.490000   231  1365
  1370  N      1.210000   19.760000   31.020000   232  1358  1371  1374
  1371  CT     2.030000   20.880000   31.490000   233  1370  1372  1375  1376
  1372  C      3.080000   20.400000   32.500000   234  1371  1373  1385
  1373  O      4.180000   20.940000   32.580000   236  1372
  1374  H      0.220000   19.780000   31.200000   235  1370
  1375  H1     2.570000   21.340000   30.660000   237  1371
  1376  CT     1.130000   21.920000   32.170000   238  1371  1377  1381  1382
  1377  CT     0.280000   22.720000   31.210000   240  1376  1378  1383  1384
  1378  C     -0.460000   23.870000   31.870000   242  1377  1379  1380
  1379  O2    -1.630000   23.680000   32.240000   243  1378
  1380  O2     0.140000   24.960000   32.030000   243  1378
  1381  HC     0.480000   21.420000   32.900000   239  1376
  1382  HC     1.770000   22.620000   32.720000   239  1376
  1383  HC     0.930000   23.120000   30.420000   241  1377
  1384  HC    -0.440000   22.040000   30.730000   241  1377
  1385  N      2.710000   19.380000   33.270000   232  1372  1386  1389
  1386  CT     3.510000   18.910000   34.400000   233  1385  1387  1390  1391
  1387  C      4.810000   18.270000   33.890000   234  1386  1388  1400
  1388  O      5.830000   18.370000   34.540000   236  1387
  1389  H      1.850000   18.890000   33.070000   235  1385
  1390  H1     3.840000   19.770000   35.000000   237  1386
  1391  CT     2.670000   17.980000   35.270000   238  1386  1392  1396  1397
  1392  CT     1.980000   18.690000   36.410000   240  1391  1393  1398  1399
  1393  C      0.570000   19.170000   36.120000   242  1392  1394  1395
  1394  O2    -0.120000   18.490000   35.330000   243  1393
  1395  O2     0.170000   20.210000   36.680000   243  1393
  1396  HC     1.960000   17.400000   34.670000   239  1391
  1397  HC     3.350000   17.240000   35.720000   239  1391
  1398  HC     1.920000   17.990000   37.260000   241  1392
  1399  HC     2.600000   19.530000   36.750000   241  1392
  1400  N      4.760000   17.620000   32.720000    15  1387  1401  1404
  1401  CT     5.910000   16.850000   32.230000    16  1400  1402  1405  1406
  1402  C      6.430000   17.450000   30.920000    17  1401  1403  1416
  1403  O      7.550000   17.180000   30.520000    19  1402
  1404  H      3.860000   17.600000   32.250000    18  1400
  1405  H1     6.740000   16.920000   32.940000    20  1401
  1406  CT     5.560000   15.350000   32.110000    21  1401  1407  1408  1409
  1407  CT     4.230000   15.030000   32.760000    23  1406  1410  1411  1412
  1408  CT     5.560000   14.850000   30.670000    25  1406  1413  1414  1415
  1409  HC     6.330000   14.780000   32.650000    22  1406
  1410  HC     4.050000   13.950000   32.710000    24  1407
  1411  HC     4.210000   15.330000   33.810000    24  1407
  1412  HC     3.480000   15.470000   32.140000    24  1407
  1413  HC     5.300000   13.790000   30.660000    26  1408
  1414  HC     4.840000   15.420000   30.080000    26  1408
  1415  HC     6.560000   14.920000   30.230000    26  1408
  1416  N      5.610000   18.270000   30.250000     1  1402  1417  1420
  1417  CT     6.000000   18.940000   29.010000     2  1416  1418  1421  1422
  1418  C      6.060000   17.990000   27.830000     3  1417  1419  1423
  1419  O      6.940000   18.090000   26.970000     5  1418
  1420  H      4.690000   18.470000   30.630000     4  1416
  1421  H1     5.270000   19.720000   28.800000     6  1417
  1422  H1     6.990000   19.400000   29.130000     6  1417
  1423  N      5.100000   17.060000   27.750000   287  1418  1424  1427
  1424  CT     4.960000   16.200000   26.580000   288  1423  1425  1428  1429
  1425  C      3.480000   16.080000   26.210000   289  1424  1426  1447
  1426  O      2.600000   16.370000   27.010000   291  1425
  1427  H      4.410000   17.050000   28.490000   290  1423
  1428  H1     5.470000   16.640000   25.710000   292  1424
  1429  CT     5.570000   14.820000   26.870000   293  1424  1430  1436  1437
  1430  CT     7.060000   14.850000   27.180000   295  1429  1431  1438  1439
  1431  CT     7.600000   13.520000   27.640000   297  1430  1432  1440  1441
  1432  N2     7.680000   12.550000   26.560000   299  1431  1433  1442
  1433  CA     8.680000   12.480000   25.690000   301  1432  1434  1435
  1434  N2     9.670000   13.350000   25.740000   302  1433  1443  1444
  1435  N2     8.680000   11.530000   24.760000   302  1433  1445  1446
  1436  HC     5.040000   14.380000   27.720000   294  1429
  1437  HC     5.410000   14.160000   26.010000   294  1429
  1438  HC     7.600000   15.190000   26.290000   296  1430
  1439  HC     7.260000   15.560000   27.990000   296  1430
  1440  H1     8.590000   13.670000   28.100000   298  1431
  1441  H1     6.950000   13.120000   28.430000   298  1431
  1442  H      6.980000   11.800000   26.540000   300  1432
  1443  H     10.420000   13.240000   25.090000   303  1434
  1444  H      9.650000   14.040000   26.470000   303  1434
  1445  H      9.330000   11.510000   23.990000   303  1435
  1446  H      7.870000   10.910000   24.680000   303  1435
  1447  N      3.230000   15.610000   24.980000   122  1425  1448  1451
  1448  CT     1.880000   15.430000   24.480000   123  1447  1449  1452  1453
  1449  C      1.460000   13.980000   24.680000   124  1448  1450  1468
  1450  O      2.150000   13.070000   24.220000   126  1449
  1451  H      4.020000   15.360000   24.400000   125  1447
  1452  H1     1.190000   16.070000   25.030000   127  1448
  1453  CT     1.800000   15.830000   23.000000   128  1448  1454  1461  1462
  1454  CA     2.100000   17.270000   22.700000   130  1453  1455  1456
  1455  CA     3.400000   17.730000   22.610000   131  1454  1457  1463
  1456  CA     1.080000   18.190000   22.500000   131  1454  1458  1464
  1457  CA     3.680000   19.060000   22.330000   133  1455  1459  1465
  1458  CA     1.340000   19.510000   22.200000   133  1456  1459  1466
  1459  C      2.650000   19.950000   22.110000   135  1457  1458  1460
  1460  OH     2.920000   21.250000   21.830000   136  1459  1467
  1461  HC     2.490000   15.210000   22.420000   129  1453
  1462  HC     0.790000   15.600000   22.640000   129  1453
  1463  HA     4.230000   17.040000   22.760000   132  1455
  1464  HA     0.050000   17.850000   22.560000   132  1456
  1465  HA     4.700000   19.380000   22.320000   134  1457
  1466  HA     0.550000   20.230000   22.030000   134  1458
  1467  HO     3.890000   21.390000   21.860000   137  1460
  1468  N      0.320000   13.770000   25.340000   107  1449  1469  1472
  1469  CT    -0.170000   12.430000   25.660000   108  1468  1470  1473  1474
  1470  C     -1.500000   12.180000   24.940000   109  1469  1471  1488
  1471  O     -2.220000   13.130000   24.590000   111  1470
  1472  H     -0.220000   14.570000   25.660000   110  1468
  1473  H1     0.540000   11.670000   25.310000   112  1469
  1474  CT    -0.330000   12.260000   27.170000   113  1469  1475  1481  1482
  1475  CA     0.970000   12.150000   27.920000   115  1474  1476  1477
  1476  CA     1.620000   13.280000   28.380000   116  1475  1478  1483
  1477  CA     1.560000   10.920000   28.140000   116  1475  1479  1484
  1478  CA     2.830000   13.180000   29.050000   118  1476  1480  1485
  1479  CA     2.770000   10.820000   28.820000   118  1477  1480  1486
  1480  CA     3.400000   11.950000   29.270000   120  1478  1479  1487
  1481  HC    -0.920000   13.100000   27.570000   114  1474
  1482  HC    -0.910000   11.350000   27.370000   114  1474
  1483  HA     1.190000   14.260000   28.190000   117  1476
  1484  HA     1.080000   10.010000   27.790000   117  1477
  1485  HA     3.310000   14.080000   29.400000   119  1478
  1486  HA     3.220000    9.840000   28.980000   119  1479
  1487  HA     4.350000   11.850000   29.790000   121  1480
  1488  N     -1.820000   10.900000   24.790000    27  1470  1489  1492
  1489  CT    -3.080000   10.470000   24.200000    28  1488  1490  1493  1494
  1490  C     -4.230000   11.210000   24.900000    29  1489  1491  1507
  1491  O     -4.310000   11.230000   26.110000    31  1490
  1492  H     -1.160000   10.220000   25.140000    30  1488
  1493  H1    -3.080000   10.730000   23.140000    32  1489
  1494  CT    -3.250000    8.960000   24.360000    33  1489  1495  1498  1499
  1495  CT    -4.550000    8.390000   23.790000    35  1494  1496  1497  1500
  1496  CT    -4.650000    8.660000   22.300000    37  1495  1501  1502  1503
  1497  CT    -4.660000    6.900000   24.060000    39  1495  1504  1505  1506
  1498  HC    -2.410000    8.460000   23.870000    34  1494
  1499  HC    -3.200000    8.720000   25.430000    34  1494
  1500  HC    -5.400000    8.870000   24.280000    36  1495
  1501  HC    -5.580000    8.250000   21.910000    38  1496
  1502  HC    -4.670000    9.730000   22.090000    38  1496
  1503  HC    -3.810000    8.200000   21.770000    38  1496
  1504  HC    -5.600000    6.520000   23.650000    40  1497
  1505  HC    -3.820000    6.370000   23.590000    40  1497
  1506  HC    -4.640000    6.720000   25.140000    40  1497
  1507  N     -5.100000   11.820000   24.090000   210  1490  1508  1511
  1508  CT    -6.310000   12.480000   24.570000   211  1507  1509  1512  1513
  1509  C     -7.500000   11.780000   23.930000   212  1508  1510  1519
  1510  O     -7.880000   12.070000   22.800000   214  1509
  1511  H     -4.930000   11.780000   23.090000   213  1507
  1512  H1    -6.380000   12.430000   25.660000   215  1508
  1513  CT    -6.300000   13.960000   24.210000   216  1508  1514  1517  1518
  1514  C     -7.500000   14.730000   24.730000   218  1513  1515  1516
  1515  O2    -8.430000   14.090000   25.280000   219  1514
  1516  O2    -7.510000   15.960000   24.560000   219  1514
  1517  HC    -5.390000   14.400000   24.640000   217  1513
  1518  HC    -6.240000   14.080000   23.120000   217  1513
  1519  N     -8.090000   10.770000   24.600000    96  1509  1520  1526
  1520  CT    -9.070000    9.900000   23.960000    97  1519  1521  1523  1524
  1521  C    -10.380000   10.620000   23.610000    98  1520  1522  1533
  1522  O    -11.130000   10.130000   22.780000    99  1521
  1523  H1    -8.650000    9.480000   23.040000   100  1520
  1524  CT    -9.280000    8.770000   24.980000   101  1520  1525  1527  1528
  1525  CT    -8.840000    9.350000   26.310000   103  1524  1526  1529  1530
  1526  CT    -7.770000   10.370000   25.980000   105  1519  1525  1531  1532
  1527  HC    -8.630000    7.930000   24.720000   102  1524
  1528  HC   -10.330000    8.440000   25.020000   102  1524
  1529  HC    -8.450000    8.570000   26.980000   104  1525
  1530  HC    -9.690000    9.860000   26.780000   104  1525
  1531  H1    -6.780000    9.910000   26.020000   106  1526
  1532  H1    -7.840000   11.220000   26.670000   106  1526
  1533  N    -10.620000   11.790000   24.210000    55  1521  1534  1537
  1534  CT   -11.750000   12.630000   23.840000    56  1533  1535  1538  1539
  1535  C    -11.650000   13.050000   22.360000    57  1534  1536  1544
  1536  O    -12.650000   13.370000   21.740000    59  1535
  1537  H     -9.930000   12.170000   24.850000    58  1533
  1538  H1   -12.660000   12.030000   23.950000    60  1534
  1539  CT   -11.880000   13.820000   24.760000    61  1534  1540  1541  1542
  1540  OH   -10.930000   14.840000   24.440000    63  1539  1543
  1541  H1   -12.890000   14.240000   24.660000    62  1539
  1542  H1   -11.740000   13.490000   25.800000    62  1539
  1543  HO   -10.910000   15.490000   25.150000    64  1540
  1544  N    -10.430000   13.010000   21.800000     1  1535  1545  1548
  1545  CT   -10.210000   13.300000   20.390000     2  1544  1546  1549  1550
  1546  C    -10.390000   12.070000   19.500000     3  1545  1547  1551
  1547  O    -10.300000   12.170000   18.280000     5  1546
  1548  H     -9.630000   12.720000   22.370000     4  1544
  1549  H1   -10.890000   14.090000   20.040000     6  1545
  1550  H1    -9.180000   13.630000   20.240000     6  1545
  1551  N    -10.650000   10.910000   20.110000   210  1546  1552  1555
  1552  CT   -10.580000    9.600000   19.440000   211  1551  1553  1556  1557
  1553  C     -9.120000    9.140000   19.370000   212  1552  1554  1563
  1554  O     -8.200000    9.950000   19.360000   214  1553
  1555  H    -10.700000   10.880000   21.120000   213  1551
  1556  H1   -11.150000    8.870000   20.030000   215  1552
  1557  CT   -11.150000    9.620000   18.020000   216  1552  1558  1561  1562
  1558  C    -12.620000   10.000000   17.890000   218  1557  1559  1560
  1559  O2   -13.320000   10.040000   18.930000   219  1558
  1560  O2   -13.050000   10.240000   16.750000   219  1558
  1561  HC   -10.530000   10.140000   17.280000   217  1557
  1562  HC   -11.090000    8.590000   17.660000   217  1557
  1563  N     -8.930000    7.820000   19.300000    27  1553  1564  1567
  1564  CT    -7.630000    7.240000   18.980000    28  1563  1565  1568  1569
  1565  C     -7.240000    7.640000   17.550000    29  1564  1566  1582
  1566  O     -8.080000    7.810000   16.680000    31  1565
  1567  H     -9.740000    7.220000   19.340000    30  1563
  1568  H1    -6.850000    7.650000   19.640000    32  1564
  1569  CT    -7.720000    5.710000   19.140000    33  1564  1570  1573  1574
  1570  CT    -7.430000    5.160000   20.530000    35  1569  1571  1572  1575
  1571  CT    -7.880000    6.100000   21.630000    37  1570  1576  1577  1578
  1572  CT    -8.060000    3.790000   20.710000    39  1570  1579  1580  1581
  1573  HC    -8.720000    5.390000   18.820000    34  1569
  1574  HC    -7.010000    5.240000   18.450000    34  1569
  1575  HC    -6.340000    5.050000   20.630000    36  1570
  1576  HC    -7.660000    5.650000   22.600000    38  1571
  1577  HC    -7.360000    7.060000   21.590000    38  1571
  1578  HC    -8.960000    6.260000   21.570000    38  1571
  1579  HC    -7.820000    3.390000   21.700000    40  1572
  1580  HC    -9.150000    3.860000   20.610000    40  1572
  1581  HC    -7.670000    3.100000   19.950000    40  1572
  1582  N     -5.930000    7.800000   17.340000   107  1565  1583  1586
  1583  CT    -5.370000    8.040000   16.030000   108  1582  1584  1587  1588
  1584  C     -5.310000    6.710000   15.270000   109  1583  1585  1602
  1585  O     -4.980000    5.680000   15.850000   111  1584
  1586  H     -5.310000    7.660000   18.130000   110  1582
  1587  H1    -6.020000    8.730000   15.480000   112  1583
  1588  CT    -3.980000    8.670000   16.170000   113  1583  1589  1595  1596
  1589  CA    -3.370000    9.100000   14.870000   115  1588  1590  1591
  1590  CA    -3.760000   10.290000   14.270000   116  1589  1592  1597
  1591  CA    -2.440000    8.310000   14.220000   116  1589  1593  1598
  1592  CA    -3.210000   10.680000   13.060000   118  1590  1594  1599
  1593  CA    -1.880000    8.710000   13.030000   118  1591  1594  1600
  1594  CA    -2.270000    9.890000   12.440000   120  1592  1593  1601
  1595  HC    -4.050000    9.550000   16.820000   114  1588
  1596  HC    -3.310000    7.950000   16.670000   114  1588
  1597  HA    -4.500000   10.920000   14.750000   117  1590
  1598  HA    -2.130000    7.360000   14.660000   117  1591
  1599  HA    -3.530000   11.610000   12.600000   119  1592
  1600  HA    -1.140000    8.080000   12.550000   119  1593
  1601  HA    -1.830000   10.200000   11.500000   121  1594
  1602  N     -5.670000    6.730000   13.990000   220  1584  1603  1606
  1603  CT    -5.690000    5.510000   13.190000   221  1602  1604  1607  1608
  1604  C     -5.300000    5.840000   11.750000   222  1603  1605  1616
  1605  O     -5.860000    6.730000   11.120000   224  1604
  1606  H     -5.950000    7.600000   13.570000   223  1602
  1607  H1    -4.930000    4.820000   13.580000   225  1603
  1608  CT    -7.050000    4.810000   13.260000   226  1603  1609  1612  1613
  1609  C     -7.000000    3.400000   12.690000   228  1608  1610  1611
  1610  O     -7.220000    3.210000   11.500000   229  1609
  1611  N     -6.700000    2.420000   13.530000   230  1609  1614  1615
  1612  HC    -7.380000    4.760000   14.300000   227  1608
  1613  HC    -7.800000    5.390000   12.710000   227  1608
  1614  H     -6.640000    1.490000   13.140000   231  1611
  1615  H     -6.530000    2.620000   14.500000   231  1611
  1616  N     -4.320000    5.080000   11.230000   220  1604  1617  1620
  1617  CT    -3.790000    5.250000    9.880000   221  1616  1618  1621  1622
  1618  C     -4.760000    4.680000    8.850000   222  1617  1619  1630
  1619  O     -4.610000    4.920000    7.660000   224  1618
  1620  H     -3.900000    4.360000   11.820000   223  1616
  1621  H1    -3.690000    6.320000    9.660000   225  1617
  1622  CT    -2.410000    4.610000    9.750000   226  1617  1623  1626  1627
  1623  C     -1.350000    5.350000   10.540000   228  1622  1624  1625
  1624  O     -1.010000    6.490000   10.230000   229  1623
  1625  N     -0.830000    4.710000   11.580000   230  1623  1628  1629
  1626  HC    -2.460000    3.560000   10.070000   227  1622
  1627  HC    -2.100000    4.620000    8.700000   227  1622
  1628  H     -0.160000    5.160000   12.200000   231  1625
  1629  H     -1.150000    3.770000   11.800000   231  1625
  1630  N     -5.780000    3.950000    9.320000     1  1618  1631  1634
  1631  CT    -6.740000    3.270000    8.470000     2  1630  1632  1635  1636
  1632  C     -7.520000    4.230000    7.580000     3  1631  1633  1637
  1633  O     -8.020000    3.820000    6.520000     5  1632
  1634  H     -5.870000    3.800000   10.320000     4  1630
  1635  H1    -6.220000    2.550000    7.830000     6  1631
  1636  H1    -7.450000    2.720000    9.090000     6  1631
  1637  N     -7.620000    5.490000    8.000000   122  1632  1638  1641
  1638  CT    -8.210000    6.550000    7.160000   123  1637  1639  1642  1643
  1639  C     -7.560000    6.530000    5.780000   124  1638  1640  1658
  1640  O     -8.240000    6.640000    4.770000   126  1639
  1641  H     -7.270000    5.720000    8.920000   125  1637
  1642  H1    -9.280000    6.370000    7.020000   127  1638
  1643  CT    -8.020000    7.940000    7.790000   128  1638  1644  1651  1652
  1644  CA    -9.060000    8.300000    8.810000   130  1643  1645  1646
  1645  CA   -10.300000    8.800000    8.440000   131  1644  1647  1653
  1646  CA    -8.810000    8.150000   10.160000   131  1644  1648  1654
  1647  CA   -11.260000    9.130000    9.380000   133  1645  1649  1655
  1648  CA    -9.750000    8.470000   11.120000   133  1646  1649  1656
  1649  C    -10.980000    8.970000   10.730000   135  1647  1648  1650
  1650  OH   -11.910000    9.290000   11.680000   136  1649  1657
  1651  HC    -7.020000    8.000000    8.250000   129  1643
  1652  HC    -8.040000    8.720000    7.020000   129  1643
  1653  HA   -10.520000    8.930000    7.380000   132  1645
  1654  HA    -7.850000    7.790000   10.490000   132  1646
  1655  HA   -12.220000    9.520000    9.070000   134  1647
  1656  HA    -9.540000    8.360000   12.180000   134  1648
  1657  HO   -12.730000    9.630000   11.320000   137  1650
  1658  N     -6.220000    6.450000    5.760000   287  1639  1659  1662
  1659  CT    -5.470000    6.460000    4.500000   288  1658  1660  1663  1664
  1660  C     -5.910000    5.290000    3.610000   289  1659  1661  1682
  1661  O     -6.040000    5.440000    2.400000   291  1660
  1662  H     -5.730000    6.330000    6.640000   290  1658
  1663  H1    -5.680000    7.380000    3.960000   292  1659
  1664  CT    -3.970000    6.300000    4.750000   293  1659  1665  1671  1672
  1665  CT    -3.280000    7.540000    5.290000   295  1664  1666  1673  1674
  1666  CT    -1.820000    7.210000    5.550000   297  1665  1667  1675  1676
  1667  N2    -1.130000    8.350000    6.110000   299  1666  1668  1677
  1668  CA    -0.640000    9.350000    5.400000   301  1667  1669  1670
  1669  N2    -0.730000    9.320000    4.080000   302  1668  1678  1679
  1670  N2    -0.050000   10.360000    6.010000   302  1668  1680  1681
  1671  HC    -3.790000    5.450000    5.420000   294  1664
  1672  HC    -3.490000    6.050000    3.800000   294  1664
  1673  HC    -3.360000    8.350000    4.560000   296  1665
  1674  HC    -3.760000    7.850000    6.230000   296  1665
  1675  H1    -1.760000    6.380000    6.270000   298  1666
  1676  H1    -1.340000    6.880000    4.620000   298  1666
  1677  H     -1.070000    8.430000    7.120000   300  1667
  1678  H     -0.280000   10.040000    3.520000   303  1669
  1679  H     -1.180000    8.560000    3.590000   303  1669
  1680  H      0.300000   11.110000    5.450000   303  1670
  1681  H      0.080000   10.360000    7.010000   303  1670
  1682  N     -6.100000    4.120000    4.230000   122  1660  1683  1686
  1683  CT    -6.190000    2.860000    3.510000   123  1682  1684  1687  1688
  1684  C     -7.450000    2.870000    2.640000   124  1683  1685  1703
  1685  O     -7.420000    2.530000    1.470000   126  1684
  1686  H     -6.120000    4.130000    5.240000   125  1682
  1687  H1    -5.330000    2.760000    2.840000   127  1683
  1688  CT    -6.218198    1.675644    4.473661   128  1683  1689  1696  1697
  1689  CA    -4.875777    1.266493    5.045499   130  1688  1690  1691
  1690  CA    -4.152264    2.158387    5.859016   131  1689  1692  1698
  1691  CA    -4.352461   -0.012647    4.772468   131  1689  1693  1699
  1692  CA    -2.895418    1.801860    6.373136   133  1690  1694  1700
  1693  CA    -3.099293   -0.381075    5.296875   133  1691  1694  1701
  1694  C     -2.362861    0.535345    6.072251   135  1692  1693  1695
  1695  OH    -1.124172    0.205572    6.500250   136  1694  1702
  1696  HC    -6.882899    1.938012    5.288003   129  1688
  1697  HC    -6.648471    0.818146    3.954175   129  1688
  1698  HA    -4.547140    3.131852    6.081325   132  1690
  1699  HA    -4.904468   -0.709268    4.154355   132  1691
  1700  HA    -2.332824    2.493837    6.983865   134  1692
  1701  HA    -2.680965   -1.357199    5.114847   134  1693
  1702  HO    -0.871932    0.747670    7.279702   137  1695
  1703  N     -8.580000    3.250000    3.240000    27  1684  1704  1707
  1704  CT    -9.850000    3.190000    2.530000    28  1703  1705  1708  1709
  1705  C     -9.860000    4.230000    1.410000    29  1704  1706  1722
  1706  O    -10.460000    4.010000    0.350000    31  1705
  1707  H     -8.550000    3.540000    4.210000    30  1703
  1708  H1    -9.940000    2.250000    1.980000    32  1704
  1709  CT   -10.990000    3.370000    3.520000    33  1704  1710  1713  1714
  1710  CT   -11.780000    2.090000    3.810000    35  1709  1711  1712  1715
  1711  CT   -10.840000    0.920000    4.030000    37  1710  1716  1717  1718
  1712  CT   -12.720000    2.270000    4.990000    39  1710  1719  1720  1721
  1713  HC   -10.600000    3.770000    4.470000    34  1709
  1714  HC   -11.700000    4.110000    3.130000    34  1709
  1715  HC   -12.390000    1.860000    2.930000    36  1710
  1716  HC   -11.430000    0.030000    4.280000    38  1711
  1717  HC   -10.250000    0.640000    3.150000    38  1711
  1718  HC   -10.170000    1.140000    4.870000    38  1711
  1719  HC   -13.270000    1.340000    5.170000    40  1712
  1720  HC   -12.150000    2.520000    5.890000    40  1712
  1721  HC   -13.440000    3.070000    4.770000    40  1712
  1722  N     -9.160000    5.350000    1.610000   220  1705  1723  1726
  1723  CT    -9.090000    6.370000    0.570000   221  1722  1724  1727  1728
  1724  C     -8.210000    5.870000   -0.590000   222  1723  1725  1736
  1725  O     -8.360000    6.350000   -1.720000   224  1724
  1726  H     -8.720000    5.510000    2.510000   223  1722
  1727  H1   -10.090000    6.500000    0.140000   225  1723
  1728  CT    -8.650000    7.730000    1.110000   226  1723  1729  1732  1733
  1729  C     -9.830000    8.650000    1.370000   228  1728  1730  1731
  1730  O    -10.690000    8.350000    2.190000   229  1729
  1731  N     -9.880000    9.770000    0.670000   230  1729  1734  1735
  1732  HC    -8.090000    7.590000    2.040000   227  1728
  1733  HC    -8.010000    8.200000    0.380000   227  1728
  1734  H    -10.660000   10.370000    0.880000   231  1731
  1735  H     -9.160000   10.010000    0.000000   231  1731
  1736  N     -7.320000    4.910000   -0.320000   138  1724  1737  1740
  1737  CT    -6.520000    4.260000   -1.390000   139  1736  1738  1741  1742
  1738  C     -7.440000    3.550000   -2.400000   140  1737  1739  1760
  1739  O     -7.010000    3.270000   -3.520000   142  1738
  1740  H     -7.220000    4.590000    0.640000   141  1736
  1741  H1    -5.990000    5.030000   -1.960000   143  1737
  1742  CT    -5.406756    3.345697   -0.863521   144  1737  1743  1752  1753
  1743  C*    -4.363316    3.985902    0.005209   146  1742  1744  1745
  1744  CW    -4.056396    5.304958    0.059266   147  1743  1746  1754
  1745  CB    -3.499388    3.337812    0.987120   149  1743  1747  1748
  1746  NA    -3.082491    5.512741    1.016810   150  1744  1747  1755
  1747  CN    -2.719037    4.340276    1.632657   152  1745  1746  1749
  1748  CA    -3.324439    2.009792    1.430012   153  1745  1750  1756
  1749  CA    -1.833827    4.056882    2.679500   155  1747  1751  1757
  1750  CA    -2.443572    1.714921    2.486101   157  1748  1751  1758
  1751  CA    -1.704548    2.729865    3.114920   159  1749  1750  1759
  1752  HC    -5.841979    2.502557   -0.336038   145  1742
  1753  HC    -4.885215    2.926920   -1.722872   145  1742
  1754  H4    -4.541700    6.081803   -0.512616   148  1744
  1755  H     -2.735288    6.420725    1.327907   151  1746
  1756  HA    -3.915662    1.223351    0.986124   154  1748
  1757  HA    -1.283088    4.854270    3.153576   156  1749
  1758  HA    -2.364831    0.705034    2.853537   158  1750
  1759  HA    -1.061186    2.486366    3.947434   160  1751
  1760  N     -8.680000    3.260000   -1.990000    27  1738  1761  1764
  1761  CT    -9.650000    2.660000   -2.910000    28  1760  1762  1765  1766
  1762  C    -10.000000    3.640000   -4.030000    29  1761  1763  1779
  1763  O    -10.500000    3.220000   -5.070000    31  1762
  1764  H     -8.970000    3.470000   -1.040000    30  1760
  1765  H1    -9.200000    1.800000   -3.410000    32  1761
  1766  CT   -10.900000    2.240000   -2.140000    33  1761  1767  1770  1771
  1767  CT   -10.740000    1.010000   -1.250000    35  1766  1768  1769  1772
  1768  CT   -12.020000    0.740000   -0.470000    37  1767  1773  1774  1775
  1769  CT   -10.360000   -0.220000   -2.070000    39  1767  1776  1777  1778
  1770  HC   -11.310000    3.090000   -1.590000    34  1766
  1771  HC   -11.680000    2.000000   -2.880000    34  1766
  1772  HC    -9.940000    1.200000   -0.520000    36  1767
  1773  HC   -11.890000   -0.140000    0.170000    38  1768
  1774  HC   -12.250000    1.600000    0.160000    38  1768
  1775  HC   -12.850000    0.570000   -1.160000    38  1768
  1776  HC   -10.270000   -1.090000   -1.400000    40  1769
  1777  HC   -11.130000   -0.430000   -2.820000    40  1769
  1778  HC    -9.400000   -0.090000   -2.560000    40  1769
  1779  N     -9.730000    4.930000   -3.820000    41  1762  1780  1783
  1780  CT    -9.720000    5.910000   -4.920000    42  1779  1781  1784  1785
  1781  C     -8.330000    5.900000   -5.550000    43  1780  1782  1798
  1782  O     -8.200000    5.670000   -6.750000    45  1781
  1783  H     -9.450000    5.210000   -2.890000    44  1779
  1784  H1   -10.430000    5.610000   -5.700000    46  1780
  1785  CT   -10.100000    7.330000   -4.460000    47  1780  1786  1787  1789
  1786  CT   -11.530000    7.400000   -3.910000    49  1785  1788  1790  1791
  1787  CT    -9.890000    8.320000   -5.600000    51  1785  1792  1793  1794
  1788  CT   -11.830000    8.690000   -3.180000    53  1786  1795  1796  1797
  1789  HC    -9.420000    7.620000   -3.650000    48  1785
  1790  HC   -12.240000    7.280000   -4.740000    50  1786
  1791  HC   -11.700000    6.580000   -3.200000    50  1786
  1792  HC   -10.150000    9.340000   -5.300000    52  1787
  1793  HC    -8.840000    8.360000   -5.920000    52  1787
  1794  HC   -10.520000    8.040000   -6.460000    52  1787
  1795  HC   -12.860000    8.660000   -2.800000    54  1788
  1796  HC   -11.150000    8.810000   -2.330000    54  1788
  1797  HC   -11.750000    9.560000   -3.840000    54  1788
  1798  N     -7.310000    6.160000   -4.740000   649  1781  1799  1802
  1799  CT    -6.000000    6.580000   -5.250000   650  1798  1800  1803  1804
  1800  C     -5.420000    5.470000   -6.130000   651  1799  1801  1811
  1801  O     -4.990000    5.710000   -7.240000   653  1800
  1802  H     -7.550000    6.240000   -3.760000   652  1798
  1803  H1    -6.140000    7.460000   -5.890000   654  1799
  1804  CT    -5.049497    7.001775   -4.121329   655  1799  1805  1808  1809
  1805  C     -5.528009    8.271001   -3.420810   657  1804  1806  1807
  1806  O     -6.609988    8.770441   -3.675778   658  1805
  1807  OH    -4.614458    9.009132   -2.767028   659  1805  1810
  1808  HC    -4.940246    6.199817   -3.396191   656  1804
  1809  HC    -4.068914    7.203342   -4.553928   656  1804
  1810  HO    -4.970469    9.894626   -2.908239   660  1807
  1811  N     -5.390000    4.250000   -5.600000    15  1800  1812  1815
  1812  CT    -4.650000    3.150000   -6.220000    16  1811  1813  1816  1817
  1813  C     -5.290000    2.810000   -7.570000    17  1812  1814  1827
  1814  O     -4.620000    2.810000   -8.590000    19  1813
  1815  H     -5.910000    4.060000   -4.750000    18  1811
  1816  H1    -3.630000    3.470000   -6.440000    20  1812
  1817  CT    -4.508623    1.949444   -5.259496    21  1812  1818  1819  1820
  1818  CT    -4.271708    0.582015   -5.912980    23  1817  1821  1822  1823
  1819  CT    -3.397886    2.231596   -4.238556    25  1817  1824  1825  1826
  1820  HC    -5.425043    1.858354   -4.704775    22  1817
  1821  HC    -5.125188    0.306707   -6.531935    24  1818
  1822  HC    -3.378842    0.592963   -6.527654    24  1818
  1823  HC    -4.161419   -0.177712   -5.139294    24  1818
  1824  HC    -3.356646    1.429395   -3.501660    26  1819
  1825  HC    -2.432350    2.304433   -4.734725    26  1819
  1826  HC    -3.598082    3.168002   -3.719685    26  1819
  1827  N     -6.620000    2.540000   -7.640000    96  1813  1828  1834
  1828  CT    -7.270000    2.300000   -8.920000    97  1827  1829  1831  1832
  1829  C     -7.040000    3.410000   -9.960000    98  1828  1830  1841
  1830  O     -6.830000    3.120000  -11.140000    99  1829
  1831  H1    -6.900000    1.350000   -9.320000   100  1828
  1832  CT    -8.750000    2.150000   -8.550000   101  1828  1833  1835  1836
  1833  CT    -8.700000    1.630000   -7.130000   103  1832  1834  1837  1838
  1834  CT    -7.530000    2.370000   -6.500000   105  1827  1833  1839  1840
  1835  HC    -9.270000    1.450000   -9.210000   102  1832
  1836  HC    -9.250000    3.130000   -8.560000   102  1832
  1837  HC    -8.480000    0.550000   -7.150000   104  1833
  1838  HC    -9.650000    1.770000   -6.630000   104  1833
  1839  H1    -7.160000    1.710000   -5.720000   106  1834
  1840  H1    -7.860000    3.330000   -6.110000   106  1834
  1841  N     -7.070000    4.670000   -9.510000   258  1829  1842  1845
  1842  CT    -7.010000    5.800000  -10.440000   259  1841  1843  1846  1847
  1843  C     -5.570000    6.010000  -10.920000   260  1842  1844  1858
  1844  O     -5.350000    6.300000  -12.090000   262  1843
  1845  H     -7.230000    4.840000   -8.520000   261  1841
  1846  H1    -7.600000    5.580000  -11.340000   263  1842
  1847  CT    -7.550000    7.080000   -9.800000   264  1842  1848  1851  1852
  1848  CT    -9.040000    7.020000   -9.490000   266  1847  1849  1853  1854
  1849  S    -10.080000    6.700000  -10.950000   268  1848  1850
  1850  CT   -10.390000    4.940000  -10.800000   269  1849  1855  1856  1857
  1851  HC    -7.000000    7.270000   -8.870000   265  1847
  1852  HC    -7.370000    7.920000  -10.480000   265  1847
  1853  H1    -9.250000    6.230000   -8.760000   267  1848
  1854  H1    -9.340000    7.980000   -9.050000   267  1848
  1855  H1   -11.020000    4.610000  -11.630000   270  1850
  1856  H1    -9.450000    4.380000  -10.830000   270  1850
  1857  H1   -10.910000    4.730000   -9.860000   270  1850
  1858  N     -4.600000    5.840000  -10.020000    27  1843  1859  1862
  1859  CT    -3.180000    6.000000  -10.390000    28  1858  1860  1863  1864
  1860  C     -2.790000    4.920000  -11.410000    29  1859  1861  1877
  1861  O     -2.080000    5.200000  -12.370000    31  1860
  1862  H     -4.860000    5.610000   -9.070000    30  1858
  1863  H1    -3.030000    6.970000  -10.880000    32  1859
  1864  CT    -2.285295    5.873401   -9.140239    33  1859  1865  1868  1869
  1865  CT    -2.338712    7.058972   -8.160095    35  1864  1866  1867  1870
  1866  CT    -1.691501    6.657690   -6.830845    37  1865  1871  1872  1873
  1867  CT    -1.605229    8.281022   -8.693001    39  1865  1874  1875  1876
  1868  HC    -2.575756    4.963940   -8.612014    34  1864
  1869  HC    -1.250833    5.745906   -9.463869    34  1864
  1870  HC    -3.366809    7.351541   -7.971209    36  1865
  1871  HC    -1.772876    7.477672   -6.123846    38  1866
  1872  HC    -2.201148    5.784550   -6.424824    38  1866
  1873  HC    -0.638346    6.419753   -6.988930    38  1866
  1874  HC    -2.089826    8.625231   -9.603161    40  1867
  1875  HC    -1.642371    9.085286   -7.964426    40  1867
  1876  HC    -0.569890    8.028341   -8.907029    40  1867
  1877  N     -3.260000    3.690000  -11.180000    27  1860  1878  1881
  1878  CT    -2.950000    2.570000  -12.060000    28  1877  1879  1882  1883
  1879  C     -3.650000    2.760000  -13.410000    29  1878  1880  1896
  1880  O     -3.090000    2.510000  -14.460000    31  1879
  1881  H     -3.830000    3.540000  -10.350000    30  1877
  1882  H1    -1.880000    2.560000  -12.280000    32  1878
  1883  CT    -3.370000    1.260000  -11.380000    33  1878  1884  1887  1888
  1884  CT    -2.590000    0.890000  -10.130000    35  1883  1885  1886  1889
  1885  CT    -3.180000   -0.340000   -9.450000    37  1884  1890  1891  1892
  1886  CT    -1.120000    0.660000  -10.450000    39  1884  1893  1894  1895
  1887  HC    -4.440000    1.320000  -11.130000    34  1883
  1888  HC    -3.250000    0.460000  -12.100000    34  1883
  1889  HC    -2.630000    1.720000   -9.430000    36  1884
  1890  HC    -2.600000   -0.590000   -8.550000    38  1885
  1891  HC    -4.220000   -0.140000   -9.160000    38  1885
  1892  HC    -3.150000   -1.200000  -10.130000    38  1885
  1893  HC    -0.580000    0.380000   -9.540000    40  1886
  1894  HC    -1.020000   -0.150000  -11.180000    40  1886
  1895  HC    -0.660000    1.570000  -10.840000    40  1886
  1896  N     -4.890000    3.260000  -13.360000   107  1879  1897  1900
  1897  CT    -5.720000    3.490000  -14.530000   108  1896  1898  1901  1902
  1898  C     -5.090000    4.540000  -15.450000   109  1897  1899  1916
  1899  O     -5.120000    4.390000  -16.670000   111  1898
  1900  H     -5.290000    3.450000  -12.450000   110  1896
  1901  H1    -5.750000    2.540000  -15.070000   112  1897
  1902  CT    -7.110000    3.950000  -14.090000   113  1897  1903  1909  1910
  1903  CA    -8.210000    3.820000  -15.110000   115  1902  1904  1905
  1904  CA    -8.150000    2.860000  -16.100000   116  1903  1906  1911
  1905  CA    -9.320000    4.650000  -15.060000   116  1903  1907  1912
  1906  CA    -9.180000    2.720000  -17.020000   118  1904  1908  1913
  1907  CA   -10.350000    4.510000  -15.980000   118  1905  1908  1914
  1908  CA   -10.270000    3.550000  -16.960000   120  1906  1907  1915
  1909  HC    -7.470000    3.310000  -13.300000   114  1902
  1910  HC    -7.060000    4.980000  -13.730000   114  1902
  1911  HA    -7.330000    2.170000  -16.210000   117  1904
  1912  HA    -9.390000    5.420000  -14.290000   117  1905
  1913  HA    -9.110000    1.950000  -17.790000   119  1906
  1914  HA   -11.210000    5.170000  -15.930000   119  1907
  1915  HA   -11.070000    3.450000  -17.690000   121  1908
  1916  N     -4.570000    5.620000  -14.860000   244  1898  1917  1920
  1917  CT    -4.350000    6.840000  -15.610000   245  1916  1918  1921  1922
  1918  C     -3.220000    6.630000  -16.630000   246  1917  1919  1933
  1919  O     -3.210000    7.280000  -17.680000   248  1918
  1920  H     -4.500000    5.640000  -13.850000   247  1916
  1921  H1    -5.250000    7.050000  -16.190000   249  1917
  1922  CT    -4.100000    8.050000  -14.700000   250  1917  1923  1927  1928
  1923  CT    -2.760000    8.070000  -13.990000   252  1922  1924  1929  1930
  1924  C     -2.570000    9.340000  -13.190000   254  1923  1925  1926
  1925  O     -2.330000    9.310000  -11.980000   255  1924
  1926  N     -2.660000   10.470000  -13.860000   256  1924  1931  1932
  1927  HC    -4.180000    8.940000  -15.330000   251  1922
  1928  HC    -4.900000    8.110000  -13.950000   251  1922
  1929  HC    -2.720000    7.230000  -13.310000   253  1923
  1930  HC    -1.950000    7.980000  -14.710000   253  1923
  1931  H     -2.570000   11.310000  -13.300000   257  1926
  1932  H     -2.840000   10.520000  -14.850000   257  1926
  1933  N     -2.270000    5.740000  -16.330000    41  1918  1934  1937
  1934  CT    -1.140000    5.540000  -17.240000    42  1933  1935  1938  1939
  1935  C     -1.670000    4.990000  -18.570000    43  1934  1936  1952
  1936  O     -1.080000    5.240000  -19.630000    45  1935
  1937  H     -2.330000    5.230000  -15.460000    44  1933
  1938  H1    -0.700000    6.520000  -17.460000    46  1934
  1939  CT    -0.040000    4.650000  -16.620000    47  1934  1940  1941  1943
  1940  CT     1.210000    4.630000  -17.490000    49  1939  1942  1944  1945
  1941  CT    -0.570000    3.250000  -16.350000    51  1939  1946  1947  1948
  1942  CT     2.460000    4.210000  -16.760000    53  1940  1949  1950  1951
  1943  HC     0.230000    5.110000  -15.660000    48  1939
  1944  HC     1.050000    3.950000  -18.330000    50  1940
  1945  HC     1.380000    5.630000  -17.910000    50  1940
  1946  HC     0.210000    2.630000  -15.890000    52  1941
  1947  HC    -1.390000    3.330000  -15.650000    52  1941
  1948  HC    -0.900000    2.760000  -17.270000    52  1941
  1949  HC     3.310000    4.230000  -17.450000    54  1942
  1950  HC     2.660000    4.900000  -15.930000    54  1942
  1951  HC     2.360000    3.190000  -16.370000    54  1942
  1952  N     -2.800000    4.280000  -18.520000    27  1935  1953  1956
  1953  CT    -3.380000    3.630000  -19.690000    28  1952  1954  1957  1958
  1954  C     -4.000000    4.670000  -20.620000    29  1953  1955  1971
  1955  O     -4.420000    4.340000  -21.720000    31  1954
  1956  H     -3.270000    4.170000  -17.630000    30  1952
  1957  H1    -2.600000    3.140000  -20.280000    32  1953
  1958  CT    -4.430000    2.610000  -19.240000    33  1953  1959  1962  1963
  1959  CT    -3.900000    1.450000  -18.400000    35  1958  1960  1961  1964
  1960  CT    -5.000000    0.470000  -18.050000    37  1959  1965  1966  1967
  1961  CT    -2.760000    0.740000  -19.120000    39  1959  1968  1969  1970
  1962  HC    -5.240000    3.120000  -18.710000    34  1958
  1963  HC    -4.880000    2.180000  -20.140000    34  1958
  1964  HC    -3.510000    1.850000  -17.460000    36  1959
  1965  HC    -4.590000   -0.340000  -17.430000    38  1960
  1966  HC    -5.780000    0.990000  -17.490000    38  1960
  1967  HC    -5.430000    0.050000  -18.970000    38  1960
  1968  HC    -2.400000   -0.090000  -18.500000    40  1961
  1969  HC    -3.110000    0.350000  -20.080000    40  1961
  1970  HC    -1.910000    1.410000  -19.280000    40  1961
  1971  N     -4.070000    5.930000  -20.180000   107  1954  1972  1975
  1972  CT    -4.550000    7.010000  -21.060000   108  1971  1973  1976  1977
  1973  C     -3.370000    7.750000  -21.690000   109  1972  1974  1991
  1974  O     -3.570000    8.670000  -22.480000   111  1973
  1975  H     -3.750000    6.150000  -19.240000   110  1971
  1976  H1    -5.120000    6.600000  -21.900000   112  1972
  1977  CT    -5.490000    7.950000  -20.300000   113  1972  1978  1984  1985
  1978  CA    -6.840000    7.340000  -20.010000   115  1977  1979  1980
  1979  CA    -7.060000    6.630000  -18.840000   116  1978  1981  1986
  1980  CA    -7.870000    7.440000  -20.920000   116  1978  1982  1987
  1981  CA    -8.280000    6.040000  -18.590000   118  1979  1983  1988
  1982  CA    -9.100000    6.860000  -20.670000   118  1980  1983  1989
  1983  CA    -9.310000    6.160000  -19.500000   120  1981  1982  1990
  1984  HC    -5.020000    8.260000  -19.360000   114  1977
  1985  HC    -5.650000    8.860000  -20.890000   114  1977
  1986  HA    -6.250000    6.510000  -18.130000   117  1979
  1987  HA    -7.710000    7.970000  -21.850000   117  1980
  1988  HA    -8.410000    5.480000  -17.670000   119  1981
  1989  HA    -9.900000    6.940000  -21.400000   119  1982
  1990  HA   -10.270000    5.700000  -19.300000   121  1983
  1991  N     -2.140000    7.350000  -21.350000    15  1973  1992  1995
  1992  CT    -0.970000    8.010000  -21.890000    16  1991  1993  1996  1997
  1993  C     -0.200000    7.040000  -22.800000    17  1992  1994  2007
  1994  O      0.080000    7.370000  -23.940000    19  1993
  1995  H     -2.040000    6.560000  -20.730000    18  1991
  1996  H1    -1.240000    8.840000  -22.540000    20  1992
  1997  CT    -0.070000    8.600000  -20.780000    21  1992  1998  1999  2000
  1998  CT     1.170000    9.250000  -21.370000    23  1997  2001  2002  2003
  1999  CT    -0.840000    9.590000  -19.910000    25  1997  2004  2005  2006
  2000  HC     0.260000    7.780000  -20.130000    22  1997
  2001  HC     1.780000    9.680000  -20.570000    24  1998
  2002  HC     1.770000    8.520000  -21.920000    24  1998
  2003  HC     0.880000   10.060000  -22.060000    24  1998
  2004  HC    -0.170000   10.000000  -19.140000    26  1999
  2005  HC    -1.220000   10.410000  -20.530000    26  1999
  2006  HC    -1.680000    9.080000  -19.420000    26  1999
  2007  N      0.130000    5.860000  -22.290000    15  1993  2008  2011
  2008  CT     0.840000    4.850000  -23.080000    16  2007  2009  2012  2013
  2009  C     -0.180000    4.090000  -23.940000    17  2008  2010  2023
  2010  O     -1.360000    4.020000  -23.620000    19  2009
  2011  H     -0.180000    5.620000  -21.360000    18  2007
  2012  H1     1.540000    5.350000  -23.760000    20  2008
  2013  CT     1.660000    3.880000  -22.210000    21  2008  2014  2015  2016
  2014  CT     2.620000    4.620000  -21.280000    23  2013  2017  2018  2019
  2015  CT     0.770000    2.940000  -21.420000    25  2013  2020  2021  2022
  2016  HC     2.260000    3.270000  -22.890000    22  2013
  2017  HC     3.200000    3.890000  -20.700000    24  2014
  2018  HC     3.310000    5.220000  -21.880000    24  2014
  2019  HC     2.070000    5.270000  -20.590000    24  2014
  2020  HC     1.400000    2.270000  -20.820000    26  2015
  2021  HC     0.100000    3.490000  -20.760000    26  2015
  2022  HC     0.170000    2.310000  -22.090000    26  2015
  2023  N      0.320000    3.520000  -25.030000    55  2009  2024  2027
  2024  CT    -0.400000    2.510000  -25.790000    56  2023  2025  2028  2029
  2025  C      0.160000    1.120000  -25.450000    57  2024  2026  2034
  2026  O      1.360000    0.890000  -25.520000    59  2025
  2027  H      1.280000    3.690000  -25.290000    58  2023
  2028  H1    -1.460000    2.530000  -25.530000    60  2024
  2029  CT    -0.310000    2.780000  -27.270000    61  2024  2030  2031  2032
  2030  OH    -0.660000    4.130000  -27.560000    63  2029  2033
  2031  H1     0.720000    2.600000  -27.610000    62  2029
  2032  H1    -0.980000    2.090000  -27.800000    62  2029
  2033  HO    -0.550000    4.240000  -28.510000    64  2030
  2034  N     -0.740000    0.220000  -25.080000    27  2025  2035  2038
  2035  CT    -0.420000   -1.190000  -24.970000    28  2034  2036  2039  2040
  2036  C     -0.160000   -1.750000  -26.380000    29  2035  2037  2053
  2037  O     -0.580000   -1.160000  -27.380000    31  2036
  2038  H     -1.700000    0.510000  -24.990000    30  2034
  2039  H1     0.510000   -1.330000  -24.400000    32  2035
  2040  CT    -1.580000   -1.900000  -24.280000    33  2035  2041  2044  2045
  2041  CT    -1.880000   -1.400000  -22.860000    35  2040  2042  2043  2046
  2042  CT    -3.130000   -2.060000  -22.300000    37  2041  2047  2048  2049
  2043  CT    -0.690000   -1.650000  -21.940000    39  2041  2050  2051  2052
  2044  HC    -2.480000   -1.780000  -24.900000    34  2040
  2045  HC    -1.360000   -2.980000  -24.240000    34  2040
  2046  HC    -2.070000   -0.320000  -22.880000    36  2041
  2047  HC    -3.320000   -1.700000  -21.290000    38  2042
  2048  HC    -3.980000   -1.820000  -22.950000    38  2042
  2049  HC    -2.990000   -3.150000  -22.280000    38  2042
  2050  HC    -0.930000   -1.300000  -20.930000    40  2043
  2051  HC    -0.450000   -2.720000  -21.920000    40  2043
  2052  HC     0.190000   -1.100000  -22.290000    40  2043
  2053  N      0.530000   -2.880000  -26.430000    65  2036  2054  2057
  2054  CT     0.750000   -3.630000  -27.670000    66  2053  2055  2058  2059
  2055  C     -0.060000   -4.930000  -27.600000    67  2054  2056  2067
  2056  O     -1.120000   -5.030000  -28.210000    69  2055
  2057  H      0.860000   -3.300000  -25.560000    68  2053
  2058  H1     0.360000   -3.070000  -28.530000    70  2054
  2059  CT     2.250000   -3.850000  -27.900000    71  2054  2060  2061  2062
  2060  OH     2.790000   -4.510000  -26.750000    73  2059  2063
  2061  CT     2.990000   -2.550000  -28.140000    75  2059  2064  2065  2066
  2062  H1     2.380000   -4.490000  -28.780000    72  2059
  2063  HO     3.750000   -4.530000  -26.890000    74  2060
  2064  HC     4.010000   -2.650000  -28.430000    76  2061
  2065  HC     2.520000   -2.030000  -28.980000    76  2061
  2066  HC     2.930000   -1.900000  -27.260000    76  2061
  2067  N      0.440000   -5.890000  -26.820000    65  2055  2068  2071
  2068  CT    -0.100000   -7.250000  -26.800000    66  2067  2069  2072  2073
  2069  C     -1.190000   -7.400000  -25.730000    67  2068  2070  2081
  2070  O     -2.050000   -8.280000  -25.840000    69  2069
  2071  H      1.270000   -5.680000  -26.270000    68  2067
  2072  H1    -0.580000   -7.470000  -27.760000    70  2068
  2073  CT     1.020000   -8.280000  -26.580000    71  2068  2074  2075  2076
  2074  OH     1.880000   -7.790000  -25.560000    73  2073  2077
  2075  CT     1.820000   -8.530000  -27.840000    75  2073  2078  2079  2080
  2076  H1     0.580000   -9.230000  -26.260000    72  2073
  2077  HO     2.610000   -8.390000  -25.420000    74  2074
  2078  HC     2.600000   -9.270000  -27.640000    76  2075
  2079  HC     1.160000   -8.910000  -28.630000    76  2075
  2080  HC     2.290000   -7.590000  -28.170000    76  2075
  2081  N     -1.170000   -6.550000  -24.700000    55  2069  2082  2085
  2082  CT    -2.150000   -6.630000  -23.610000    56  2081  2083  2086  2087
  2083  C     -3.410000   -5.840000  -23.990000    57  2082  2084  2092
  2084  O     -3.350000   -4.880000  -24.760000    59  2083
  2085  H     -0.400000   -5.880000  -24.620000    58  2081
  2086  H1    -2.440000   -7.680000  -23.470000    60  2082
  2087  CT    -1.580000   -6.160000  -22.300000    61  2082  2088  2089  2090
  2088  OH    -0.360000   -6.850000  -22.010000    63  2087  2091
  2089  H1    -1.370000   -5.080000  -22.370000    62  2087
  2090  H1    -2.310000   -6.340000  -21.500000    62  2087
  2091  HO     0.280000   -6.250000  -21.610000    64  2088
  2092  N     -4.550000   -6.260000  -23.440000   271  2083  2093  2096
  2093  CT    -5.820000   -5.570000  -23.620000   272  2092  2094  2097  2098
  2094  C     -6.040000   -4.570000  -22.480000   273  2093  2095  2114
  2095  O     -5.840000   -4.890000  -21.300000   275  2094
  2096  H     -4.510000   -7.110000  -22.870000   274  2092
  2097  H1    -5.790000   -5.010000  -24.560000   276  2093
  2098  CT    -6.970000   -6.570000  -23.690000   277  2093  2099  2103  2104
  2099  CT    -7.110000   -7.300000  -25.020000   279  2098  2100  2105  2106
  2100  CT    -8.050000   -8.490000  -24.970000   281  2099  2101  2107  2108
  2101  CT    -7.360000   -9.760000  -24.510000   283  2100  2102  2109  2110
  2102  N3    -8.100000  -10.960000  -24.960000   285  2101  2111  2112  2113
  2103  HC    -6.920000   -7.270000  -22.850000   278  2098
  2104  HC    -7.910000   -6.010000  -23.540000   278  2098
  2105  HC    -7.480000   -6.580000  -25.760000   280  2099
  2106  HC    -6.120000   -7.640000  -25.360000   280  2099
  2107  HC    -8.900000   -8.270000  -24.310000   282  2100
  2108  HC    -8.430000   -8.640000  -25.990000   282  2100
  2109  HP    -6.320000   -9.770000  -24.880000   284  2101
  2110  HP    -7.320000   -9.750000  -23.410000   284  2101
  2111  H     -7.600000  -11.780000  -24.620000   286  2102
  2112  H     -9.030000  -10.960000  -24.570000   286  2102
  2113  H     -8.130000  -10.990000  -25.970000   286  2102
  2114  N     -6.460000   -3.360000  -22.850000   107  2094  2115  2118
  2115  CT    -6.780000   -2.260000  -21.940000   108  2114  2116  2119  2120
  2116  C     -7.670000   -2.750000  -20.790000   109  2115  2117  2134
  2117  O     -7.330000   -2.580000  -19.620000   111  2116
  2118  H     -6.520000   -3.200000  -23.840000   110  2114
  2119  H1    -5.860000   -1.870000  -21.490000   112  2115
  2120  CT    -7.440000   -1.140000  -22.750000   113  2115  2121  2127  2128
  2121  CA    -7.970000    0.010000  -21.930000   115  2120  2122  2123
  2122  CA    -9.220000   -0.050000  -21.330000   116  2121  2124  2129
  2123  CA    -7.230000    1.180000  -21.790000   116  2121  2125  2130
  2124  CA    -9.710000    1.010000  -20.600000   118  2122  2126  2131
  2125  CA    -7.720000    2.240000  -21.050000   118  2123  2126  2132
  2126  CA    -8.960000    2.160000  -20.460000   120  2124  2125  2133
  2127  HC    -6.710000   -0.760000  -23.470000   114  2120
  2128  HC    -8.280000   -1.560000  -23.330000   114  2120
  2129  HA    -9.750000   -1.020000  -21.300000   117  2122
  2130  HA    -6.250000    1.270000  -22.260000   117  2123
  2131  HA   -10.670000    0.920000  -20.110000   119  2124
  2132  HA    -7.130000    3.150000  -20.960000   119  2125
  2133  HA    -9.340000    3.010000  -19.900000   121  2126
  2134  N     -8.800000   -3.380000  -21.140000    55  2116  2135  2138
  2135  CT    -9.820000   -3.760000  -20.170000    56  2134  2136  2139  2140
  2136  C     -9.260000   -4.800000  -19.190000    57  2135  2137  2145
  2137  O     -9.610000   -4.820000  -18.010000    59  2136
  2138  H     -9.000000   -3.520000  -22.120000    58  2134
  2139  H1   -10.170000   -2.860000  -19.660000    60  2135
  2140  CT   -11.050000   -4.280000  -20.870000    61  2135  2141  2142  2143
  2141  OH   -10.750000   -5.490000  -21.560000    63  2140  2144
  2142  H1   -11.880000   -4.430000  -20.160000    62  2140
  2143  H1   -11.330000   -3.630000  -21.700000    62  2140
  2144  HO   -11.550000   -5.750000  -22.030000    64  2141
  2145  N     -8.380000   -5.660000  -19.700000    55  2136  2146  2149
  2146  CT    -7.820000   -6.760000  -18.950000    56  2145  2147  2150  2151
  2147  C     -6.810000   -6.220000  -17.920000    57  2146  2148  2156
  2148  O     -6.820000   -6.620000  -16.760000    59  2147
  2149  H     -8.110000   -5.530000  -20.660000    58  2145
  2150  H1    -8.610000   -7.270000  -18.390000    60  2146
  2151  CT    -7.180000   -7.770000  -19.880000    61  2146  2152  2153  2154
  2152  OH    -6.250000   -8.590000  -19.190000    63  2151  2155
  2153  H1    -7.960000   -8.390000  -20.330000    62  2151
  2154  H1    -6.650000   -7.230000  -20.670000    62  2151
  2155  HO    -5.780000   -9.060000  -19.910000    64  2152
  2156  N     -5.940000   -5.320000  -18.360000    15  2147  2157  2160
  2157  CT    -4.950000   -4.700000  -17.490000    16  2156  2158  2161  2162
  2158  C     -5.690000   -3.890000  -16.410000    17  2157  2159  2172
  2159  O     -5.370000   -3.980000  -15.230000    19  2158
  2160  H     -5.950000   -5.090000  -19.350000    18  2156
  2161  H1    -4.370000   -5.480000  -16.980000    20  2157
  2162  CT    -3.970000   -3.820000  -18.290000    21  2157  2163  2164  2165
  2163  CT    -3.120000   -2.950000  -17.380000    23  2162  2166  2167  2168
  2164  CT    -3.100000   -4.660000  -19.200000    25  2162  2169  2170  2171
  2165  HC    -4.560000   -3.140000  -18.920000    22  2162
  2166  HC    -2.450000   -2.350000  -18.000000    24  2163
  2167  HC    -3.730000   -2.270000  -16.780000    24  2163
  2168  HC    -2.530000   -3.580000  -16.710000    24  2163
  2169  HC    -2.420000   -4.010000  -19.770000    26  2164
  2170  HC    -2.510000   -5.370000  -18.600000    26  2164
  2171  HC    -3.720000   -5.220000  -19.910000    26  2164
  2172  N     -6.720000   -3.150000  -16.830000   287  2158  2173  2176
  2173  CT    -7.520000   -2.340000  -15.910000   288  2172  2174  2177  2178
  2174  C     -8.110000   -3.220000  -14.810000   289  2173  2175  2196
  2175  O     -7.990000   -2.920000  -13.620000   291  2174
  2176  H     -6.900000   -3.120000  -17.830000   290  2172
  2177  H1    -6.870000   -1.610000  -15.410000   292  2173
  2178  CT    -8.620000   -1.600000  -16.680000   293  2173  2179  2185  2186
  2179  CT    -9.580000   -0.810000  -15.800000   295  2178  2180  2187  2188
  2180  CT   -10.900000   -0.560000  -16.490000   297  2179  2181  2189  2190
  2181  N2   -11.670000   -1.790000  -16.640000   299  2180  2182  2191
  2182  CA   -12.460000   -2.060000  -17.680000   301  2181  2183  2184
  2183  N2   -12.730000   -1.120000  -18.570000   302  2182  2192  2193
  2184  N2   -12.970000   -3.270000  -17.820000   302  2182  2194  2195
  2185  HC    -8.160000   -0.910000  -17.400000   294  2178
  2186  HC    -9.180000   -2.340000  -17.260000   294  2178
  2187  HC    -9.800000   -1.330000  -14.860000   296  2179
  2188  HC    -9.120000    0.150000  -15.540000   296  2179
  2189  H1   -11.480000    0.160000  -15.890000   298  2180
  2190  H1   -10.680000   -0.100000  -17.460000   298  2180
  2191  H    -11.550000   -2.550000  -15.970000   300  2181
  2192  H    -13.200000   -1.330000  -19.460000   303  2183
  2193  H    -12.280000   -0.230000  -18.540000   303  2183
  2194  H    -13.540000   -3.460000  -18.620000   303  2184
  2195  H    -12.690000   -3.950000  -17.120000   303  2184
  2196  N     -8.730000   -4.330000  -15.220000   220  2174  2197  2200
  2197  CT    -9.450000   -5.210000  -14.310000   221  2196  2198  2201  2202
  2198  C     -8.470000   -5.850000  -13.320000   222  2197  2199  2210
  2199  O     -8.800000   -6.040000  -12.150000   224  2198
  2200  H     -8.760000   -4.510000  -16.220000   223  2196
  2201  H1   -10.160000   -4.620000  -13.710000   225  2197
  2202  CT   -10.210000   -6.310000  -15.050000   226  2197  2203  2206  2207
  2203  C    -11.410000   -5.790000  -15.810000   228  2202  2204  2205
  2204  O    -11.790000   -4.630000  -15.670000   229  2203
  2205  N    -12.010000   -6.640000  -16.620000   230  2203  2208  2209
  2206  HC    -9.530000   -6.810000  -15.750000   227  2202
  2207  HC   -10.570000   -7.050000  -14.320000   227  2202
  2208  H    -12.820000   -6.330000  -17.130000   231  2205
  2209  H    -11.630000   -7.570000  -16.710000   231  2205
  2210  N     -7.270000   -6.190000  -13.810000   244  2198  2211  2214
  2211  CT    -6.240000   -6.810000  -12.980000   245  2210  2212  2215  2216
  2212  C     -5.750000   -5.810000  -11.930000   246  2211  2213  2227
  2213  O     -5.620000   -6.130000  -10.750000   248  2212
  2214  H     -7.070000   -6.030000  -14.800000   247  2210
  2215  H1    -6.660000   -7.670000  -12.440000   249  2211
  2216  CT    -5.070000   -7.290000  -13.850000   250  2211  2217  2221  2222
  2217  CT    -5.360000   -8.590000  -14.590000   252  2216  2218  2223  2224
  2218  C     -4.180000   -9.020000  -15.440000   254  2217  2219  2220
  2219  O     -3.210000   -9.580000  -14.940000   255  2218
  2220  N     -4.250000   -8.740000  -16.730000   256  2218  2225  2226
  2221  HC    -4.800000   -6.510000  -14.580000   251  2216
  2222  HC    -4.200000   -7.460000  -13.210000   251  2216
  2223  HC    -5.570000   -9.380000  -13.860000   253  2217
  2224  HC    -6.250000   -8.480000  -15.220000   253  2217
  2225  H     -3.380000   -8.940000  -17.210000   257  2220
  2226  H     -5.040000   -8.290000  -17.170000   257  2220
  2227  N     -5.460000   -4.580000  -12.380000   107  2212  2228  2231
  2228  CT    -5.040000   -3.480000  -11.520000   108  2227  2229  2232  2233
  2229  C     -6.070000   -3.290000  -10.400000   109  2228  2230  2247
  2230  O     -5.720000   -3.200000   -9.220000   111  2229
  2231  H     -5.530000   -4.410000  -13.380000   110  2227
  2232  H1    -4.150000   -3.780000  -10.980000   112  2228
  2233  CT    -4.870000   -2.210000  -12.340000   113  2228  2234  2240  2241
  2234  CA    -3.500000   -2.000000  -12.930000   115  2233  2235  2236
  2235  CA    -2.380000   -2.600000  -12.360000   116  2234  2237  2242
  2236  CA    -3.320000   -1.190000  -14.030000   116  2234  2238  2243
  2237  CA    -1.120000   -2.380000  -12.890000   118  2235  2239  2244
  2238  CA    -2.060000   -0.970000  -14.560000   118  2236  2239  2245
  2239  CA    -0.960000   -1.570000  -13.990000   120  2237  2238  2246
  2240  HC    -5.610000   -2.190000  -13.150000   114  2233
  2241  HC    -5.080000   -1.350000  -11.700000   114  2233
  2242  HA    -2.380000   -3.230000  -11.480000   117  2235
  2243  HA    -4.170000   -0.710000  -14.490000   117  2236
  2244  HA    -0.250000   -2.850000  -12.440000   119  2237
  2245  HA    -1.940000   -0.320000  -15.430000   119  2238
  2246  HA     0.020000   -1.390000  -14.420000   121  2239
  2247  N     -7.350000   -3.230000  -10.780000   138  2229  2248  2251
  2248  CT    -8.400000   -2.840000   -9.870000   139  2247  2249  2252  2253
  2249  C     -8.700000   -3.960000   -8.880000   140  2248  2250  2271
  2250  O     -8.920000   -3.710000   -7.700000   142  2249
  2251  H     -7.560000   -3.330000  -11.770000   141  2247
  2252  H1    -8.070000   -2.000000   -9.250000   143  2248
  2253  CT    -9.660000   -2.410000  -10.630000   144  2248  2254  2263  2264
  2254  C*    -9.530000   -1.060000  -11.270000   146  2253  2255  2256
  2255  CW    -8.440000   -0.250000  -11.240000   147  2254  2257  2265
  2256  CB   -10.520000   -0.380000  -12.050000   149  2254  2258  2259
  2257  NA    -8.680000    0.900000  -11.940000   150  2255  2258  2266
  2258  CN    -9.960000    0.850000  -12.450000   152  2256  2257  2260
  2259  CA   -11.830000   -0.690000  -12.450000   153  2256  2261  2267
  2260  CA   -10.650000    1.770000  -13.230000   155  2258  2262  2268
  2261  CA   -12.520000    0.220000  -13.220000   157  2259  2262  2269
  2262  CA   -11.930000    1.430000  -13.600000   159  2260  2261  2270
  2263  HC    -9.900000   -3.150000  -11.400000   145  2253
  2264  HC   -10.500000   -2.370000   -9.930000   145  2253
  2265  H4    -7.500000   -0.480000  -10.750000   148  2255
  2266  H     -8.020000    1.670000  -12.040000   151  2257
  2267  HA   -12.280000   -1.630000  -12.150000   154  2259
  2268  HA   -10.200000    2.710000  -13.520000   156  2260
  2269  HA   -13.540000    0.000000  -13.530000   158  2261
  2270  HA   -12.500000    2.130000  -14.210000   160  2262
  2271  N     -8.730000   -5.200000   -9.370000   107  2249  2272  2275
  2272  CT    -9.000000   -6.340000   -8.500000   108  2271  2273  2276  2277
  2273  C     -7.880000   -6.470000   -7.470000   109  2272  2274  2291
  2274  O     -8.150000   -6.560000   -6.260000   111  2273
  2275  H     -8.580000   -5.360000  -10.360000   110  2271
  2276  H1    -9.930000   -6.160000   -7.940000   112  2272
  2277  CT    -9.150000   -7.650000   -9.280000   113  2272  2278  2284  2285
  2278  CA    -9.380000   -8.830000   -8.370000   115  2277  2279  2280
  2279  CA   -10.620000   -9.010000   -7.770000   116  2278  2281  2286
  2280  CA    -8.360000   -9.700000   -8.060000   116  2278  2282  2287
  2281  CA   -10.830000  -10.080000   -6.910000   118  2279  2283  2288
  2282  CA    -8.570000  -10.770000   -7.200000   118  2280  2283  2289
  2283  CA    -9.810000  -10.960000   -6.630000   120  2281  2282  2290
  2284  HC   -10.000000   -7.560000   -9.970000   114  2277
  2285  HC    -8.250000   -7.820000   -9.880000   114  2277
  2286  HA   -11.430000   -8.320000   -7.980000   117  2279
  2287  HA    -7.370000   -9.560000   -8.490000   117  2280
  2288  HA   -11.800000  -10.220000   -6.450000   119  2281
  2289  HA    -7.750000  -11.450000   -6.980000   119  2282
  2290  HA    -9.980000  -11.790000   -5.950000   121  2283
  2291  N     -6.640000   -6.500000   -7.940000    55  2273  2292  2295
  2292  CT    -5.500000   -6.740000   -7.060000    56  2291  2293  2296  2297
  2293  C     -5.290000   -5.530000   -6.130000    57  2292  2294  2302
  2294  O     -4.930000   -5.680000   -4.970000    59  2293
  2295  H     -6.490000   -6.420000   -8.940000    58  2291
  2296  H1    -5.710000   -7.600000   -6.410000    60  2292
  2297  CT    -4.260000   -7.050000   -7.850000    61  2292  2298  2299  2300
  2298  OH    -4.230000   -8.420000   -8.220000    63  2297  2301
  2299  H1    -4.200000   -6.410000   -8.740000    62  2297
  2300  H1    -3.380000   -6.850000   -7.220000    62  2297
  2301  HO    -3.280000   -8.570000   -8.090000    64  2298
  2302  N     -5.520000   -4.320000   -6.670000     1  2293  2303  2306
  2303  CT    -5.490000   -3.080000   -5.890000     2  2302  2304  2307  2308
  2304  C     -6.430000   -3.140000   -4.700000     3  2303  2305  2309
  2305  O     -6.040000   -2.890000   -3.560000     5  2304
  2306  H     -5.750000   -4.260000   -7.660000     4  2302
  2307  H1    -4.480000   -2.890000   -5.510000     6  2303
  2308  H1    -5.790000   -2.240000   -6.530000     6  2303
  2309  N     -7.690000   -3.520000   -4.970000     7  2304  2310  2313
  2310  CT    -8.710000   -3.570000   -3.940000     8  2309  2311  2314  2315
  2311  C     -8.330000   -4.590000   -2.870000     9  2310  2312  2319
  2312  O     -8.460000   -4.330000   -1.660000    11  2311
  2313  H     -7.960000   -3.750000   -5.920000    10  2309
  2314  H1    -8.770000   -2.590000   -3.450000    12  2310
  2315  CT   -10.050000   -3.870000   -4.570000    13  2310  2316  2317  2318
  2316  HC   -10.820000   -3.900000   -3.790000    14  2315
  2317  HC   -10.300000   -3.090000   -5.300000    14  2315
  2318  HC   -10.020000   -4.840000   -5.080000    14  2315
  2319  N     -7.850000   -5.770000   -3.300000   258  2311  2320  2323
  2320  CT    -7.540000   -6.870000   -2.370000   259  2319  2321  2324  2325
  2321  C     -6.320000   -6.490000   -1.510000   260  2320  2322  2336
  2322  O     -6.280000   -6.750000   -0.310000   262  2321
  2323  H     -7.780000   -5.930000   -4.300000   261  2319
  2324  H1    -8.380000   -7.030000   -1.680000   263  2320
  2325  CT    -7.250000   -8.160000   -3.130000   264  2320  2326  2329  2330
  2326  CT    -8.460000   -8.740000   -3.850000   266  2325  2327  2331  2332
  2327  S     -9.850000   -9.100000   -2.730000   268  2326  2328
  2328  CT    -9.070000  -10.230000   -1.580000   269  2327  2333  2334  2335
  2329  HC    -6.470000   -7.970000   -3.870000   265  2325
  2330  HC    -6.850000   -8.900000   -2.440000   265  2325
  2331  H1    -8.830000   -8.040000   -4.600000   267  2326
  2332  H1    -8.170000   -9.670000   -4.360000   267  2326
  2333  H1    -9.810000  -10.560000   -0.840000   270  2328
  2334  H1    -8.690000  -11.100000   -2.120000   270  2328
  2335  H1    -8.250000   -9.740000   -1.050000   270  2328
  2336  N     -5.330000   -5.870000   -2.140000   258  2321  2337  2340
  2337  CT    -4.140000   -5.400000   -1.450000   259  2336  2338  2341  2342
  2338  C     -4.550000   -4.470000   -0.310000   260  2337  2339  2353
  2339  O     -4.100000   -4.610000    0.830000   262  2338
  2340  H     -5.400000   -5.740000   -3.140000   261  2336
  2341  H1    -3.610000   -6.250000   -1.010000   263  2337
  2342  CT    -3.224495   -4.687835   -2.461967   264  2337  2343  2346  2347
  2343  CT    -1.975544   -4.050738   -1.844509   266  2342  2344  2348  2349
  2344  S     -1.074489   -2.944022   -2.970929   268  2343  2345
  2345  CT    -2.228698   -1.546489   -3.065856   269  2344  2350  2351  2352
  2346  HC    -2.902014   -5.398041   -3.222017   265  2342
  2347  HC    -3.797481   -3.910754   -2.960061   265  2342
  2348  H1    -2.248240   -3.473786   -0.960921   267  2343
  2349  H1    -1.308665   -4.853367   -1.529172   267  2343
  2350  H1    -3.162922   -1.862332   -3.529251   270  2345
  2351  H1    -2.429953   -1.169238   -2.062853   270  2345
  2352  H1    -1.786909   -0.751102   -3.665755   270  2345
  2353  N     -5.430000   -3.510000   -0.620000    41  2338  2354  2357
  2354  CT    -5.800000   -2.450000    0.300000    42  2353  2355  2358  2359
  2355  C     -6.590000   -3.050000    1.460000    43  2354  2356  2372
  2356  O     -6.310000   -2.780000    2.620000    45  2355
  2357  H     -5.790000   -3.500000   -1.570000    44  2353
  2358  H1    -4.890000   -2.000000    0.730000    46  2354
  2359  CT    -6.617833   -1.365455   -0.426940    47  2354  2360  2361  2363
  2360  CT    -5.663552   -0.551886   -1.317925    49  2359  2362  2364  2365
  2361  CT    -7.335900   -0.434782    0.568552    51  2359  2366  2367  2368
  2362  CT    -6.405557    0.229973   -2.396136    53  2360  2369  2370  2371
  2363  HC    -7.371761   -1.847946   -1.052220    48  2359
  2364  HC    -5.086664    0.137816   -0.703007    50  2360
  2365  HC    -4.959388   -1.213004   -1.821144    50  2360
  2366  HC    -7.822937    0.384445    0.046561    52  2361
  2367  HC    -8.114669   -0.971667    1.110198    52  2361
  2368  HC    -6.620827   -0.023415    1.281839    52  2361
  2369  HC    -6.895418   -0.447565   -3.094332    54  2362
  2370  HC    -7.147361    0.887738   -1.954918    54  2362
  2371  HC    -5.675112    0.828366   -2.921397    54  2362
  2372  N     -7.590000   -3.860000    1.120000    41  2355  2373  2376
  2373  CT    -8.540000   -4.340000    2.120000    42  2372  2374  2377  2378
  2374  C     -7.810000   -5.270000    3.100000    43  2373  2375  2391
  2375  O     -8.060000   -5.220000    4.300000    45  2374
  2376  H     -7.740000   -4.080000    0.140000    44  2372
  2377  H1    -8.920000   -3.490000    2.700000    46  2373
  2378  CT    -9.730000   -5.030000    1.430000    47  2373  2379  2380  2382
  2379  CT   -10.580000   -4.020000    0.650000    49  2378  2381  2383  2384
  2380  CT   -10.570000   -5.790000    2.440000    51  2378  2385  2386  2387
  2381  CT   -11.600000   -4.650000   -0.270000    53  2379  2388  2389  2390
  2382  HC    -9.320000   -5.760000    0.720000    48  2378
  2383  HC   -11.110000   -3.370000    1.360000    50  2379
  2384  HC    -9.940000   -3.360000    0.050000    50  2379
  2385  HC   -11.410000   -6.290000    1.950000    52  2380
  2386  HC    -9.990000   -6.590000    2.920000    52  2380
  2387  HC   -10.950000   -5.110000    3.210000    52  2380
  2388  HC   -12.140000   -3.860000   -0.800000    54  2381
  2389  HC   -11.100000   -5.290000   -1.010000    54  2381
  2390  HC   -12.330000   -5.240000    0.290000    54  2381
  2391  N     -6.890000   -6.100000    2.610000    65  2374  2392  2395
  2392  CT    -6.210000   -7.060000    3.470000    66  2391  2393  2396  2397
  2393  C     -5.250000   -6.310000    4.400000    67  2392  2394  2405
  2394  O     -5.160000   -6.620000    5.580000    69  2393
  2395  H     -6.670000   -6.110000    1.620000    68  2391
  2396  H1    -6.950000   -7.540000    4.120000    70  2392
  2397  CT    -5.530000   -8.170000    2.650000    71  2392  2398  2399  2400
  2398  OH    -4.650000   -7.600000    1.690000    73  2397  2401
  2399  CT    -6.540000   -9.060000    1.950000    75  2397  2402  2403  2404
  2400  H1    -4.930000   -8.790000    3.330000    72  2397
  2401  HO    -4.340000   -8.300000    1.120000    74  2398
  2402  HC    -6.030000   -9.840000    1.380000    76  2399
  2403  HC    -7.190000   -9.530000    2.690000    76  2399
  2404  HC    -7.160000   -8.480000    1.270000    76  2399
  2405  N     -4.500000   -5.340000    3.860000     1  2393  2406  2409
  2406  CT    -3.640000   -4.470000    4.660000     2  2405  2407  2410  2411
  2407  C     -4.440000   -3.670000    5.690000     3  2406  2408  2412
  2408  O     -3.980000   -3.480000    6.820000     5  2407
  2409  H     -4.610000   -5.180000    2.870000     4  2405
  2410  H1    -2.899572   -5.074279    5.185834     6  2406
  2411  H1    -3.130000   -3.780000    4.010000     6  2406
  2412  N     -5.630000   -3.220000    5.300000   122  2407  2413  2416
  2413  CT    -6.510000   -2.440000    6.160000   123  2412  2414  2417  2418
  2414  C     -6.850000   -3.270000    7.400000   124  2413  2415  2433
  2415  O     -6.780000   -2.790000    8.540000   126  2414
  2416  H     -5.920000   -3.400000    4.340000   125  2412
  2417  H1    -5.990000   -1.530000    6.490000   127  2413
  2418  CT    -7.780000   -2.040000    5.400000   128  2413  2419  2426  2427
  2419  CA    -8.770000   -1.250000    6.220000   130  2418  2420  2421
  2420  CA    -8.470000    0.020000    6.680000   131  2419  2422  2428
  2421  CA   -10.020000   -1.770000    6.530000   131  2419  2423  2429
  2422  CA    -9.380000    0.760000    7.410000   133  2420  2424  2430
  2423  CA   -10.940000   -1.040000    7.260000   133  2421  2424  2431
  2424  C    -10.620000    0.230000    7.710000   135  2422  2423  2425
  2425  OH   -11.520000    0.950000    8.440000   136  2424  2432
  2426  HC    -7.500000   -1.430000    4.530000   129  2418
  2427  HC    -8.280000   -2.930000    5.020000   129  2418
  2428  HA    -7.480000    0.410000    6.510000   132  2420
  2429  HA   -10.290000   -2.770000    6.190000   132  2421
  2430  HA    -9.130000    1.750000    7.760000   134  2422
  2431  HA   -11.920000   -1.450000    7.500000   134  2423
  2432  HO   -11.180000    1.810000    8.680000   137  2425
  2433  N     -7.250000   -4.520000    7.180000    41  2414  2434  2437
  2434  CT    -7.590000   -5.410000    8.270000    42  2433  2435  2438  2439
  2435  C     -6.350000   -5.570000    9.160000    43  2434  2436  2452
  2436  O     -6.430000   -5.450000   10.380000    45  2435
  2437  H     -7.330000   -4.840000    6.220000    44  2433
  2438  H1    -8.370000   -4.950000    8.890000    46  2434
  2439  CT    -8.120000   -6.750000    7.730000    47  2434  2440  2441  2443
  2440  CT    -9.470000   -6.570000    7.040000    49  2439  2442  2444  2445
  2441  CT    -8.180000   -7.800000    8.830000    51  2439  2446  2447  2448
  2442  CT    -9.810000   -7.680000    6.070000    53  2440  2449  2450  2451
  2443  HC    -7.400000   -7.110000    6.980000    48  2439
  2444  HC   -10.260000   -6.500000    7.800000    50  2440
  2445  HC    -9.490000   -5.630000    6.470000    50  2440
  2446  HC    -8.560000   -8.750000    8.430000    52  2441
  2447  HC    -7.180000   -8.000000    9.240000    52  2441
  2448  HC    -8.850000   -7.460000    9.630000    52  2441
  2449  HC   -10.780000   -7.480000    5.610000    54  2442
  2450  HC    -9.050000   -7.740000    5.280000    54  2442
  2451  HC    -9.860000   -8.640000    6.590000    54  2442
  2452  N     -5.210000   -5.800000    8.520000     1  2435  2453  2456
  2453  CT    -3.960000   -6.080000    9.200000     2  2452  2454  2457  2458
  2454  C     -3.570000   -4.990000   10.200000     3  2453  2455  2459
  2455  O     -3.120000   -5.290000   11.290000     5  2454
  2456  H     -5.250000   -5.860000    7.510000     4  2452
  2457  H1    -4.050000   -7.030000    9.740000     6  2453
  2458  H1    -3.180000   -6.190000    8.450000     6  2453
  2459  N     -3.700000   -3.710000    9.800000   244  2454  2460  2463
  2460  CT    -3.030000   -2.620000   10.530000   245  2459  2461  2464  2465
  2461  C     -3.740000   -2.380000   11.870000   246  2460  2462  2476
  2462  O     -3.150000   -1.850000   12.800000   248  2461
  2463  H     -4.160000   -3.530000    8.910000   247  2459
  2464  H1    -2.000000   -2.930000   10.770000   249  2460
  2465  CT    -2.940000   -1.360000    9.670000   250  2460  2466  2470  2471
  2466  CT    -4.270000   -0.860000    9.120000   252  2465  2467  2472  2473
  2467  C     -5.020000   -0.010000   10.120000   254  2466  2468  2469
  2468  O     -4.420000    0.720000   10.910000   255  2467
  2469  N     -6.330000   -0.100000   10.080000   256  2467  2474  2475
  2470  HC    -2.420000   -0.580000   10.230000   251  2465
  2471  HC    -2.290000   -1.590000    8.810000   251  2465
  2472  HC    -4.070000   -0.230000    8.250000   253  2466
  2473  HC    -4.840000   -1.700000    8.770000   253  2466
  2474  H     -6.860000    0.440000   10.740000   257  2469
  2475  H     -6.770000   -0.790000    9.480000   257  2469
  2476  N     -5.000000   -2.820000   11.980000   107  2461  2477  2480
  2477  CT    -5.750000   -2.760000   13.240000   108  2476  2478  2481  2482
  2478  C     -5.070000   -3.630000   14.320000   109  2477  2479  2496
  2479  O     -5.300000   -3.420000   15.520000   111  2478
  2480  H     -5.440000   -3.250000   11.180000   110  2476
  2481  H1    -5.750000   -1.730000   13.620000   112  2477
  2482  CT    -7.190000   -3.210000   13.020000   113  2477  2483  2489  2490
  2483  CA    -8.090000   -2.140000   12.450000   115  2482  2484  2485
  2484  CA    -8.320000   -0.960000   13.150000   116  2483  2486  2491
  2485  CA    -8.700000   -2.310000   11.220000   116  2483  2487  2492
  2486  CA    -9.150000    0.020000   12.630000   118  2484  2488  2493
  2487  CA    -9.530000   -1.330000   10.700000   118  2485  2488  2494
  2488  CA    -9.750000   -0.170000   11.400000   120  2486  2487  2495
  2489  HC    -7.200000   -4.100000   12.390000   114  2482
  2490  HC    -7.620000   -3.510000   13.980000   114  2482
  2491  HA    -7.870000   -0.820000   14.130000   117  2484
  2492  HA    -8.530000   -3.220000   10.650000   117  2485
  2493  HA    -9.340000    0.930000   13.190000   119  2486
  2494  HA   -10.010000   -1.490000    9.740000   119  2487
  2495  HA   -10.410000    0.590000   10.990000   121  2488
  2496  N     -4.260000   -4.600000   13.890000   122  2478  2497  2500
  2497  CT    -3.730000   -5.620000   14.810000   123  2496  2498  2501  2502
  2498  C     -2.230000   -5.380000   15.060000   124  2497  2499  2517
  2499  O     -1.560000   -6.230000   15.640000   126  2498
  2500  H     -4.060000   -4.700000   12.900000   125  2496
  2501  H1    -4.220000   -5.540000   15.780000   127  2497
  2502  CT    -4.020000   -7.020000   14.260000   128  2497  2503  2510  2511
  2503  CA    -5.500000   -7.300000   14.180000   130  2502  2504  2505
  2504  CA    -6.240000   -7.510000   15.330000   131  2503  2506  2512
  2505  CA    -6.170000   -7.300000   12.970000   131  2503  2507  2513
  2506  CA    -7.610000   -7.720000   15.280000   133  2504  2508  2514
  2507  CA    -7.530000   -7.520000   12.900000   133  2505  2508  2515
  2508  C     -8.260000   -7.720000   14.060000   135  2506  2507  2509
  2509  OH    -9.600000   -7.940000   13.990000   136  2508  2516
  2510  HC    -3.560000   -7.120000   13.270000   129  2502
  2511  HC    -3.550000   -7.750000   14.910000   129  2502
  2512  HA    -5.730000   -7.500000   16.290000   132  2504
  2513  HA    -5.610000   -7.110000   12.060000   132  2505
  2514  HA    -8.160000   -7.880000   16.200000   134  2506
  2515  HA    -8.040000   -7.510000   11.940000   134  2507
  2516  HO    -9.970000   -8.070000   14.860000   137  2509
  2517  N     -1.720000   -4.230000   14.630000   232  2498  2518  2521
  2518  CT    -0.270000   -4.030000   14.560000   233  2517  2519  2522  2523
  2519  C      0.330000   -4.110000   15.970000   234  2518  2520  2532
  2520  O      1.520000   -4.390000   16.110000   236  2519
  2521  H     -2.340000   -3.520000   14.260000   235  2517
  2522  H1     0.180000   -4.860000   14.010000   237  2518
  2523  CT     0.100000   -2.730000   13.840000   238  2518  2524  2528  2529
  2524  CT    -0.280000   -1.450000   14.550000   240  2523  2525  2530  2531
  2525  C      0.070000   -0.190000   13.770000   242  2524  2526  2527
  2526  O2     0.170000   -0.290000   12.530000   243  2525
  2527  O2     0.280000    0.880000   14.390000   243  2525
  2528  HC     1.190000   -2.720000   13.670000   239  2523
  2529  HC    -0.400000   -2.750000   12.860000   239  2523
  2530  HC    -1.360000   -1.450000   14.760000   241  2524
  2531  HC     0.250000   -1.420000   15.500000   241  2524
  2532  N     -0.490000   -3.860000   17.000000    15  2519  2533  2536
  2533  CT    -0.030000   -3.980000   18.390000    16  2532  2534  2537  2538
  2534  C     -0.720000   -5.190000   19.040000    17  2533  2535  2548
  2535  O     -0.070000   -5.950000   19.740000    19  2534
  2536  H     -1.450000   -3.610000   16.800000    18  2532
  2537  H1     1.040000   -4.200000   18.420000    20  2533
  2538  CT    -0.250000   -2.690000   19.200000    21  2533  2539  2540  2541
  2539  CT     0.070000   -2.910000   20.680000    23  2538  2542  2543  2544
  2540  CT     0.550000   -1.530000   18.640000    25  2538  2545  2546  2547
  2541  HC    -1.310000   -2.420000   19.140000    22  2538
  2542  HC    -0.070000   -1.980000   21.230000    24  2539
  2543  HC    -0.590000   -3.660000   21.130000    24  2539
  2544  HC     1.110000   -3.230000   20.790000    24  2539
  2545  HC     0.370000   -0.650000   19.260000    26  2540
  2546  HC     1.620000   -1.780000   18.640000    26  2540
  2547  HC     0.220000   -1.310000   17.620000    26  2540
  2548  N     -2.020000   -5.360000   18.810000    55  2534  2549  2552
  2549  CT    -2.850000   -6.290000   19.570000    56  2548  2550  2553  2554
  2550  C     -2.610000   -7.750000   19.140000    57  2549  2551  2559
  2551  O     -2.900000   -8.660000   19.900000    59  2550
  2552  H     -2.480000   -4.730000   18.150000    58  2548
  2553  H1    -2.580000   -6.220000   20.630000    60  2549
  2554  CT    -4.300000   -5.940000   19.440000    61  2549  2555  2556  2557
  2555  OH    -4.690000   -5.970000   18.080000    63  2554  2558
  2556  H1    -4.900000   -6.660000   20.010000    62  2554
  2557  H1    -4.470000   -4.940000   19.850000    62  2554
  2558  HO    -5.660000   -5.840000   18.090000    64  2555
  2559  N     -2.140000   -7.970000   17.910000   220  2550  2560  2563
  2560  CT    -1.990000   -9.330000   17.400000   221  2559  2561  2564  2565
  2561  C     -1.000000   -9.350000   16.220000   222  2560  2562  2573
  2562  O     -1.400000   -9.270000   15.050000   224  2561
  2563  H     -1.920000   -7.170000   17.320000   223  2559
  2564  H1    -1.560000   -9.950000   18.200000   225  2560
  2565  CT    -3.330000   -9.940000   17.000000   226  2560  2566  2569  2570
  2566  C     -3.240000  -11.430000   16.700000   228  2565  2567  2568
  2567  O     -2.170000  -11.930000   16.370000   229  2566
  2568  N     -4.350000  -12.120000   16.790000   230  2566  2571  2572
  2569  HC    -4.040000   -9.800000   17.820000   227  2565
  2570  HC    -3.740000   -9.440000   16.120000   227  2565
  2571  H     -4.280000  -13.110000   16.620000   231  2568
  2572  H     -5.190000  -11.660000   17.080000   231  2568
  2573  N      0.280000   -9.460000   16.570000    27  2561  2574  2577
  2574  CT     1.380000   -9.380000   15.630000    28  2573  2575  2578  2579
  2575  C      1.230000  -10.440000   14.530000    29  2574  2576  2592
  2576  O      1.600000  -10.220000   13.380000    31  2575
  2577  H      0.480000   -9.500000   17.560000    30  2573
  2578  H1     1.340000   -8.390000   15.170000    32  2574
  2579  CT     2.690000   -9.560000   16.400000    33  2574  2580  2583  2584
  2580  CT     3.960000   -9.160000   15.660000    35  2579  2581  2582  2585
  2581  CT     3.950000   -7.680000   15.340000    37  2580  2586  2587  2588
  2582  CT     5.200000   -9.530000   16.470000    39  2580  2589  2590  2591
  2583  HC     2.640000   -8.960000   17.320000    34  2579
  2584  HC     2.770000  -10.610000   16.700000    34  2579
  2585  HC     4.010000   -9.710000   14.720000    36  2580
  2586  HC     4.870000   -7.410000   14.820000    38  2581
  2587  HC     3.110000   -7.410000   14.690000    38  2581
  2588  HC     3.880000   -7.090000   16.260000    38  2581
  2589  HC     6.100000   -9.240000   15.920000    40  2582
  2590  HC     5.190000   -9.010000   17.430000    40  2582
  2591  HC     5.220000  -10.610000   16.640000    40  2582
  2592  N      0.680000  -11.610000   14.890000    65  2575  2593  2596
  2593  CT     0.540000  -12.700000   13.940000    66  2592  2594  2597  2598
  2594  C     -0.460000  -12.300000   12.850000    67  2593  2595  2606
  2595  O     -0.190000  -12.470000   11.670000    69  2594
  2596  H      0.380000  -11.740000   15.850000    68  2592
  2597  H1     1.510000  -12.880000   13.450000    70  2593
  2598  CT     0.100000  -14.000000   14.640000    71  2593  2599  2600  2601
  2599  OH     1.100000  -14.320000   15.600000    73  2598  2602
  2600  CT    -0.070000  -15.150000   13.670000    75  2598  2603  2604  2605
  2601  H1    -0.850000  -13.830000   15.160000    72  2598
  2602  HO     0.830000  -15.130000   16.050000    74  2599
  2603  HC    -0.370000  -16.050000   14.220000    76  2600
  2604  HC    -0.850000  -14.920000   12.930000    76  2600
  2605  HC     0.880000  -15.350000   13.150000    76  2600
  2606  N     -1.620000  -11.800000   13.260000     7  2594  2607  2610
  2607  CT    -2.640000  -11.330000   12.310000     8  2606  2608  2611  2612
  2608  C     -2.040000  -10.220000   11.430000     9  2607  2609  2616
  2609  O     -2.220000  -10.210000   10.220000    11  2608
  2610  H     -1.760000  -11.680000   14.260000    10  2606
  2611  H1    -2.930000  -12.160000   11.650000    12  2607
  2612  CT    -3.860000  -10.860000   13.060000    13  2607  2613  2614  2615
  2613  HC    -4.620000  -10.510000   12.350000    14  2612
  2614  HC    -4.280000  -11.690000   13.650000    14  2612
  2615  HC    -3.600000  -10.030000   13.730000    14  2612
  2616  N     -1.320000   -9.300000   12.070000   107  2608  2617  2620
  2617  CT    -0.660000   -8.180000   11.410000   108  2616  2618  2621  2622
  2618  C      0.220000   -8.700000   10.270000   109  2617  2619  2636
  2619  O      0.180000   -8.200000    9.140000   111  2618
  2620  H     -1.250000   -9.370000   13.080000   110  2616
  2621  H1    -1.420000   -7.520000   10.970000   112  2617
  2622  CT     0.076806   -7.341780   12.454894   113  2617  2623  2629  2630
  2623  CA     1.053435   -6.321500   11.912765   115  2622  2624  2625
  2624  CA     0.596255   -5.085112   11.422846   116  2623  2626  2631
  2625  CA     2.433897   -6.581279   11.979143   116  2623  2627  2632
  2626  CA     1.523057   -4.091712   11.060188   118  2624  2628  2633
  2627  CA     3.359995   -5.602318   11.588238   118  2625  2628  2634
  2628  CA     2.901718   -4.349246   11.151349   120  2626  2627  2635
  2629  HC    -0.669683   -6.824637   13.057189   114  2622
  2630  HC     0.615429   -7.996173   13.128652   114  2622
  2631  HA    -0.463399   -4.875912   11.378847   117  2624
  2632  HA     2.786230   -7.521330   12.371893   117  2625
  2633  HA     1.178495   -3.120955   10.728235   119  2626
  2634  HA     4.418889   -5.802288   11.665959   119  2627
  2635  HA     3.607270   -3.574716   10.901678   121  2628
  2636  N      1.020000   -9.730000   10.560000    27  2618  2637  2640
  2637  CT     2.040000  -10.200000    9.620000    28  2636  2638  2641  2642
  2638  C      1.380000  -11.050000    8.530000    29  2637  2639  2655
  2639  O      1.770000  -10.980000    7.370000    31  2638
  2640  H      0.990000  -10.100000   11.510000    30  2636
  2641  H1     2.470000   -9.350000    9.080000    32  2637
  2642  CT     3.141067  -10.987700   10.354789    33  2637  2643  2646  2647
  2643  CT     4.090075  -10.121646   11.205465    35  2642  2644  2645  2648
  2644  CT     5.026615  -11.022794   12.009839    37  2643  2649  2650  2651
  2645  CT     4.947255   -9.178976   10.355591    39  2643  2652  2653  2654
  2646  HC     2.664719  -11.730477   10.997315    34  2642
  2647  HC     3.739027  -11.523495    9.616107    34  2642
  2648  HC     3.515543   -9.524093   11.904197    36  2643
  2649  HC     5.679004  -10.411492   12.633526    38  2644
  2650  HC     4.436953  -11.669274   12.660360    38  2644
  2651  HC     5.631816  -11.633944   11.340669    38  2644
  2652  HC     5.645997   -8.643363   10.998516    40  2645
  2653  HC     5.505614   -9.746480    9.611589    40  2645
  2654  HC     4.315753   -8.443614    9.859700    40  2645
  2655  N      0.360000  -11.820000    8.900000    15  2638  2656  2659
  2656  CT    -0.300000  -12.700000    7.950000    16  2655  2657  2660  2661
  2657  C     -1.070000  -11.860000    6.920000    17  2656  2658  2671
  2658  O     -0.910000  -12.040000    5.720000    19  2657
  2659  H      0.090000  -11.820000    9.880000    18  2655
  2660  H1     0.460000  -13.260000    7.390000    20  2656
  2661  CT    -1.210000  -13.720000    8.650000    21  2656  2662  2663  2664
  2662  CT    -2.100000  -14.460000    7.670000    23  2661  2665  2666  2667
  2663  CT    -0.390000  -14.710000    9.480000    25  2661  2668  2669  2670
  2664  HC    -1.870000  -13.180000    9.340000    22  2661
  2665  HC    -2.720000  -15.180000    8.210000    24  2662
  2666  HC    -2.780000  -13.780000    7.150000    24  2662
  2667  HC    -1.490000  -15.000000    6.930000    24  2662
  2668  HC    -1.060000  -15.410000   10.000000    26  2663
  2669  HC     0.270000  -15.280000    8.820000    26  2663
  2670  HC     0.250000  -14.220000   10.210000    26  2663
  2671  N     -1.920000  -10.940000    7.410000   138  2657  2672  2675
  2672  CT    -2.680000  -10.060000    6.520000   139  2671  2673  2676  2677
  2673  C     -1.720000   -9.230000    5.660000   140  2672  2674  2695
  2674  O     -1.960000   -9.050000    4.470000   142  2673
  2675  H     -2.010000  -10.830000    8.420000   141  2671
  2676  H1    -3.270000  -10.670000    5.830000   143  2672
  2677  CT    -3.640000   -9.170000    7.310000   144  2672  2678  2687  2688
  2678  C*    -4.840000   -9.890000    7.840000   146  2677  2679  2680
  2679  CW    -5.110000  -10.170000    9.150000   147  2678  2681  2689
  2680  CB    -5.950000  -10.410000    7.080000   149  2678  2682  2683
  2681  NA    -6.310000  -10.820000    9.250000   150  2679  2682  2690
  2682  CN    -6.850000  -10.980000    8.000000   152  2680  2681  2684
  2683  CA    -6.280000  -10.430000    5.720000   153  2680  2685  2691
  2684  CA    -8.050000  -11.570000    7.610000   155  2682  2686  2692
  2685  CA    -7.470000  -11.020000    5.330000   157  2683  2686  2693
  2686  CA    -8.340000  -11.580000    6.270000   159  2684  2685  2694
  2687  HC    -3.100000   -8.700000    8.140000   145  2677
  2688  HC    -3.990000   -8.370000    6.660000   145  2677
  2689  H4    -4.490000   -9.870000    9.990000   148  2679
  2690  H     -6.740000  -11.120000   10.120000   151  2681
  2691  HA    -5.600000  -10.000000    5.000000   154  2683
  2692  HA    -8.730000  -12.000000    8.340000   156  2684
  2693  HA    -7.740000  -11.060000    4.280000   158  2685
  2694  HA    -9.270000  -12.030000    5.930000   160  2686
  2695  N     -0.640000   -8.710000    6.260000     1  2673  2696  2699
  2696  CT     0.400000   -7.990000    5.530000     2  2695  2697  2700  2701
  2697  C      1.000000   -8.840000    4.410000     3  2696  2698  2702
  2698  O      1.260000   -8.310000    3.320000     5  2697
  2699  H     -0.530000   -8.860000    7.260000     4  2695
  2700  H1    -0.019200   -7.078553    5.102488     6  2696
  2701  H1     1.190000   -7.720000    6.230000     6  2696
  2702  N      1.240000  -10.130000    4.670000     7  2697  2703  2706
  2703  CT     1.860000  -11.040000    3.700000     8  2702  2704  2707  2708
  2704  C      0.900000  -11.270000    2.540000     9  2703  2705  2712
  2705  O      1.290000  -11.230000    1.380000    11  2704
  2706  H      1.030000  -10.480000    5.600000    10  2702
  2707  H1     2.770000  -10.580000    3.300000    12  2703
  2708  CT     2.255802  -12.348768    4.395754    13  2703  2709  2710  2711
  2709  HC     2.729731  -13.016255    3.675298    14  2708
  2710  HC     2.961557  -12.140458    5.200752    14  2708
  2711  HC     1.378775  -12.844487    4.811191    14  2708
  2712  N     -0.370000  -11.520000    2.870000    41  2704  2713  2716
  2713  CT    -1.400000  -11.700000    1.860000    42  2712  2714  2717  2718
  2714  C     -1.480000  -10.430000    0.990000    43  2713  2715  2731
  2715  O     -1.480000  -10.510000   -0.240000    45  2714
  2716  H     -0.600000  -11.580000    3.860000    44  2712
  2717  H1    -1.130000  -12.530000    1.200000    46  2713
  2718  CT    -2.750000  -12.020000    2.530000    47  2713  2719  2720  2722
  2719  CT    -2.730000  -13.410000    3.180000    49  2718  2721  2723  2724
  2720  CT    -3.890000  -11.890000    1.520000    51  2718  2725  2726  2727
  2721  CT    -3.960000  -13.720000    4.000000    53  2719  2728  2729  2730
  2722  HC    -2.930000  -11.280000    3.320000    48  2718
  2723  HC    -2.630000  -14.170000    2.390000    50  2719
  2724  HC    -1.860000  -13.510000    3.840000    50  2719
  2725  HC    -4.860000  -12.100000    1.980000    52  2720
  2726  HC    -3.960000  -10.870000    1.130000    52  2720
  2727  HC    -3.730000  -12.590000    0.680000    52  2720
  2728  HC    -3.850000  -14.720000    4.450000    54  2721
  2729  HC    -4.070000  -12.980000    4.810000    54  2721
  2730  HC    -4.870000  -13.730000    3.390000    54  2721
  2731  N     -1.530000   -9.270000    1.640000    55  2714  2732  2735
  2732  CT    -1.600000   -8.000000    0.950000    56  2731  2733  2736  2737
  2733  C     -0.410000   -7.890000   -0.010000    57  2732  2734  2742
  2734  O     -0.560000   -7.450000   -1.150000    59  2733
  2735  H     -1.540000   -9.290000    2.660000    58  2731
  2736  H1    -2.500000   -7.960000    0.330000    60  2732
  2737  CT    -1.618202   -6.866522    1.979776    61  2732  2738  2739  2740
  2738  OH    -1.722763   -5.617365    1.338691    63  2737  2741
  2739  H1    -2.449715   -6.993375    2.671796    62  2737
  2740  H1    -0.698411   -6.894922    2.560984    62  2737
  2741  HO    -2.669057   -5.394286    1.218234    64  2738
  2742  N      0.770000   -8.310000    0.460000    55  2733  2743  2746
  2743  CT     2.040000   -8.190000   -0.290000    56  2742  2744  2747  2748
  2744  C      1.990000   -8.980000   -1.600000    57  2743  2745  2753
  2745  O      2.600000   -8.590000   -2.590000    59  2744
  2746  H      0.810000   -8.640000    1.420000    58  2742
  2747  H1     2.190000   -7.140000   -0.550000    60  2743
  2748  CT     3.238667   -8.632886    0.549075    61  2743  2749  2750  2751
  2749  OH     3.433131   -7.740992    1.636741    63  2748  2752
  2750  H1     3.092398   -9.646320    0.918701    62  2748
  2751  H1     4.128544   -8.623627   -0.081674    62  2748
  2752  HO     2.680565   -7.865332    2.250147    64  2749
  2753  N      1.260000  -10.110000   -1.600000     7  2744  2754  2757
  2754  CT     1.160000  -10.960000   -2.780000     8  2753  2755  2758  2759
  2755  C      0.420000  -10.210000   -3.890000     9  2754  2756  2763
  2756  O      0.820000  -10.260000   -5.060000    11  2755
  2757  H      0.770000  -10.380000   -0.760000    10  2753
  2758  H1     2.160000  -11.200000   -3.150000    12  2754
  2759  CT     0.450000  -12.240000   -2.420000    13  2754  2760  2761  2762
  2760  HC     0.380000  -12.880000   -3.310000    14  2759
  2761  HC     1.010000  -12.770000   -1.640000    14  2759
  2762  HC    -0.570000  -12.030000   -2.070000    14  2759
  2763  N     -0.650000   -9.510000   -3.520000   107  2755  2764  2767
  2764  CT    -1.420000   -8.720000   -4.470000   108  2763  2765  2768  2769
  2765  C     -0.550000   -7.570000   -4.980000   109  2764  2766  2783
  2766  O     -0.600000   -7.220000   -6.160000   111  2765
  2767  H     -0.940000   -9.560000   -2.550000   110  2763
  2768  H1    -1.660000   -9.350000   -5.340000   112  2764
  2769  CT    -2.730000   -8.260000   -3.840000   113  2764  2770  2776  2777
  2770  CA    -3.730000   -9.360000   -3.640000   115  2769  2771  2772
  2771  CA    -4.440000   -9.880000   -4.710000   116  2770  2773  2778
  2772  CA    -3.950000   -9.900000   -2.380000   116  2770  2774  2779
  2773  CA    -5.360000  -10.900000   -4.530000   118  2771  2775  2780
  2774  CA    -4.880000  -10.920000   -2.210000   118  2772  2775  2781
  2775  CA    -5.580000  -11.410000   -3.280000   120  2773  2774  2782
  2776  HC    -2.520000   -7.770000   -2.880000   114  2769
  2777  HC    -3.180000   -7.510000   -4.500000   114  2769
  2778  HA    -4.310000   -9.460000   -5.700000   117  2771
  2779  HA    -3.400000   -9.520000   -1.530000   117  2772
  2780  HA    -5.890000  -11.290000   -5.390000   119  2773
  2781  HA    -5.050000  -11.340000   -1.220000   119  2774
  2782  HA    -6.300000  -12.210000   -3.150000   121  2775
  2783  N      0.250000   -6.990000   -4.080000   107  2765  2784  2787
  2784  CT     1.170000   -5.920000   -4.440000   108  2783  2785  2788  2789
  2785  C      2.130000   -6.390000   -5.540000   109  2784  2786  2803
  2786  O      2.360000   -5.680000   -6.510000   111  2785
  2787  H      0.180000   -7.310000   -3.120000   110  2783
  2788  H1     0.590000   -5.090000   -4.850000   112  2784
  2789  CT     1.812927   -5.430074   -3.142623   113  2784  2790  2796  2797
  2790  CA     3.019686   -4.531766   -3.236313   115  2789  2791  2792
  2791  CA     2.866702   -3.136134   -3.166245   116  2790  2793  2798
  2792  CA     4.304614   -5.101756   -3.300321   116  2790  2794  2799
  2793  CA     3.999548   -2.308669   -3.183408   118  2791  2795  2800
  2794  CA     5.437122   -4.272128   -3.325714   118  2792  2795  2801
  2795  CA     5.279484   -2.876392   -3.280870   120  2793  2794  2802
  2796  HC     1.031051   -4.910313   -2.601220   114  2789
  2797  HC     2.094945   -6.272833   -2.529946   114  2789
  2798  HA     1.880992   -2.697756   -3.101414   117  2791
  2799  HA     4.414335   -6.177494   -3.343078   117  2792
  2800  HA     3.883408   -1.236022   -3.143584   119  2793
  2801  HA     6.421061   -4.705047   -3.428931   119  2794
  2802  HA     6.135408   -2.227896   -3.355114   121  2795
  2803  N      2.690000   -7.590000   -5.370000   107  2785  2804  2807
  2804  CT     3.680000   -8.120000   -6.320000   108  2803  2805  2808  2809
  2805  C      3.030000   -8.310000   -7.700000   109  2804  2806  2823
  2806  O      3.630000   -8.030000   -8.720000   111  2805
  2807  H      2.460000   -8.120000   -4.530000   110  2803
  2808  H1     4.460000   -7.370000   -6.480000   112  2804
  2809  CT     4.300000   -9.430000   -5.800000   113  2804  2810  2816  2817
  2810  CA     5.210000   -9.250000   -4.610000   115  2809  2811  2812
  2811  CA     6.090000   -8.190000   -4.540000   116  2810  2813  2818
  2812  CA     5.200000  -10.160000   -3.560000   116  2810  2814  2819
  2813  CA     6.940000   -8.030000   -3.460000   118  2811  2815  2820
  2814  CA     6.040000   -9.990000   -2.470000   118  2812  2815  2821
  2815  CA     6.910000   -8.930000   -2.420000   120  2813  2814  2822
  2816  HC     3.490000  -10.130000   -5.540000   114  2809
  2817  HC     4.890000   -9.890000   -6.610000   114  2809
  2818  HA     6.170000   -7.480000   -5.350000   117  2811
  2819  HA     4.520000  -11.010000   -3.590000   117  2812
  2820  HA     7.630000   -7.190000   -3.440000   119  2813
  2821  HA     6.010000  -10.710000   -1.660000   119  2814
  2822  HA     7.580000   -8.810000   -1.570000   121  2815
  2823  N      1.780000   -8.770000   -7.700000   161  2805  2824  2827
  2824  CT     1.010000   -8.880000   -8.920000   162  2823  2825  2828  2829
  2825  C      0.900000   -7.510000   -9.620000   163  2824  2826  2841
  2826  O      1.090000   -7.410000  -10.830000   165  2825
  2827  H      1.360000   -9.050000   -6.820000   164  2823
  2828  H1     1.540000   -9.540000   -9.610000   166  2824
  2829  CT    -0.370000   -9.490000   -8.630000   167  2824  2830  2835  2836
  2830  CC    -1.190000   -9.670000   -9.860000   169  2829  2831  2832
  2831  NA    -2.530000   -9.320000   -9.920000   170  2830  2833  2837
  2832  CW    -0.860000  -10.120000  -11.090000   172  2830  2834  2838
  2833  CR    -2.990000   -9.560000  -11.130000   174  2831  2834  2839
  2834  NA    -1.990000  -10.050000  -11.870000   176  2832  2833  2840
  2835  HC    -0.140000  -10.490000   -8.220000   168  2829
  2836  HC    -0.930000   -8.920000   -7.880000   168  2829
  2837  H     -3.140000   -9.530000   -9.110000   171  2831
  2838  H4     0.120000  -10.470000  -11.400000   173  2832
  2839  H5    -4.030000   -9.440000  -11.450000   175  2833
  2840  H     -2.060000  -10.260000  -12.870000   177  2834
  2841  N      0.620000   -6.460000   -8.840000    41  2825  2842  2845
  2842  CT     0.460000   -5.120000   -9.410000    42  2841  2843  2846  2847
  2843  C      1.790000   -4.690000  -10.040000    43  2842  2844  2860
  2844  O      1.810000   -4.160000  -11.140000    45  2843
  2845  H      0.470000   -6.630000   -7.850000    44  2841
  2846  H1    -0.280000   -5.150000  -10.220000    46  2842
  2847  CT    -0.020000   -4.110000   -8.340000    47  2842  2848  2849  2851
  2848  CT    -1.490000   -4.360000   -7.960000    49  2847  2850  2852  2853
  2849  CT     0.190000   -2.680000   -8.820000    51  2847  2854  2855  2856
  2850  CT    -1.900000   -3.700000   -6.670000    53  2848  2857  2858  2859
  2851  HC     0.590000   -4.240000   -7.440000    48  2847
  2852  HC    -2.140000   -4.010000   -8.770000    50  2848
  2853  HC    -1.660000   -5.440000   -7.850000    50  2848
  2854  HC    -0.150000   -1.970000   -8.060000    52  2849
  2855  HC     1.250000   -2.460000   -8.980000    52  2849
  2856  HC    -0.370000   -2.500000   -9.750000    52  2849
  2857  HC    -2.930000   -3.970000   -6.460000    54  2850
  2858  HC    -1.280000   -4.070000   -5.850000    54  2850
  2859  HC    -1.810000   -2.610000   -6.730000    54  2850
  2860  N      2.890000   -4.920000   -9.330000    27  2843  2861  2864
  2861  CT     4.220000   -4.580000   -9.830000    28  2860  2862  2865  2866
  2862  C      4.470000   -5.290000  -11.170000    29  2861  2863  2879
  2863  O      4.980000   -4.690000  -12.110000    31  2862
  2864  H      2.780000   -5.340000   -8.410000    30  2860
  2865  H1     4.280000   -3.510000  -10.050000    32  2861
  2866  CT     5.270000   -4.990000   -8.800000    33  2861  2867  2870  2871
  2867  CT     5.340000   -4.140000   -7.530000    35  2866  2868  2869  2872
  2868  CT     6.480000   -4.600000   -6.640000    37  2867  2873  2874  2875
  2869  CT     5.470000   -2.660000   -7.850000    39  2867  2876  2877  2878
  2870  HC     5.120000   -6.030000   -8.510000    34  2866
  2871  HC     6.250000   -4.940000   -9.290000    34  2866
  2872  HC     4.410000   -4.270000   -6.970000    36  2867
  2873  HC     6.500000   -4.000000   -5.730000    38  2868
  2874  HC     6.330000   -5.650000   -6.380000    38  2868
  2875  HC     7.430000   -4.490000   -7.170000    38  2868
  2876  HC     5.550000   -2.080000   -6.920000    40  2869
  2877  HC     6.340000   -2.460000   -8.490000    40  2869
  2878  HC     4.530000   -2.390000   -8.300000    40  2869
  2879  N      4.100000   -6.570000  -11.220000   138  2862  2880  2883
  2880  CT     4.230000   -7.410000  -12.410000   139  2879  2881  2884  2885
  2881  C      3.490000   -6.770000  -13.590000   140  2880  2882  2903
  2882  O      4.050000   -6.550000  -14.650000   142  2881
  2883  H      3.710000   -6.980000  -10.380000   141  2879
  2884  H1     5.290000   -7.480000  -12.690000   143  2880
  2885  CT     3.710000   -8.820000  -12.120000   144  2880  2886  2895  2896
  2886  C*     4.040000   -9.830000  -13.180000   146  2885  2887  2888
  2887  CW     3.270000  -10.200000  -14.250000   147  2886  2889  2897
  2888  CB     5.230000  -10.640000  -13.250000   149  2886  2890  2891
  2889  NA     3.910000  -11.160000  -14.990000   150  2887  2890  2898
  2890  CN     5.110000  -11.450000  -14.390000   152  2888  2889  2892
  2891  CA     6.380000  -10.750000  -12.460000   153  2888  2893  2899
  2892  CA     6.100000  -12.360000  -14.770000   155  2890  2894  2900
  2893  CA     7.360000  -11.650000  -12.830000   157  2891  2894  2901
  2894  CA     7.220000  -12.440000  -13.970000   159  2892  2893  2902
  2895  HC     4.140000   -9.170000  -11.170000   145  2885
  2896  HC     2.630000   -8.810000  -12.010000   145  2885
  2897  H4     2.290000   -9.770000  -14.490000   148  2887
  2898  H      3.540000  -11.590000  -15.830000   151  2889
  2899  HA     6.490000  -10.140000  -11.570000   154  2891
  2900  HA     5.990000  -12.980000  -15.660000   156  2892
  2901  HA     8.260000  -11.750000  -12.220000   158  2893
  2902  HA     8.010000  -13.140000  -14.230000   160  2894
  2903  N      2.200000   -6.470000  -13.380000    15  2881  2904  2907
  2904  CT     1.360000   -5.940000  -14.440000    16  2903  2905  2908  2909
  2905  C      1.880000   -4.560000  -14.860000    17  2904  2906  2919
  2906  O      1.910000   -4.250000  -16.050000    19  2905
  2907  H      1.800000   -6.680000  -12.470000    18  2903
  2908  H1     1.420000   -6.590000  -15.320000    20  2904
  2909  CT    -0.120000   -5.880000  -14.000000    21  2904  2910  2911  2912
  2910  CT    -0.990000   -5.150000  -15.020000    23  2909  2913  2914  2915
  2911  CT    -0.660000   -7.280000  -13.760000    25  2909  2916  2917  2918
  2912  HC    -0.180000   -5.330000  -13.050000    22  2909
  2913  HC    -2.030000   -5.150000  -14.680000    24  2910
  2914  HC    -0.670000   -4.110000  -15.140000    24  2910
  2915  HC    -0.930000   -5.640000  -16.000000    24  2910
  2916  HC    -1.720000   -7.230000  -13.510000    26  2911
  2917  HC    -0.370000   -8.130000  -14.350000    26  2911
  2918  HC    -0.160000   -7.660000  -12.870000    26  2911
  2919  N      2.320000   -3.740000  -13.900000   258  2905  2920  2923
  2920  CT     2.740000   -2.370000  -14.230000   259  2919  2921  2924  2925
  2921  C      4.040000   -2.420000  -15.050000   260  2920  2922  2936
  2922  O      4.250000   -1.590000  -15.930000   262  2921
  2923  H      2.290000   -4.060000  -12.940000   261  2919
  2924  H1     1.990000   -1.900000  -14.870000   263  2920
  2925  CT     2.960000   -1.520000  -12.980000   264  2920  2926  2929  2930
  2926  CT     3.470000   -0.120000  -13.280000   266  2925  2927  2931  2932
  2927  S      2.370000    0.820000  -14.380000   268  2926  2928
  2928  CT     1.200000    1.460000  -13.170000   269  2927  2933  2934  2935
  2929  HC     2.010000   -1.440000  -12.440000   265  2925
  2930  HC     3.680000   -2.020000  -12.320000   265  2925
  2931  H1     3.590000    0.440000  -12.340000   267  2926
  2932  H1     4.460000   -0.180000  -13.750000   267  2926
  2933  H1     0.440000    2.070000  -13.670000   270  2928
  2934  H1     0.710000    0.620000  -12.660000   270  2928
  2935  H1     1.730000    2.070000  -12.430000   270  2928
  2936  N      4.910000   -3.380000  -14.740000   271  2921  2937  2940
  2937  CT     6.140000   -3.570000  -15.490000   272  2936  2938  2941  2942
  2938  C      5.810000   -3.880000  -16.960000   273  2937  2939  2958
  2939  O      6.410000   -3.300000  -17.860000   275  2938
  2940  H      4.690000   -4.000000  -13.960000   274  2936
  2941  H1     6.670000   -2.610000  -15.470000   276  2937
  2942  CT     7.000000   -4.680000  -14.880000   277  2937  2943  2947  2948
  2943  CT     8.410000   -4.790000  -15.440000   279  2942  2944  2949  2950
  2944  CT     9.100000   -3.460000  -15.610000   281  2943  2945  2951  2952
  2945  CT    10.570000   -3.590000  -15.950000   283  2944  2946  2953  2954
  2946  N3    11.050000   -2.410000  -16.720000   285  2945  2955  2956  2957
  2947  HC     7.090000   -4.490000  -13.800000   278  2942
  2948  HC     6.500000   -5.650000  -15.000000   278  2942
  2949  HC     9.000000   -5.420000  -14.770000   280  2943
  2950  HC     8.370000   -5.290000  -16.420000   280  2943
  2951  HC     8.610000   -2.910000  -16.420000   282  2944
  2952  HC     8.990000   -2.870000  -14.700000   282  2944
  2953  HP    11.140000   -3.700000  -15.020000   284  2945
  2954  HP    10.710000   -4.500000  -16.550000   284  2945
  2955  H     12.040000   -2.430000  -16.950000   286  2946
  2956  H     10.560000   -2.280000  -17.600000   286  2946
  2957  H     10.960000   -1.520000  -16.220000   286  2946
  2958  N      4.860000   -4.790000  -17.190000   271  2938  2959  2962
  2959  CT     4.380000   -5.120000  -18.530000   272  2958  2960  2963  2964
  2960  C      3.890000   -3.850000  -19.230000   273  2959  2961  2980
  2961  O      4.220000   -3.600000  -20.380000   275  2960
  2962  H      4.450000   -5.240000  -16.380000   274  2958
  2963  H1     5.190000   -5.520000  -19.160000   276  2959
  2964  CT     3.230000   -6.130000  -18.460000   277  2959  2965  2969  2970
  2965  CT     3.640000   -7.590000  -18.370000   279  2964  2966  2971  2972
  2966  CT     2.470000   -8.550000  -18.530000   281  2965  2967  2973  2974
  2967  CT     1.230000   -7.900000  -19.120000   283  2966  2968  2975  2976
  2968  N3     0.140000   -8.880000  -19.260000   285  2967  2977  2978  2979
  2969  HC     2.570000   -5.910000  -17.620000   278  2964
  2970  HC     2.680000   -5.960000  -19.390000   278  2964
  2971  HC     4.370000   -7.790000  -19.170000   280  2965
  2972  HC     4.130000   -7.770000  -17.410000   280  2965
  2973  HC     2.790000   -9.380000  -19.170000   282  2966
  2974  HC     2.220000   -8.950000  -17.540000   282  2966
  2975  HP     0.900000   -7.090000  -18.460000   284  2967
  2976  HP     1.470000   -7.480000  -20.110000   284  2967
  2977  H     -0.720000   -8.420000  -19.550000   286  2968
  2978  H      0.370000   -9.600000  -19.930000   286  2968
  2979  H     -0.050000   -9.310000  -18.370000   286  2968
  2980  N      3.100000   -3.050000  -18.510000    15  2960  2981  2984
  2981  CT     2.490000   -1.850000  -19.070000    16  2980  2982  2985  2986
  2982  C      3.590000   -0.880000  -19.500000    17  2981  2983  2996
  2983  O      3.530000   -0.290000  -20.560000    19  2982
  2984  H      2.850000   -3.360000  -17.580000    18  2980
  2985  H1     1.930000   -2.110000  -19.980000    20  2981
  2986  CT     1.520000   -1.190000  -18.070000    21  2981  2987  2988  2989
  2987  CT     1.130000    0.210000  -18.510000    23  2986  2990  2991  2992
  2988  CT     0.290000   -2.060000  -17.860000    25  2986  2993  2994  2995
  2989  HC     2.020000   -1.090000  -17.100000    22  2986
  2990  HC     0.430000    0.640000  -17.790000    24  2987
  2991  HC     2.000000    0.880000  -18.550000    24  2987
  2992  HC     0.650000    0.170000  -19.500000    24  2987
  2993  HC    -0.370000   -1.590000  -17.130000    26  2988
  2994  HC    -0.240000   -2.180000  -18.810000    26  2988
  2995  HC     0.550000   -3.050000  -17.510000    26  2988
  2996  N      4.610000   -0.720000  -18.650000    41  2982  2997  3000
  2997  CT     5.720000    0.190000  -18.920000    42  2996  2998  3001  3002
  2998  C      6.460000   -0.280000  -20.190000    43  2997  2999  3015
  2999  O      6.840000    0.540000  -21.020000    45  2998
  3000  H      4.570000   -1.220000  -17.770000    44  2996
  3001  H1     5.320000    1.190000  -19.140000    46  2997
  3002  CT     6.670000    0.280000  -17.710000    47  2997  3003  3004  3006
  3003  CT     5.960000    0.870000  -16.480000    49  3002  3005  3007  3008
  3004  CT     7.930000    1.050000  -18.060000    51  3002  3009  3010  3011
  3005  CT     5.880000    2.370000  -16.480000    53  3003  3012  3013  3014
  3006  HC     6.970000   -0.740000  -17.450000    48  3002
  3007  HC     4.930000    0.540000  -16.420000    50  3003
  3008  HC     6.490000    0.550000  -15.580000    50  3003
  3009  HC     8.590000    1.120000  -17.190000    52  3004
  3010  HC     8.500000    0.530000  -18.840000    52  3004
  3011  HC     7.690000    2.050000  -18.420000    52  3004
  3012  HC     5.340000    2.690000  -15.580000    54  3005
  3013  HC     6.870000    2.830000  -16.450000    54  3005
  3014  HC     5.320000    2.710000  -17.360000    54  3005
  3015  N      6.670000   -1.590000  -20.310000   220  2998  3016  3019
  3016  CT     7.460000   -2.160000  -21.420000   221  3015  3017  3020  3021
  3017  C      6.700000   -1.950000  -22.730000   222  3016  3018  3029
  3018  O      7.260000   -1.470000  -23.710000   224  3017
  3019  H      6.290000   -2.200000  -19.600000   223  3015
  3020  H1     8.400000   -1.600000  -21.530000   225  3016
  3021  CT     7.770000   -3.640000  -21.200000   226  3016  3022  3025  3026
  3022  C      8.820000   -3.870000  -20.130000   228  3021  3023  3024
  3023  O      9.640000   -3.000000  -19.870000   229  3022
  3024  N      8.780000   -5.040000  -19.510000   230  3022  3027  3028
  3025  HC     6.840000   -4.170000  -20.940000   227  3021
  3026  HC     8.150000   -4.060000  -22.140000   227  3021
  3027  H      9.490000   -5.230000  -18.830000   231  3024
  3028  H      8.080000   -5.700000  -19.800000   231  3024
  3029  N      5.410000   -2.320000  -22.740000   232  3017  3030  3033
  3030  CT     4.560000   -2.120000  -23.900000   233  3029  3031  3034  3035
  3031  C      4.510000   -0.620000  -24.250000   234  3030  3032  3044
  3032  O      4.510000   -0.250000  -25.420000   236  3031
  3033  H      5.000000   -2.760000  -21.920000   235  3029
  3034  H1     5.010000   -2.630000  -24.770000   237  3030
  3035  CT     3.180000   -2.730000  -23.660000   238  3030  3036  3040  3041
  3036  CT     3.230000   -4.240000  -23.440000   240  3035  3037  3042  3043
  3037  C      1.880000   -4.930000  -23.430000   242  3036  3038  3039
  3038  O2     0.920000   -4.360000  -23.970000   243  3037
  3039  O2     1.790000   -6.060000  -22.880000   243  3037
  3040  HC     2.720000   -2.250000  -22.790000   239  3035
  3041  HC     2.570000   -2.510000  -24.540000   239  3035
  3042  HC     3.840000   -4.690000  -24.240000   241  3036
  3043  HC     3.750000   -4.480000  -22.510000   241  3036
  3044  N      4.490000    0.230000  -23.220000     1  3031  3045  3048
  3045  CT     4.390000    1.670000  -23.400000     2  3044  3046  3049  3050
  3046  C      5.600000    2.250000  -24.110000     3  3045  3047  3051
  3047  O      5.490000    3.250000  -24.830000     5  3046
  3048  H      4.460000   -0.170000  -22.290000     4  3044
  3049  H1     3.510000    1.890000  -24.010000     6  3045
  3050  H1     4.290000    2.150000  -22.420000     6  3045
  3051  N      6.770000    1.640000  -23.870000   271  3046  3052  3055
  3052  CT     8.040000    2.080000  -24.470000   272  3051  3053  3056  3057
  3053  C      8.070000    1.780000  -25.980000   273  3052  3054  3073
  3054  O      8.740000    2.470000  -26.740000   275  3053
  3055  H      6.730000    0.820000  -23.270000   274  3051
  3056  H1     8.130000    3.170000  -24.380000   276  3052
  3057  CT     9.210000    1.390000  -23.780000   277  3052  3058  3062  3063
  3058  CT     9.610000    2.000000  -22.440000   279  3057  3059  3064  3065
  3059  CT    10.790000    1.320000  -21.830000   281  3058  3060  3066  3067
  3060  CT    11.150000    1.870000  -20.470000   283  3059  3061  3068  3069
  3061  N3    12.410000    1.280000  -19.970000   285  3060  3070  3071  3072
  3062  HC     8.980000    0.330000  -23.640000   278  3057
  3063  HC    10.080000    1.440000  -24.440000   278  3057
  3064  HC     9.850000    3.060000  -22.590000   280  3058
  3065  HC     8.770000    1.940000  -21.750000   280  3058
  3066  HC    10.570000    0.250000  -21.730000   282  3059
  3067  HC    11.640000    1.440000  -22.510000   282  3059
  3068  HP    11.250000    2.970000  -20.530000   284  3060
  3069  HP    10.330000    1.650000  -19.770000   284  3060
  3070  H     12.610000    1.620000  -19.020000   286  3061
  3071  H     12.330000    0.280000  -19.850000   286  3061
  3072  H     13.200000    1.520000  -20.550000   286  3061
  3073  N      7.320000    0.750000  -26.390000   232  3053  3074  3077
  3074  CT     7.320000    0.300000  -27.780000   233  3073  3075  3078  3079
  3075  C      6.690000    1.390000  -28.660000   234  3074  3076  3088
  3076  O      5.530000    1.780000  -28.470000   236  3075
  3077  H      6.700000    0.280000  -25.740000   235  3073
  3078  H1     8.350000    0.150000  -28.110000   237  3074
  3079  CT     6.600000   -1.040000  -27.910000   238  3074  3080  3084  3085
  3080  CT     7.450000   -2.230000  -27.490000   240  3079  3081  3086  3087
  3081  C      6.700000   -3.520000  -27.220000   242  3080  3082  3083
  3082  O2     5.770000   -3.840000  -27.990000   243  3081
  3083  O2     7.060000   -4.230000  -26.240000   243  3081
  3084  HC     5.680000   -1.030000  -27.330000   239  3079
  3085  HC     6.320000   -1.190000  -28.960000   239  3079
  3086  HC     8.200000   -2.410000  -28.270000   241  3080
  3087  HC     8.000000   -1.950000  -26.580000   241  3080
  3088  N      7.480000    1.890000  -29.610000     1  3075  3089  3092
  3089  CT     6.990000    2.740000  -30.690000     2  3088  3090  3093  3094
  3090  C      6.840000    4.190000  -30.260000     3  3089  3091  3095
  3091  O      6.040000    4.930000  -30.840000     5  3090
  3092  H      8.440000    1.590000  -29.610000     4  3088
  3093  H1     7.680000    2.700000  -31.540000     6  3089
  3094  H1     6.010000    2.380000  -31.020000     6  3089
  3095  N      7.620000    4.620000  -29.260000    41  3090  3096  3099
  3096  CT     7.710000    6.020000  -28.900000    42  3095  3097  3100  3101
  3097  C      9.180000    6.460000  -28.900000    43  3096  3098  3114
  3098  O     10.090000    5.640000  -28.880000    45  3097
  3099  H      8.180000    3.940000  -28.760000    44  3095
  3100  H1     7.190000    6.630000  -29.650000    46  3096
  3101  CT     7.030000    6.290000  -27.530000    47  3096  3102  3103  3105
  3102  CT     7.910000    5.850000  -26.360000    49  3101  3104  3106  3107
  3103  CT     5.650000    5.660000  -27.480000    51  3101  3108  3109  3110
  3104  CT     7.340000    6.220000  -25.010000    53  3102  3111  3112  3113
  3105  HC     6.900000    7.380000  -27.450000    48  3101
  3106  HC     8.040000    4.770000  -26.390000    50  3102
  3107  HC     8.890000    6.320000  -26.410000    50  3102
  3108  HC     5.120000    5.900000  -26.550000    52  3103
  3109  HC     5.040000    6.040000  -28.310000    52  3103
  3110  HC     5.700000    4.560000  -27.550000    52  3103
  3111  HC     8.050000    5.910000  -24.240000    54  3104
  3112  HC     7.200000    7.300000  -24.940000    54  3104
  3113  HC     6.390000    5.720000  -24.810000    54  3104
  3114  N      9.380000    7.780000  -28.900000    55  3097  3115  3118
  3115  CT    10.700000    8.410000  -28.970000    56  3114  3116  3119  3120
  3116  C     11.560000    7.970000  -27.790000    57  3115  3117  3125
  3117  O     11.040000    7.580000  -26.750000    59  3116
  3118  H      8.560000    8.370000  -28.840000    58  3114
  3119  H1    11.150000    8.080000  -29.910000    60  3115
  3120  CT    10.560000    9.900000  -29.000000    61  3115  3121  3122  3123
  3121  OH    10.350000   10.410000  -27.700000    63  3120  3124
  3122  H1    11.480000   10.340000  -29.410000    62  3120
  3123  H1     9.720000   10.180000  -29.650000    62  3120
  3124  HO    10.160000   11.350000  -27.790000    64  3121
  3125  N     12.900000    8.040000  -27.920000    96  3116  3126  3132
  3126  CT    13.810000    7.760000  -26.810000    97  3125  3127  3129  3130
  3127  C     13.610000    8.650000  -25.570000    98  3126  3128  3139
  3128  O     13.830000    8.210000  -24.450000    99  3127
  3129  H1    13.720000    6.700000  -26.530000   100  3126
  3130  CT    15.210000    8.020000  -27.400000   101  3126  3131  3133  3134
  3131  CT    15.020000    7.870000  -28.890000   103  3130  3132  3135  3136
  3132  CT    13.620000    8.370000  -29.160000   105  3125  3131  3137  3138
  3133  HC    15.940000    7.300000  -27.020000   102  3130
  3134  HC    15.540000    9.040000  -27.180000   102  3130
  3135  HC    15.090000    6.810000  -29.160000   104  3131
  3136  HC    15.760000    8.450000  -29.450000   104  3131
  3137  H1    13.210000    7.850000  -30.030000   106  3132
  3138  H1    13.630000    9.460000  -29.310000   106  3132
  3139  N     13.220000    9.910000  -25.790000     7  3127  3140  3143
  3140  CT    12.890000   10.830000  -24.700000     8  3139  3141  3144  3145
  3141  C     11.700000   10.290000  -23.900000     9  3140  3142  3149
  3142  O     11.710000   10.300000  -22.670000    11  3141
  3143  H     13.110000   10.210000  -26.740000    10  3139
  3144  H1    13.750000   10.900000  -24.020000    12  3140
  3145  CT    12.600000   12.200000  -25.260000    13  3140  3146  3147  3148
  3146  HC    12.360000   12.890000  -24.440000    14  3145
  3147  HC    13.480000   12.580000  -25.790000    14  3145
  3148  HC    11.750000   12.160000  -25.950000    14  3145
  3149  N     10.680000    9.810000  -24.620000     1  3141  3150  3153
  3150  CT     9.510000    9.180000  -24.010000     2  3149  3151  3154  3155
  3151  C      9.890000    7.950000  -23.200000     3  3150  3152  3156
  3152  O      9.380000    7.730000  -22.100000     5  3151
  3153  H     10.730000    9.840000  -25.630000     4  3149
  3154  H1     9.010000    9.890000  -23.350000     6  3150
  3155  H1     8.810000    8.880000  -24.800000     6  3150
  3156  N     10.800000    7.150000  -23.760000   244  3151  3157  3160
  3157  CT    11.210000    5.890000  -23.160000   245  3156  3158  3161  3162
  3158  C     11.920000    6.170000  -21.840000   246  3157  3159  3173
  3159  O     11.750000    5.440000  -20.870000   248  3158
  3160  H     11.130000    7.390000  -24.690000   247  3156
  3161  H1    10.320000    5.300000  -22.930000   249  3157
  3162  CT    12.090000    5.100000  -24.120000   250  3157  3163  3167  3168
  3163  CT    11.320000    4.520000  -25.300000   252  3162  3164  3169  3170
  3164  C     12.200000    3.700000  -26.210000   254  3163  3165  3166
  3165  O     13.420000    3.710000  -26.100000   255  3164
  3166  N     11.580000    2.960000  -27.110000   256  3164  3171  3172
  3167  HC    12.900000    5.740000  -24.490000   251  3162
  3168  HC    12.550000    4.270000  -23.570000   251  3162
  3169  HC    10.510000    3.880000  -24.920000   253  3163
  3170  HC    10.870000    5.320000  -25.890000   253  3163
  3171  H     12.160000    2.420000  -27.730000   257  3166
  3172  H     10.560000    2.960000  -27.150000   257  3166
  3173  N     12.730000    7.230000  -21.820000   271  3158  3174  3177
  3174  CT    13.500000    7.620000  -20.640000   272  3173  3175  3178  3179
  3175  C     12.520000    8.020000  -19.520000   273  3174  3176  3195
  3176  O     12.690000    7.620000  -18.370000   275  3175
  3177  H     12.840000    7.740000  -22.690000   274  3173
  3178  H1    14.060000    6.760000  -20.270000   276  3174
  3179  CT    14.480000    8.730000  -21.010000   277  3174  3180  3184  3185
  3180  CT    15.090000    9.490000  -19.840000   279  3179  3181  3186  3187
  3181  CT    16.190000    8.740000  -19.130000   281  3180  3182  3188  3189
  3182  CT    17.020000    9.630000  -18.220000   283  3181  3183  3190  3191
  3183  N3    18.470000    9.320000  -18.320000   285  3182  3192  3193  3194
  3184  HC    15.280000    8.310000  -21.640000   278  3179
  3185  HC    13.950000    9.470000  -21.620000   278  3179
  3186  HC    15.520000   10.420000  -20.250000   280  3180
  3187  HC    14.330000    9.800000  -19.120000   280  3180
  3188  HC    15.760000    7.920000  -18.540000   282  3181
  3189  HC    16.840000    8.290000  -19.890000   282  3181
  3190  HP    16.850000   10.680000  -18.490000   284  3182
  3191  HP    16.690000    9.480000  -17.180000   284  3182
  3192  H     19.000000    9.840000  -17.620000   286  3183
  3193  H     18.670000    8.390000  -17.950000   286  3183
  3194  H     18.870000    9.450000  -19.230000   286  3183
  3195  N     11.490000    8.790000  -19.870000    41  3175  3196  3199
  3196  CT    10.490000    9.220000  -18.890000    42  3195  3197  3200  3201
  3197  C      9.810000    7.990000  -18.280000    43  3196  3198  3214
  3198  O      9.600000    7.920000  -17.070000    45  3197
  3199  H     11.420000    9.090000  -20.840000    44  3195
  3200  H1    10.990000    9.750000  -18.070000    46  3196
  3201  CT     9.470000   10.190000  -19.530000    47  3196  3202  3203  3205
  3202  CT    10.140000   11.500000  -19.930000    49  3201  3204  3206  3207
  3203  CT     8.290000   10.420000  -18.590000    51  3201  3208  3209  3210
  3204  CT     9.270000   12.420000  -20.760000    53  3202  3211  3212  3213
  3205  HC     9.080000    9.720000  -20.440000    48  3201
  3206  HC    10.450000   12.040000  -19.020000    50  3202
  3207  HC    11.050000   11.300000  -20.500000    50  3202
  3208  HC     7.580000   11.130000  -19.020000    52  3203
  3209  HC     7.740000    9.490000  -18.410000    52  3203
  3210  HC     8.640000   10.840000  -17.640000    52  3203
  3211  HC     9.840000   13.320000  -21.020000    54  3204
  3212  HC     8.970000   11.910000  -21.690000    54  3204
  3213  HC     8.380000   12.740000  -20.210000    54  3204
  3214  N      9.490000    7.000000  -19.120000    27  3197  3215  3218
  3215  CT     8.810000    5.800000  -18.650000    28  3214  3216  3219  3220
  3216  C      9.740000    5.000000  -17.720000    29  3215  3217  3233
  3217  O      9.280000    4.380000  -16.760000    31  3216
  3218  H      9.660000    7.130000  -20.110000    30  3214
  3219  H1     7.950000    6.090000  -18.040000    32  3215
  3220  CT     8.370000    4.950000  -19.850000    33  3215  3221  3224  3225
  3221  CT     7.000000    5.330000  -20.430000    35  3220  3222  3223  3226
  3222  CT     6.720000    4.550000  -21.710000    37  3221  3227  3228  3229
  3223  CT     5.900000    5.080000  -19.410000    39  3221  3230  3231  3232
  3224  HC     9.130000    5.020000  -20.640000    34  3220
  3225  HC     8.330000    3.900000  -19.550000    34  3220
  3226  HC     7.010000    6.400000  -20.680000    36  3221
  3227  HC     5.750000    4.840000  -22.130000    38  3222
  3228  HC     7.500000    4.760000  -22.450000    38  3222
  3229  HC     6.710000    3.470000  -21.500000    38  3222
  3230  HC     4.940000    5.350000  -19.850000    40  3223
  3231  HC     5.880000    4.020000  -19.140000    40  3223
  3232  HC     6.020000    5.690000  -18.510000    40  3223
  3233  N     11.050000    5.020000  -18.010000    55  3216  3234  3237
  3234  CT    12.040000    4.340000  -17.170000    56  3233  3235  3238  3239
  3235  C     12.050000    4.990000  -15.780000    57  3234  3236  3244
  3236  O     12.100000    4.300000  -14.770000    59  3235
  3237  H     11.350000    5.480000  -18.860000    58  3233
  3238  H1    11.750000    3.290000  -17.030000    60  3234
  3239  CT    13.410000    4.380000  -17.800000    61  3234  3240  3241  3242
  3240  OH    13.460000    3.510000  -18.920000    63  3239  3243
  3241  H1    13.660000    5.400000  -18.110000    62  3239
  3242  H1    14.150000    4.050000  -17.060000    62  3239
  3243  HO    14.350000    3.600000  -19.280000    64  3240
  3244  N     12.010000    6.320000  -15.770000   220  3235  3245  3248
  3245  CT    11.940000    7.100000  -14.550000   221  3244  3246  3249  3250
  3246  C     10.630000    6.790000  -13.810000   222  3245  3247  3258
  3247  O     10.630000    6.610000  -12.600000   224  3246
  3248  H     12.040000    6.790000  -16.670000   223  3244
  3249  H1    12.750000    6.780000  -13.880000   225  3245
  3250  CT    12.110000    8.600000  -14.850000   226  3245  3251  3254  3255
  3251  C     13.530000    8.960000  -15.250000   228  3250  3252  3253
  3252  O     14.470000    8.240000  -14.930000   229  3251
  3253  N     13.700000   10.070000  -15.940000   230  3251  3256  3257
  3254  HC    11.420000    8.900000  -15.640000   227  3250
  3255  HC    11.870000    9.170000  -13.950000   227  3250
  3256  H     14.660000   10.290000  -16.130000   231  3253
  3257  H     12.920000   10.650000  -16.170000   231  3253
  3258  N      9.520000    6.710000  -14.550000    41  3246  3259  3262
  3259  CT     8.220000    6.450000  -13.940000    42  3258  3260  3263  3264
  3260  C      8.270000    5.090000  -13.230000    43  3259  3261  3277
  3261  O      7.750000    4.940000  -12.130000    45  3260
  3262  H      9.590000    6.890000  -15.550000    44  3258
  3263  H1     8.030000    7.200000  -13.160000    46  3259
  3264  CT     7.090000    6.550000  -14.980000    47  3259  3265  3266  3268
  3265  CT     6.760000    8.010000  -15.310000    49  3264  3267  3269  3270
  3266  CT     5.850000    5.800000  -14.520000    51  3264  3271  3272  3273
  3267  CT     5.890000    8.190000  -16.530000    53  3265  3274  3275  3276
  3268  HC     7.430000    6.060000  -15.900000    48  3264
  3269  HC     6.260000    8.470000  -14.450000    50  3265
  3270  HC     7.690000    8.560000  -15.480000    50  3265
  3271  HC     5.050000    5.860000  -15.270000    52  3266
  3272  HC     6.050000    4.730000  -14.390000    52  3266
  3273  HC     5.490000    6.220000  -13.570000    52  3266
  3274  HC     5.710000    9.260000  -16.700000    54  3267
  3275  HC     6.390000    7.770000  -17.410000    54  3267
  3276  HC     4.920000    7.700000  -16.390000    54  3267
  3277  N      8.910000    4.100000  -13.870000   138  3260  3278  3281
  3278  CT     8.960000    2.750000  -13.320000   139  3277  3279  3282  3283
  3279  C      9.710000    2.750000  -11.990000   140  3278  3280  3301
  3280  O      9.270000    2.120000  -11.030000   142  3279
  3281  H      9.300000    4.280000  -14.790000   141  3277
  3282  H1     7.940000    2.410000  -13.100000   143  3278
  3283  CT     9.590000    1.770000  -14.310000   144  3278  3284  3293  3294
  3284  C*     9.940000    0.460000  -13.690000   146  3283  3285  3286
  3285  CW    11.180000   -0.070000  -13.520000   147  3284  3287  3295
  3286  CB     9.020000   -0.480000  -13.080000   149  3284  3288  3289
  3287  NA    11.100000   -1.280000  -12.880000   150  3285  3288  3296
  3288  CN     9.790000   -1.550000  -12.590000   152  3286  3287  3290
  3289  CA     7.630000   -0.510000  -12.910000   153  3286  3291  3297
  3290  CA     9.220000   -2.640000  -11.940000   155  3288  3292  3298
  3291  CA     7.070000   -1.590000  -12.270000   157  3289  3292  3299
  3292  CA     7.850000   -2.640000  -11.790000   159  3290  3291  3300
  3293  HC     8.880000    1.600000  -15.130000   145  3283
  3294  HC    10.500000    2.210000  -14.730000   145  3283
  3295  H4    12.100000    0.420000  -13.860000   148  3285
  3296  H     11.900000   -1.840000  -12.620000   151  3287
  3297  HA     7.010000    0.300000  -13.270000   154  3289
  3298  HA     9.830000   -3.460000  -11.560000   156  3290
  3299  HA     5.990000   -1.630000  -12.130000   158  3291
  3300  HA     7.360000   -3.480000  -11.300000   160  3292
  3301  N     10.840000    3.470000  -11.930000    41  3279  3302  3305
  3302  CT    11.670000    3.520000  -10.740000    42  3301  3303  3306  3307
  3303  C     10.900000    4.260000   -9.630000    43  3302  3304  3320
  3304  O     10.860000    3.800000   -8.500000    45  3303
  3305  H     11.130000    3.950000  -12.780000    44  3301
  3306  H1    11.830000    2.500000  -10.360000    46  3302
  3307  CT    13.030000    4.190000  -11.040000    47  3302  3308  3309  3311
  3308  CT    13.830000    3.410000  -12.090000    49  3307  3310  3312  3313
  3309  CT    13.840000    4.370000   -9.760000    51  3307  3314  3315  3316
  3310  CT    14.120000    1.980000  -11.710000    53  3308  3317  3318  3319
  3311  HC    12.840000    5.190000  -11.450000    48  3307
  3312  HC    13.290000    3.380000  -13.030000    50  3308
  3313  HC    14.780000    3.930000  -12.280000    50  3308
  3314  HC    14.810000    4.830000  -10.000000    52  3309
  3315  HC    13.320000    5.040000   -9.070000    52  3309
  3316  HC    14.000000    3.410000   -9.260000    52  3309
  3317  HC    14.690000    1.510000  -12.520000    54  3310
  3318  HC    14.720000    1.930000  -10.800000    54  3310
  3319  HC    13.200000    1.400000  -11.580000    54  3310
  3320  N     10.310000    5.410000   -9.980000    27  3303  3321  3324
  3321  CT     9.490000    6.190000   -9.060000    28  3320  3322  3325  3326
  3322  C      8.390000    5.300000   -8.480000    29  3321  3323  3339
  3323  O      8.190000    5.240000   -7.260000    31  3322
  3324  H     10.420000    5.730000  -10.940000    30  3320
  3325  H1    10.120000    6.540000   -8.240000    32  3321
  3326  CT     8.900000    7.380000   -9.820000    33  3321  3327  3330  3331
  3327  CT     8.030000    8.330000   -8.990000    35  3326  3328  3329  3332
  3328  CT     8.870000    9.080000   -7.960000    37  3327  3333  3334  3335
  3329  CT     7.290000    9.310000   -9.880000    39  3327  3336  3337  3338
  3330  HC     9.720000    7.960000  -10.270000    34  3326
  3331  HC     8.290000    7.000000  -10.650000    34  3326
  3332  HC     7.270000    7.750000   -8.450000    36  3327
  3333  HC     8.230000    9.760000   -7.390000    38  3328
  3334  HC     9.340000    8.380000   -7.260000    38  3328
  3335  HC     9.650000    9.670000   -8.470000    38  3328
  3336  HC     6.680000    9.960000   -9.250000    40  3329
  3337  HC     8.020000    9.910000  -10.430000    40  3329
  3338  HC     6.650000    8.760000  -10.580000    40  3329
  3339  N      7.680000    4.610000   -9.360000   107  3322  3340  3343
  3340  CT     6.560000    3.770000   -8.980000   108  3339  3341  3344  3345
  3341  C      7.030000    2.710000   -7.980000   109  3340  3342  3359
  3342  O      6.410000    2.510000   -6.930000   111  3341
  3343  H      7.920000    4.690000  -10.340000   110  3339
  3344  H1     5.800000    4.380000   -8.480000   112  3340
  3345  CT     5.940000    3.130000  -10.230000   113  3340  3346  3352  3353
  3346  CA     4.780000    2.220000   -9.950000   115  3345  3347  3348
  3347  CA     3.490000    2.720000   -9.840000   116  3346  3349  3354
  3348  CA     4.980000    0.860000   -9.790000   116  3346  3350  3355
  3349  CA     2.420000    1.880000   -9.580000   118  3347  3351  3356
  3350  CA     3.900000    0.020000   -9.530000   118  3348  3351  3357
  3351  CA     2.630000    0.540000   -9.410000   120  3349  3350  3358
  3352  HC     5.600000    3.930000  -10.900000   114  3345
  3353  HC     6.710000    2.560000  -10.770000   114  3345
  3354  HA     3.310000    3.790000   -9.960000   117  3347
  3355  HA     5.980000    0.440000   -9.900000   117  3348
  3356  HA     1.420000    2.290000   -9.510000   119  3349
  3357  HA     4.010000   -1.040000   -9.570000   119  3350
  3358  HA     1.790000   -0.120000   -9.220000   121  3351
  3359  N      8.130000    2.030000   -8.310000    27  3341  3360  3363
  3360  CT     8.620000    0.890000   -7.540000    28  3359  3361  3364  3365
  3361  C      9.000000    1.350000   -6.130000    29  3360  3362  3378
  3362  O      8.620000    0.730000   -5.140000    31  3361
  3363  H      8.590000    2.270000   -9.180000    30  3359
  3364  H1     7.810000    0.160000   -7.460000    32  3360
  3365  CT     9.810000    0.280000   -8.270000    33  3360  3366  3369  3370
  3366  CT    10.410000   -0.970000   -7.630000    35  3365  3367  3368  3371
  3367  CT     9.400000   -2.100000   -7.600000    37  3366  3372  3373  3374
  3368  CT    11.680000   -1.390000   -8.370000    39  3366  3375  3376  3377
  3369  HC     9.500000    0.030000   -9.290000    34  3365
  3370  HC    10.600000    1.040000   -8.350000    34  3365
  3371  HC    10.700000   -0.740000   -6.600000    36  3366
  3372  HC     9.860000   -2.990000   -7.150000    38  3367
  3373  HC     8.530000   -1.830000   -7.000000    38  3367
  3374  HC     9.080000   -2.340000   -8.620000    38  3367
  3375  HC    12.110000   -2.280000   -7.900000    40  3368
  3376  HC    11.440000   -1.610000   -9.420000    40  3368
  3377  HC    12.420000   -0.580000   -8.330000    40  3368
  3378  N      9.760000    2.450000   -6.050000    41  3361  3379  3382
  3379  CT    10.230000    2.960000   -4.770000    42  3378  3380  3383  3384
  3380  C      9.040000    3.520000   -3.980000    43  3379  3381  3397
  3381  O      8.840000    3.180000   -2.810000    45  3380
  3382  H     10.010000    2.920000   -6.920000    44  3378
  3383  H1    10.650000    2.130000   -4.180000    46  3379
  3384  CT    11.340000    4.000000   -4.980000    47  3379  3385  3386  3388
  3385  CT    12.570000    3.400000   -5.670000    49  3384  3387  3389  3390
  3386  CT    11.700000    4.670000   -3.670000    51  3384  3391  3392  3393
  3387  CT    13.630000    4.420000   -6.020000    53  3385  3394  3395  3396
  3388  HC    10.940000    4.780000   -5.640000    48  3384
  3389  HC    13.020000    2.650000   -5.010000    50  3385
  3390  HC    12.280000    2.890000   -6.600000    50  3385
  3391  HC    12.460000    5.450000   -3.810000    52  3386
  3392  HC    10.830000    5.180000   -3.240000    52  3386
  3393  HC    12.070000    3.920000   -2.950000    52  3386
  3394  HC    14.460000    3.910000   -6.530000    54  3387
  3395  HC    13.210000    5.180000   -6.690000    54  3387
  3396  HC    14.050000    4.900000   -5.130000    54  3387
  3397  N      8.250000    4.410000   -4.610000    55  3380  3398  3401
  3398  CT     7.220000    5.150000   -3.880000    56  3397  3399  3402  3403
  3399  C      6.180000    4.170000   -3.330000    57  3398  3400  3408
  3400  O      5.760000    4.270000   -2.170000    59  3399
  3401  H      8.380000    4.590000   -5.600000    58  3397
  3402  H1     7.700000    5.620000   -3.010000    60  3398
  3403  CT     6.600000    6.260000   -4.710000    61  3398  3404  3405  3406
  3404  OH     5.870000    5.760000   -5.820000    63  3403  3407
  3405  H1     5.930000    6.850000   -4.070000    62  3403
  3406  H1     7.400000    6.920000   -5.070000    62  3403
  3407  HO     5.630000    6.500000   -6.390000    64  3404
  3408  N      5.790000    3.180000   -4.140000   138  3399  3409  3412
  3409  CT     4.740000    2.250000   -3.720000   139  3408  3410  3413  3414
  3410  C      5.270000    1.330000   -2.610000   140  3409  3411  3432
  3411  O      4.510000    0.950000   -1.720000   142  3410
  3412  H      6.170000    3.120000   -5.080000   141  3408
  3413  H1     3.910000    2.830000   -3.300000   143  3409
  3414  CT     4.150025    1.448654   -4.886315   144  3409  3415  3424  3425
  3415  C*     3.163041    2.227858   -5.698156   146  3414  3416  3417
  3416  CW     3.425153    3.400951   -6.313248   147  3415  3418  3426
  3417  CB     1.761679    1.928057   -5.991183   149  3415  3419  3420
  3418  NA     2.282872    3.871782   -6.918080   150  3416  3419  3427
  3419  CN     1.230588    3.006910   -6.757525   152  3417  3418  3421
  3420  CA     0.886744    0.853005   -5.715031   153  3417  3422  3428
  3421  CA    -0.085732    3.029867   -7.229833   155  3419  3423  3429
  3422  CA    -0.437673    0.854190   -6.197101   157  3420  3423  3430
  3423  CA    -0.919837    1.939165   -6.954103   159  3421  3422  3431
  3424  HC     4.942676    1.057615   -5.522889   145  3414
  3425  HC     3.615701    0.592716   -4.477524   145  3414
  3426  H4     4.392239    3.882521   -6.330863   148  3416
  3427  H      2.251277    4.695649   -7.517627   151  3418
  3428  HA     1.259731    0.006869   -5.157518   154  3420
  3429  HA    -0.428166    3.859459   -7.829190   156  3421
  3430  HA    -1.079427    0.006865   -5.999250   158  3422
  3431  HA    -1.924443    1.942962   -7.343915   160  3423
  3432  N      6.560000    1.010000   -2.640000    65  3410  3433  3436
  3433  CT     7.160000    0.100000   -1.660000    66  3432  3434  3437  3438
  3434  C      7.240000    0.800000   -0.290000    67  3433  3435  3446
  3435  O      7.290000    0.140000    0.740000    69  3434
  3436  H      7.130000    1.340000   -3.410000    68  3432
  3437  H1     6.500000   -0.760000   -1.540000    70  3433
  3438  CT     8.520000   -0.430000   -2.150000    71  3433  3439  3440  3441
  3439  OH     8.310000   -1.190000   -3.340000    73  3438  3442
  3440  CT     9.210000   -1.310000   -1.140000    75  3438  3443  3444  3445
  3441  H1     9.170000    0.420000   -2.380000    72  3438
  3442  HO     9.160000   -1.330000   -3.770000    74  3439
  3443  HC    10.160000   -1.660000   -1.560000    76  3440
  3444  HC     9.450000   -0.750000   -0.230000    76  3440
  3445  HC     8.570000   -2.170000   -0.910000    76  3440
  3446  N      7.230000    2.140000   -0.280000    27  3434  3447  3450
  3447  CT     7.290000    2.890000    0.970000    28  3446  3448  3451  3452
  3448  C      6.050000    2.600000    1.840000    29  3447  3449  3465
  3449  O      6.130000    2.680000    3.060000    31  3448
  3450  H      7.220000    2.640000   -1.170000    30  3446
  3451  H1     8.140000    2.550000    1.570000    32  3447
  3452  CT     7.410000    4.380000    0.650000    33  3447  3453  3456  3457
  3453  CT     8.770000    4.840000    0.130000    35  3452  3454  3455  3458
  3454  CT     8.760000    6.340000   -0.140000    37  3453  3459  3460  3461
  3455  CT     9.880000    4.470000    1.090000    39  3453  3462  3463  3464
  3456  HC     6.640000    4.660000   -0.060000    34  3452
  3457  HC     7.190000    4.940000    1.570000    34  3452
  3458  HC     8.980000    4.340000   -0.810000    36  3453
  3459  HC     9.740000    6.650000   -0.520000    38  3454
  3460  HC     8.000000    6.570000   -0.890000    38  3454
  3461  HC     8.540000    6.890000    0.780000    38  3454
  3462  HC    10.830000    4.840000    0.690000    40  3455
  3463  HC     9.710000    4.930000    2.070000    40  3455
  3464  HC     9.990000    3.390000    1.190000    40  3455
  3465  N      4.920000    2.260000    1.210000   122  3448  3466  3469
  3466  CT     3.670000    2.050000    1.940000   123  3465  3467  3470  3471
  3467  C      3.770000    0.820000    2.850000   124  3466  3468  3486
  3468  O      3.460000    0.910000    4.040000   126  3467
  3469  H      4.940000    2.210000    0.200000   125  3465
  3470  H1     3.520000    2.910000    2.610000   127  3466
  3471  CT     2.456424    1.979491    1.002215   128  3466  3472  3479  3480
  3472  CA     2.086123    3.337191    0.437703   130  3471  3473  3474
  3473  CA     1.304625    4.228785    1.196330   131  3472  3475  3481
  3474  CA     2.578358    3.736011   -0.814818   131  3472  3476  3482
  3475  CA     1.051244    5.531516    0.723882   133  3473  3477  3483
  3476  CA     2.310297    5.024757   -1.307967   133  3474  3477  3484
  3477  C      1.570359    5.933173   -0.524687   135  3475  3476  3478
  3478  OH     1.373625    7.194346   -0.978589   136  3477  3485
  3479  HC     2.649977    1.275294    0.192496   129  3471
  3480  HC     1.599604    1.603757    1.564269   129  3471
  3481  HA     0.914205    3.909707    2.149057   132  3473
  3482  HA     3.190732    3.056029   -1.377836   132  3474
  3483  HA     0.469840    6.226779    1.309525   134  3475
  3484  HA     2.714981    5.346998   -2.255374   134  3476
  3485  HO     1.028177    7.791475   -0.282315   137  3478
  3486  N      4.180000   -0.370000    2.350000   287  3467  3487  3490
  3487  CT     4.450000   -1.510000    3.230000   288  3486  3488  3491  3492
  3488  C      5.570000   -1.220000    4.250000   289  3487  3489  3510
  3489  O      5.550000   -1.750000    5.360000   291  3488
  3490  H      4.360000   -0.410000    1.350000   290  3486
  3491  H1     3.550000   -1.840000    3.770000   292  3487
  3492  CT     4.942298   -2.697729    2.377229   293  3487  3493  3499  3500
  3493  CT     3.955962   -3.110024    1.278427   295  3492  3494  3501  3502
  3494  CT     4.183840   -4.554512    0.806532   297  3493  3495  3503  3504
  3495  N2     5.419330   -4.690110    0.016938   299  3494  3496  3505
  3496  CA     6.263918   -5.703309    0.038882   301  3495  3497  3498
  3497  N2     7.370875   -5.636945   -0.645123   302  3496  3506  3507
  3498  N2     6.044543   -6.786233    0.731067   302  3496  3508  3509
  3499  HC     5.901452   -2.454355    1.915270   294  3492
  3500  HC     5.095923   -3.545108    3.048748   294  3492
  3501  HC     2.962603   -3.030366    1.699972   296  3493
  3502  HC     4.022372   -2.426191    0.430599   296  3493
  3503  H1     4.203364   -5.202151    1.684505   298  3494
  3504  H1     3.351429   -4.872436    0.182339   298  3494
  3505  H      5.595783   -3.965469   -0.661019   300  3495
  3506  H      8.022941   -6.396957   -0.615749   303  3497
  3507  H      7.577092   -4.807117   -1.171805   303  3497
  3508  H      6.694268   -7.545717    0.754395   303  3498
  3509  H      5.136490   -6.900685    1.178003   303  3498
  3510  N      6.520000   -0.360000    3.870000     1  3488  3511  3514
  3511  CT     7.540000    0.130000    4.790000     2  3510  3512  3515  3516
  3512  C      6.930000    0.840000    5.990000     3  3511  3513  3517
  3513  O      7.300000    0.580000    7.140000     5  3512
  3514  H      6.500000    0.000000    2.930000     4  3510
  3515  H1     8.140000   -0.710000    5.160000     6  3511
  3516  H1     8.200000    0.830000    4.270000     6  3511
  3517  N      5.990000    1.750000    5.710000     7  3512  3518  3521
  3518  CT     5.250000    2.470000    6.750000     8  3517  3519  3522  3523
  3519  C      4.420000    1.500000    7.590000     9  3518  3520  3527
  3520  O      4.320000    1.660000    8.800000    11  3519
  3521  H      5.800000    1.970000    4.740000    10  3517
  3522  H1     5.960000    2.970000    7.420000    12  3518
  3523  CT     4.380000    3.530000    6.110000    13  3518  3524  3525  3526
  3524  HC     3.830000    4.080000    6.880000    14  3523
  3525  HC     5.000000    4.240000    5.550000    14  3523
  3526  HC     3.660000    3.080000    5.430000    14  3523
  3527  N      3.830000    0.490000    6.940000   122  3519  3528  3531
  3528  CT     3.080000   -0.570000    7.620000   123  3527  3529  3532  3533
  3529  C      3.950000   -1.190000    8.720000   124  3528  3530  3548
  3530  O      3.510000   -1.330000    9.860000   126  3529
  3531  H      3.920000    0.470000    5.930000   125  3527
  3532  H1     2.200000   -0.140000    8.100000   127  3528
  3533  CT     2.570856   -1.602326    6.589650   128  3528  3534  3541  3542
  3534  CA     1.689352   -2.738570    7.077728   130  3533  3535  3536
  3535  CA     0.318601   -2.733553    6.769503   131  3534  3537  3543
  3536  CA     2.247676   -3.866023    7.715286   131  3534  3538  3544
  3537  CA    -0.501113   -3.812834    7.133567   133  3535  3539  3545
  3538  CA     1.434080   -4.966382    8.058703   133  3536  3539  3546
  3539  C      0.051396   -4.930832    7.780508   135  3537  3538  3540
  3540  OH    -0.759624   -5.969975    8.093181   136  3539  3547
  3541  HC     2.035118   -1.064117    5.807025   129  3533
  3542  HC     3.409448   -2.087010    6.117793   129  3533
  3543  HA    -0.113160   -1.913311    6.228393   132  3535
  3544  HA     3.301483   -3.896322    7.946424   132  3536
  3545  HA    -1.556206   -3.805325    6.921711   134  3537
  3546  HA     1.854443   -5.821371    8.568518   134  3538
  3547  HO    -0.287398   -6.701976    8.527022   137  3540
  3548  N      5.180000   -1.560000    8.360000    27  3529  3549  3552
  3549  CT     6.070000   -2.360000    9.210000    28  3548  3550  3553  3554
  3550  C      6.830000   -1.470000   10.200000    29  3549  3551  3567
  3551  O      7.430000   -1.960000   11.140000    31  3550
  3552  H      5.470000   -1.360000    7.410000    30  3548
  3553  H1     5.480000   -3.040000    9.840000    32  3549
  3554  CT     7.042628   -3.163481    8.328730    33  3549  3555  3558  3559
  3555  CT     6.373797   -4.286345    7.513784    35  3554  3556  3557  3560
  3556  CT     7.367479   -4.842293    6.493326    37  3555  3561  3562  3563
  3557  CT     5.903373   -5.443584    8.399337    39  3555  3564  3565  3566
  3558  HC     7.537485   -2.469503    7.647067    34  3554
  3559  HC     7.810064   -3.608892    8.964041    34  3554
  3560  HC     5.516274   -3.892102    6.970873    36  3555
  3561  HC     6.894000   -5.631881    5.911252    38  3556
  3562  HC     7.679411   -4.044429    5.819720    38  3556
  3563  HC     8.241899   -5.244548    7.006431    38  3556
  3564  HC     5.470759   -6.230524    7.782293    40  3557
  3565  HC     6.743678   -5.850904    8.962640    40  3557
  3566  HC     5.141439   -5.100850    9.097244    40  3557
  3567  N      6.800000   -0.160000    9.960000   258  3550  3568  3571
  3568  CT     7.770000    0.800000   10.490000   259  3567  3569  3572  3573
  3569  C      8.100000    0.520000   11.960000   260  3568  3570  3584
  3570  O      9.270000    0.490000   12.340000   262  3569
  3571  H      6.170000    0.150000    9.230000   261  3567
  3572  H1     8.700000    0.710000    9.920000   263  3568
  3573  CT     7.250000    2.230000   10.370000   264  3568  3574  3577  3578
  3574  CT     8.210000    3.280000   10.910000   266  3573  3575  3579  3580
  3575  S      9.760000    3.300000   10.010000   268  3574  3576
  3576  CT     9.220000    3.900000    8.400000   269  3575  3581  3582  3583
  3577  HC     7.040000    2.440000    9.320000   265  3573
  3578  HC     6.300000    2.340000   10.900000   265  3573
  3579  H1     7.750000    4.270000   10.830000   267  3574
  3580  H1     8.420000    3.100000   11.970000   267  3574
  3581  H1    10.100000    3.970000    7.750000   270  3576
  3582  H1     8.500000    3.200000    7.950000   270  3576
  3583  H1     8.760000    4.890000    8.510000   270  3576
  3584  N      7.100000    0.380000   12.860000    96  3569  3585  3591
  3585  CT     7.390000    0.270000   14.290000    97  3584  3586  3588  3589
  3586  C      8.290000   -0.920000   14.650000    98  3585  3587  3598
  3587  O      8.920000   -0.910000   15.710000    99  3586
  3588  H1     7.860000    1.190000   14.660000   100  3585
  3589  CT     6.000000    0.110000   14.950000   101  3585  3590  3592  3593
  3590  CT     5.080000   -0.290000   13.820000   103  3589  3591  3594  3595
  3591  CT     5.670000    0.320000   12.570000   105  3584  3590  3596  3597
  3592  HC     5.680000    1.070000   15.360000   102  3589
  3593  HC     5.990000   -0.660000   15.740000   102  3589
  3594  HC     4.060000    0.070000   13.990000   104  3590
  3595  HC     5.080000   -1.380000   13.720000   104  3590
  3596  H1     5.260000    1.330000   12.450000   106  3591
  3597  H1     5.340000   -0.330000   11.770000   106  3591
  3598  N      8.360000   -1.910000   13.760000   122  3586  3599  3602
  3599  CT     8.980000   -3.200000   14.040000   123  3598  3600  3603  3604
  3600  C     10.230000   -3.420000   13.180000   124  3599  3601  3619
  3601  O     10.810000   -4.500000   13.200000   126  3600
  3602  H      7.870000   -1.790000   12.880000   125  3598
  3603  H1     9.320000   -3.250000   15.080000   127  3599
  3604  CT     7.970000   -4.330000   13.830000   128  3599  3605  3612  3613
  3605  CA     6.810000   -4.300000   14.780000   130  3604  3606  3607
  3606  CA     7.010000   -4.280000   16.150000   131  3605  3608  3614
  3607  CA     5.510000   -4.260000   14.320000   131  3605  3609  3615
  3608  CA     5.950000   -4.230000   17.040000   133  3606  3610  3616
  3609  CA     4.430000   -4.230000   15.190000   133  3607  3610  3617
  3610  C      4.650000   -4.210000   16.550000   135  3608  3609  3611
  3611  OH     3.590000   -4.160000   17.420000   136  3610  3618
  3612  HC     7.610000   -4.290000   12.800000   129  3604
  3613  HC     8.470000   -5.300000   13.960000   129  3604
  3614  HA     8.020000   -4.300000   16.550000   132  3606
  3615  HA     5.320000   -4.250000   13.250000   132  3607
  3616  HA     6.130000   -4.200000   18.110000   134  3608
  3617  HA     3.420000   -4.200000   14.790000   134  3609
  3618  HO     3.870000   -4.200000   18.330000   137  3611
  3619  N     10.640000   -2.410000   12.410000    27  3600  3620  3623
  3620  CT    11.730000   -2.580000   11.450000    28  3619  3621  3624  3625
  3621  C     13.080000   -2.640000   12.190000    29  3620  3622  3638
  3622  O     14.090000   -3.000000   11.590000    31  3621
  3623  H     10.150000   -1.520000   12.490000    30  3619
  3624  H1    11.640000   -3.560000   10.960000    32  3620
  3625  CT    11.710000   -1.450000   10.420000    33  3620  3626  3629  3630
  3626  CT    10.660000   -1.570000    9.320000    35  3625  3627  3628  3631
  3627  CT    10.720000   -0.380000    8.390000    37  3626  3632  3633  3634
  3628  CT    10.830000   -2.870000    8.550000    39  3626  3635  3636  3637
  3629  HC    11.560000   -0.500000   10.940000    34  3625
  3630  HC    12.690000   -1.400000    9.940000    34  3625
  3631  HC     9.670000   -1.580000    9.780000    36  3626
  3632  HC     9.940000   -0.460000    7.630000    38  3627
  3633  HC    10.570000    0.550000    8.960000    38  3627
  3634  HC    11.700000   -0.330000    7.910000    38  3627
  3635  HC    10.080000   -2.920000    7.750000    40  3628
  3636  HC    11.830000   -2.910000    8.110000    40  3628
  3637  HC    10.660000   -3.740000    9.190000    40  3628
  3638  N     13.090000   -2.250000   13.470000    65  3621  3639  3642
  3639  CT    14.280000   -2.390000   14.330000    66  3638  3640  3643  3644
  3640  C     14.000000   -3.430000   15.430000    67  3639  3641  3652
  3641  O     14.590000   -3.380000   16.490000    69  3640
  3642  H     12.260000   -1.880000   13.920000    68  3638
  3643  H1    15.130000   -2.780000   13.760000    70  3639
  3644  CT    14.700000   -1.050000   14.950000    71  3639  3645  3646  3647
  3645  OH    13.550000   -0.390000   15.480000    73  3644  3648
  3646  CT    15.410000   -0.140000   13.970000    75  3644  3649  3650  3651
  3647  H1    15.410000   -1.230000   15.770000    72  3644
  3648  HO    13.880000    0.450000   15.780000    74  3645
  3649  HC    15.690000    0.800000   14.460000    76  3646
  3650  HC    16.320000   -0.640000   13.600000    76  3646
  3651  HC    14.760000    0.080000   13.120000    76  3646
  3652  N     13.070000   -4.350000   15.150000     1  3640  3653  3656
  3653  CT    12.730000   -5.450000   16.040000     2  3652  3654  3657  3658
  3654  C     11.990000   -4.990000   17.290000     3  3653  3655  3659
  3655  O     11.660000   -3.810000   17.420000     5  3654
  3656  H     12.570000   -4.260000   14.270000     4  3652
  3657  H1    12.090000   -6.160000   15.500000     6  3653
  3658  H1    13.650000   -5.960000   16.350000     6  3653
  3659  N     11.740000   -5.940000   18.190000    15  3654  3660  3663
  3660  CT    11.100000   -5.680000   19.480000    16  3659  3661  3664  3665
  3661  C     11.940000   -4.670000   20.270000    17  3660  3662  3675
  3662  O     13.160000   -4.810000   20.370000    19  3661
  3663  H     12.090000   -6.860000   18.000000    18  3659
  3664  H1    10.110000   -5.240000   19.310000    20  3660
  3665  CT    10.920000   -6.990000   20.280000    21  3660  3666  3667  3668
  3666  CT    12.000000   -8.010000   19.950000    23  3665  3669  3670  3671
  3667  CT    10.850000   -6.740000   21.770000    25  3665  3672  3673  3674
  3668  HC     9.960000   -7.430000   19.970000    22  3665
  3669  HC    11.850000   -8.910000   20.560000    24  3666
  3670  HC    11.960000   -8.340000   18.910000    24  3666
  3671  HC    12.990000   -7.600000   20.190000    24  3666
  3672  HC    10.680000   -7.690000   22.290000    26  3667
  3673  HC    11.790000   -6.330000   22.160000    26  3667
  3674  HC    10.020000   -6.060000   22.000000    26  3667
  3675  N     11.260000   -3.650000   20.810000   210  3661  3676  3679
  3676  CT    11.860000   -2.690000   21.730000   211  3675  3677  3680  3681
  3677  C     13.050000   -2.010000   21.030000   212  3676  3678  3687
  3678  O     13.930000   -1.470000   21.690000   214  3677
  3679  H     10.270000   -3.560000   20.640000   213  3675
  3680  H1    11.150000   -1.880000   21.940000   215  3676
  3681  CT    12.280000   -3.350000   23.040000   216  3676  3682  3685  3686
  3682  C     11.130000   -3.580000   24.010000   218  3681  3683  3684
  3683  O2    10.030000   -3.040000   23.750000   219  3682
  3684  O2    11.340000   -4.300000   25.000000   219  3682
  3685  HC    12.790000   -4.300000   22.850000   217  3681
  3686  HC    12.990000   -2.710000   23.570000   217  3681
  3687  N     13.030000   -2.030000   19.700000     1  3677  3688  3691
  3688  CT    14.010000   -1.310000   18.900000     2  3687  3689  3692  3693
  3689  C     13.760000    0.190000   18.890000     3  3688  3690  3694
  3690  O     12.760000    0.680000   19.410000     5  3689
  3691  H     12.300000   -2.550000   19.240000     4  3687
  3692  H1    15.020000   -1.510000   19.290000     6  3688
  3693  H1    13.940000   -1.660000   17.870000     6  3688
  3694  N     14.680000    0.900000   18.250000   107  3689  3695  3698
  3695  CT    14.740000    2.340000   18.190000   108  3694  3696  3699  3700
  3696  C     13.410000    2.920000   17.670000   109  3695  3697  3714
  3697  O     12.990000    4.000000   18.090000   111  3696
  3698  H     15.450000    0.370000   17.870000   110  3694
  3699  H1    14.880000    2.740000   19.200000   112  3695
  3700  CT    15.940000    2.740000   17.330000   113  3695  3701  3707  3708
  3701  CA    15.990000    4.190000   16.910000   115  3700  3702  3703
  3702  CA    16.490000    5.160000   17.770000   116  3701  3704  3709
  3703  CA    15.560000    4.580000   15.650000   116  3701  3705  3710
  3704  CA    16.540000    6.490000   17.380000   118  3702  3706  3711
  3705  CA    15.610000    5.910000   15.270000   118  3703  3706  3712
  3706  CA    16.100000    6.860000   16.130000   120  3704  3705  3713
  3707  HC    16.860000    2.500000   17.880000   114  3700
  3708  HC    15.940000    2.130000   16.420000   114  3700
  3709  HA    16.830000    4.880000   18.760000   117  3702
  3710  HA    15.170000    3.850000   14.950000   117  3703
  3711  HA    16.910000    7.240000   18.070000   119  3704
  3712  HA    15.250000    6.210000   14.290000   119  3705
  3713  HA    16.130000    7.900000   15.830000   121  3706
  3714  N     12.760000    2.210000   16.740000    27  3696  3715  3718
  3715  CT    11.630000    2.740000   15.980000    28  3714  3716  3719  3720
  3716  C     10.310000    2.480000   16.720000    29  3715  3717  3733
  3717  O      9.260000    3.020000   16.350000    31  3716
  3718  H     12.990000    1.240000   16.610000    30  3714
  3719  H1    11.700000    3.830000   15.910000    32  3715
  3720  CT    11.590000    2.100000   14.590000    33  3715  3721  3724  3725
  3721  CT    12.640000    2.600000   13.600000    35  3720  3722  3723  3726
  3722  CT    12.530000    1.850000   12.280000    37  3721  3727  3728  3729
  3723  CT    12.520000    4.100000   13.390000    39  3721  3730  3731  3732
  3724  HC    11.650000    1.010000   14.690000    34  3720
  3725  HC    10.600000    2.300000   14.150000    34  3720
  3726  HC    13.630000    2.390000   14.010000    36  3721
  3727  HC    13.290000    2.210000   11.580000    38  3722
  3728  HC    12.670000    0.780000   12.460000    38  3722
  3729  HC    11.530000    2.000000   11.850000    38  3722
  3730  HC    13.270000    4.430000   12.670000    40  3723
  3731  HC    11.530000    4.340000   12.990000    40  3723
  3732  HC    12.700000    4.660000   14.310000    40  3723
  3733  N     10.340000    1.650000   17.770000   122  3716  3734  3737
  3734  CT     9.150000    1.460000   18.590000   123  3733  3735  3738  3739
  3735  C      9.100000    2.560000   19.650000   124  3734  3736  3754
  3736  O      9.370000    2.320000   20.810000   126  3735
  3737  H     11.210000    1.230000   18.080000   125  3733
  3738  H1     8.250000    1.560000   17.960000   127  3734
  3739  CT     9.080000    0.070000   19.210000   128  3734  3740  3747  3748
  3740  CA     7.690000   -0.270000   19.670000   130  3739  3741  3742
  3741  CA     6.730000   -0.690000   18.770000   131  3740  3743  3749
  3742  CA     7.300000   -0.090000   20.990000   131  3740  3744  3750
  3743  CA     5.430000   -0.970000   19.160000   133  3741  3745  3751
  3744  CA     6.010000   -0.360000   21.400000   133  3742  3745  3752
  3745  C      5.070000   -0.800000   20.490000   135  3743  3744  3746
  3746  OH     3.790000   -1.070000   20.880000   136  3745  3753
  3747  HC     9.380000   -0.670000   18.460000   129  3739
  3748  HC     9.790000   -0.020000   20.040000   129  3739
  3749  HA     7.020000   -0.810000   17.730000   132  3741
  3750  HA     8.020000    0.290000   21.710000   132  3742
  3751  HA     4.700000   -1.300000   18.430000   134  3743
  3752  HA     5.720000   -0.200000   22.430000   134  3744
  3753  HO     3.250000   -1.350000   20.140000   137  3746
  3754  N      8.710000    3.770000   19.220000    55  3735  3755  3758
  3755  CT     9.060000    5.010000   19.880000    56  3754  3756  3759  3760
  3756  C      8.430000    6.180000   19.120000    57  3755  3757  3765
  3757  O      7.910000    6.010000   18.020000    59  3756
  3758  H      8.370000    3.840000   18.270000    58  3754
  3759  H1     8.660000    4.990000   20.900000    60  3755
  3760  CT    10.550000    5.180000   19.960000    61  3755  3761  3762  3763
  3761  OH    11.060000    5.540000   18.680000    63  3760  3764
  3762  H1    10.790000    5.970000   20.680000    62  3760
  3763  H1    11.030000    4.250000   20.310000    62  3760
  3764  HO    12.020000    5.350000   18.670000    64  3761
  3765  N      8.530000    7.380000   19.690000   232  3756  3766  3769
  3766  CT     8.100000    8.590000   19.030000   233  3765  3767  3770  3771
  3767  C      8.870000    8.760000   17.720000   234  3766  3768  3780
  3768  O      8.340000    9.310000   16.760000   236  3767
  3769  H      8.900000    7.410000   20.630000   235  3765
  3770  H1     7.040000    8.490000   18.770000   237  3766
  3771  CT     8.250000    9.790000   19.970000   238  3766  3772  3776  3777
  3772  CT     9.690000   10.190000   20.260000   240  3771  3773  3778  3779
  3773  C      9.790000   11.480000   21.060000   242  3772  3774  3775
  3774  O2     8.780000   11.880000   21.670000   243  3773
  3775  O2    10.880000   12.090000   21.070000   243  3773
  3776  HC     7.780000   10.640000   19.470000   239  3771
  3777  HC     7.730000    9.570000   20.910000   239  3771
  3778  HC    10.190000    9.380000   20.810000   241  3772
  3779  HC    10.230000   10.340000   19.320000   241  3772
  3780  N     10.110000    8.250000   17.660000   210  3767  3781  3784
  3781  CT    10.950000    8.370000   16.470000   211  3780  3782  3785  3786
  3782  C     10.340000    7.560000   15.320000   212  3781  3783  3792
  3783  O     10.390000    7.970000   14.170000   214  3782
  3784  H     10.440000    7.680000   18.430000   213  3780
  3785  H1    10.960000    9.420000   16.150000   215  3781
  3786  CT    12.400000    7.960000   16.750000   216  3781  3787  3790  3791
  3787  C     13.060000    8.770000   17.850000   218  3786  3788  3789
  3788  O2    13.290000    9.970000   17.630000   219  3787
  3789  O2    13.320000    8.200000   18.930000   219  3787
  3790  HC    12.440000    6.900000   17.000000   217  3786
  3791  HC    12.980000    8.090000   15.830000   217  3786
  3792  N      9.770000    6.390000   15.650000     1  3782  3793  3796
  3793  CT     9.080000    5.550000   14.690000     2  3792  3794  3797  3798
  3794  C      7.760000    6.170000   14.240000     3  3793  3795  3799
  3795  O      7.370000    6.040000   13.090000     5  3794
  3796  H      9.800000    6.100000   16.630000     4  3792
  3797  H1     9.710000    5.380000   13.810000     6  3793
  3798  H1     8.780000    4.610000   15.080000     6  3793
  3799  N      7.090000    6.860000   15.160000    15  3794  3800  3803
  3800  CT     5.860000    7.560000   14.850000    16  3799  3801  3804  3805
  3801  C      6.160000    8.630000   13.800000    17  3800  3802  3815
  3802  O      5.490000    8.710000   12.770000    19  3801
  3803  H      7.480000    6.870000   16.100000    18  3799
  3804  H1     5.160000    6.850000   14.400000    20  3800
  3805  CT     5.200000    8.150000   16.100000    21  3800  3806  3807  3808
  3806  CT     4.050000    9.090000   15.750000    23  3805  3809  3810  3811
  3807  CT     4.720000    7.060000   17.040000    25  3805  3812  3813  3814
  3808  HC     5.930000    8.750000   16.640000    22  3805
  3809  HC     3.620000    9.450000   16.680000    24  3806
  3810  HC     4.400000    9.960000   15.180000    24  3806
  3811  HC     3.280000    8.560000   15.180000    24  3806
  3812  HC     4.190000    7.470000   17.900000    26  3807
  3813  HC     4.060000    6.370000   16.520000    26  3807
  3814  HC     5.560000    6.470000   17.400000    26  3807
  3815  N      7.200000    9.430000   14.050000   258  3801  3816  3819
  3816  CT     7.630000   10.480000   13.150000   259  3815  3817  3820  3821
  3817  C      7.990000    9.870000   11.790000   260  3816  3818  3832
  3818  O      7.590000   10.380000   10.750000   262  3817
  3819  H      7.700000    9.290000   14.930000   261  3815
  3820  H1     6.810000   11.200000   13.000000   263  3816
  3821  CT     8.860000   11.220000   13.690000   264  3816  3822  3825  3826
  3822  CT     8.590000   12.050000   14.930000   266  3821  3823  3827  3828
  3823  S     10.130000   12.530000   15.740000   268  3822  3824
  3824  CT    10.680000   13.860000   14.670000   269  3823  3829  3830  3831
  3825  HC     9.640000   10.490000   13.930000   265  3821
  3826  HC     9.250000   11.880000   12.910000   265  3821
  3827  H1     8.010000   12.950000   14.670000   267  3822
  3828  H1     8.000000   11.470000   15.650000   267  3822
  3829  H1    11.630000   14.260000   15.050000   270  3824
  3830  H1    10.830000   13.480000   13.650000   270  3824
  3831  H1     9.930000   14.660000   14.660000   270  3824
  3832  N      8.780000    8.790000   11.820000     7  3817  3833  3836
  3833  CT     9.300000    8.150000   10.620000     8  3832  3834  3837  3838
  3834  C      8.130000    7.650000    9.750000     9  3833  3835  3842
  3835  O      8.150000    7.800000    8.540000    11  3834
  3836  H      9.100000    8.450000   12.720000    10  3832
  3837  H1     9.860000    8.890000   10.040000    12  3833
  3838  CT    10.230000    7.020000   11.000000    13  3833  3839  3840  3841
  3839  HC    10.620000    6.540000   10.100000    14  3838
  3840  HC    11.070000    7.410000   11.580000    14  3838
  3841  HC     9.700000    6.270000   11.600000    14  3838
  3842  N      7.120000    7.060000   10.390000   287  3834  3843  3846
  3843  CT     5.990000    6.510000    9.660000   288  3842  3844  3847  3848
  3844  C      5.310000    7.620000    8.840000   289  3843  3845  3866
  3845  O      5.060000    7.460000    7.640000   291  3844
  3846  H      7.190000    6.960000   11.400000   290  3842
  3847  H1     6.350000    5.770000    8.940000   292  3843
  3848  CT     5.000000    5.840000   10.610000   293  3843  3849  3855  3856
  3849  CT     3.810000    5.210000    9.900000   295  3848  3850  3857  3858
  3850  CT     2.850000    4.550000   10.870000   297  3849  3851  3859  3860
  3851  N2     3.070000    3.110000   10.950000   299  3850  3852  3861
  3852  CA     2.320000    2.280000   11.660000   301  3851  3853  3854
  3853  N2     1.530000    2.760000   12.600000   302  3852  3862  3863
  3854  N2     2.370000    0.990000   11.410000   302  3852  3864  3865
  3855  HC     5.520000    5.060000   11.170000   294  3848
  3856  HC     4.650000    6.580000   11.330000   294  3848
  3857  HC     3.260000    6.000000    9.370000   296  3849
  3858  HC     4.160000    4.480000    9.160000   296  3849
  3859  H1     2.980000    5.000000   11.860000   298  3850
  3860  H1     1.820000    4.740000   10.540000   298  3850
  3861  H      3.730000    2.660000   10.320000   300  3851
  3862  H      0.960000    2.110000   13.150000   303  3853
  3863  H      1.470000    3.750000   12.840000   303  3853
  3864  H      1.680000    0.410000   11.910000   303  3854
  3865  H      2.970000    0.560000   10.730000   303  3854
  3866  N      5.010000    8.760000    9.480000   244  3844  3867  3870
  3867  CT     4.240000    9.820000    8.810000   245  3866  3868  3871  3872
  3868  C      5.150000   10.520000    7.780000   246  3867  3869  3883
  3869  O      4.660000   10.970000    6.740000   248  3868
  3870  H      5.270000    8.840000   10.460000   247  3866
  3871  H1     3.420000    9.370000    8.240000   249  3867
  3872  CT     3.660000   10.820000    9.810000   250  3867  3873  3877  3878
  3873  CT     2.620000   10.240000   10.750000   252  3872  3874  3879  3880
  3874  C      1.500000    9.480000   10.070000   254  3873  3875  3876
  3875  O      0.890000    9.940000    9.110000   255  3874
  3876  N      1.210000    8.300000   10.590000   256  3874  3881  3882
  3877  HC     4.470000   11.250000   10.410000   251  3872
  3878  HC     3.190000   11.640000    9.250000   251  3872
  3879  HC     3.150000    9.620000   11.470000   253  3873
  3880  HC     2.130000   11.040000   11.300000   253  3873
  3881  H      0.460000    7.720000   10.240000   257  3876
  3882  H      1.700000    8.000000   11.410000   257  3876
  3883  N      6.450000   10.590000    8.060000    27  3868  3884  3887
  3884  CT     7.400000   11.130000    7.080000    28  3883  3885  3888  3889
  3885  C      7.380000   10.260000    5.820000    29  3884  3886  3902
  3886  O      7.300000   10.780000    4.700000    31  3885
  3887  H      6.780000   10.260000    8.960000    30  3883
  3888  H1     7.070000   12.130000    6.790000    32  3884
  3889  CT     8.810000   11.210000    7.660000    33  3884  3890  3893  3894
  3890  CT     9.910000   11.610000    6.670000    35  3889  3891  3892  3895
  3891  CT     9.590000   12.940000    5.990000    37  3890  3896  3897  3898
  3892  CT    11.260000   11.700000    7.370000    39  3890  3899  3900  3901
  3893  HC     8.800000   11.920000    8.490000    34  3889
  3894  HC     9.080000   10.230000    8.080000    34  3889
  3895  HC     9.990000   10.840000    5.900000    36  3890
  3896  HC    10.390000   13.190000    5.290000    38  3891
  3897  HC     8.660000   12.880000    5.410000    38  3891
  3898  HC     9.510000   13.750000    6.720000    38  3891
  3899  HC    12.040000   11.980000    6.650000    40  3892
  3900  HC    11.230000   12.450000    8.170000    40  3892
  3901  HC    11.520000   10.720000    7.800000    40  3892
  3902  N      7.450000    8.940000    6.020000    15  3885  3903  3906
  3903  CT     7.510000    8.000000    4.910000    16  3902  3904  3907  3908
  3904  C      6.200000    8.080000    4.100000    17  3903  3905  3918
  3905  O      6.220000    8.080000    2.870000    19  3904
  3906  H      7.520000    8.600000    6.980000    18  3902
  3907  H1     8.320000    8.300000    4.230000    20  3903
  3908  CT     7.800000    6.560000    5.390000    21  3903  3909  3910  3911
  3909  CT     7.490000    5.520000    4.330000    23  3908  3912  3913  3914
  3910  CT     9.250000    6.420000    5.840000    25  3908  3915  3916  3917
  3911  HC     7.160000    6.340000    6.250000    22  3908
  3912  HC     7.730000    4.520000    4.710000    24  3909
  3913  HC     6.430000    5.520000    4.060000    24  3909
  3914  HC     8.090000    5.730000    3.440000    24  3909
  3915  HC     9.440000    5.400000    6.170000    26  3910
  3916  HC     9.920000    6.640000    5.000000    26  3910
  3917  HC     9.480000    7.110000    6.650000    26  3910
  3918  N      5.060000    8.170000    4.790000   122  3904  3919  3922
  3919  CT     3.770000    8.300000    4.090000   123  3918  3920  3923  3924
  3920  C      3.780000    9.550000    3.210000   124  3919  3921  3939
  3921  O      3.310000    9.530000    2.070000   126  3920
  3922  H      5.090000    8.120000    5.810000   125  3918
  3923  H1     3.630000    7.450000    3.410000   127  3919
  3924  CT     2.617271    8.431484    5.079572   128  3919  3925  3932  3933
  3925  CA     2.022604    7.133949    5.554424   130  3924  3926  3927
  3926  CA     1.667939    6.149806    4.610848   131  3925  3928  3934
  3927  CA     1.753495    6.946606    6.923828   131  3925  3929  3935
  3928  CA     1.089004    4.951285    5.044751   133  3926  3930  3936
  3929  CA     1.141006    5.759753    7.356179   133  3927  3930  3937
  3930  C      0.829267    4.764633    6.412177   135  3928  3929  3931
  3931  OH     0.281128    3.606318    6.812872   136  3930  3938
  3932  HC     2.926136    9.041094    5.928773   129  3924
  3933  HC     1.825828    8.969300    4.569240   129  3924
  3934  HA     1.839354    6.301657    3.554619   132  3926
  3935  HA     2.004672    7.712693    7.642984   132  3927
  3936  HA     0.836229    4.169572    4.348384   134  3928
  3937  HA     0.915500    5.593043    8.398824   134  3929
  3938  HO     0.454029    2.912595    6.146019   137  3931
  3939  N      4.310000   10.650000    3.760000    65  3920  3940  3943
  3940  CT     4.240000   11.920000    3.070000    66  3939  3941  3944  3945
  3941  C      5.150000   11.880000    1.840000    67  3940  3942  3953
  3942  O      4.760000   12.350000    0.770000    69  3941
  3943  H      4.650000   10.620000    4.720000    68  3939
  3944  H1     3.220000   12.070000    2.700000    70  3940
  3945  CT     4.580000   13.080000    4.010000    71  3940  3946  3947  3948
  3946  OH     3.610000   13.090000    5.050000    73  3945  3949
  3947  CT     4.580000   14.420000    3.300000    75  3945  3950  3951  3952
  3948  H1     5.570000   12.910000    4.450000    72  3945
  3949  HO     3.840000   13.810000    5.650000    74  3946
  3950  HC     4.810000   15.220000    4.010000    76  3947
  3951  HC     5.340000   14.440000    2.510000    76  3947
  3952  HC     3.590000   14.610000    2.860000    76  3947
  3953  N      6.360000   11.320000    1.980000    41  3941  3954  3957
  3954  CT     7.270000   11.160000    0.850000    42  3953  3955  3958  3959
  3955  C      6.590000   10.280000   -0.210000    43  3954  3956  3972
  3956  O      6.600000   10.590000   -1.390000    45  3955
  3957  H      6.630000   10.990000    2.900000    44  3953
  3958  H1     7.460000   12.140000    0.390000    46  3954
  3959  CT     8.620000   10.550000    1.310000    47  3954  3960  3961  3963
  3960  CT     9.400000   11.530000    2.190000    49  3959  3962  3964  3965
  3961  CT     9.430000   10.080000    0.120000    51  3959  3966  3967  3968
  3962  CT    10.590000   10.900000    2.890000    53  3960  3969  3970  3971
  3963  HC     8.390000    9.660000    1.920000    48  3959
  3964  HC     9.760000   12.360000    1.570000    50  3960
  3965  HC     8.740000   11.960000    2.960000    50  3960
  3966  HC    10.380000    9.640000    0.440000    52  3961
  3967  HC     8.910000    9.300000   -0.440000    52  3961
  3968  HC     9.640000   10.930000   -0.550000    52  3961
  3969  HC    11.090000   11.660000    3.500000    54  3962
  3970  HC    10.250000   10.080000    3.540000    54  3962
  3971  HC    11.320000   10.520000    2.170000    54  3962
  3972  N      6.000000    9.170000    0.240000     7  3955  3973  3976
  3973  CT     5.340000    8.230000   -0.640000     8  3972  3974  3977  3978
  3974  C      4.150000    8.910000   -1.350000     9  3973  3975  3982
  3975  O      3.960000    8.730000   -2.550000    11  3974
  3976  H      6.030000    8.970000    1.230000    10  3972
  3977  H1     6.050000    7.910000   -1.420000    12  3973
  3978  CT     4.910000    7.020000    0.140000    13  3973  3979  3980  3981
  3979  HC     4.460000    6.290000   -0.540000    14  3978
  3980  HC     5.780000    6.570000    0.620000    14  3978
  3981  HC     4.190000    7.300000    0.920000    14  3978
  3982  N      3.370000    9.690000   -0.590000   210  3974  3983  3986
  3983  CT     2.170000   10.360000   -1.130000   211  3982  3984  3987  3988
  3984  C      2.580000   11.320000   -2.250000   212  3983  3985  3994
  3985  O      2.000000   11.310000   -3.340000   214  3984
  3986  H      3.590000    9.780000    0.390000   213  3982
  3987  H1     1.520000    9.620000   -1.600000   215  3983
  3988  CT     1.432148   11.086338   -0.000709   216  3983  3989  3992  3993
  3989  C      0.599017   10.191764    0.912893   218  3988  3990  3991
  3990  O2     0.309896    9.020074    0.575624   219  3989
  3991  O2     0.037793   10.735986    1.889437   219  3989
  3992  HC     2.136414   11.668721    0.593443   217  3988
  3993  HC     0.739190   11.777970   -0.458335   217  3988
  3994  N      3.580000   12.160000   -1.980000    15  3984  3995  3998
  3995  CT     4.010000   13.190000   -2.920000    16  3994  3996  3999  4000
  3996  C      4.580000   12.520000   -4.170000    17  3995  3997  4010
  3997  O      4.330000   12.960000   -5.290000    19  3996
  3998  H      4.030000   12.090000   -1.070000    18  3994
  3999  H1     3.150000   13.790000   -3.240000    20  3995
  4000  CT     5.050000   14.130000   -2.270000    21  3995  4001  4002  4003
  4001  CT     5.720000   15.020000   -3.290000    23  4000  4004  4005  4006
  4002  CT     4.420000   14.950000   -1.160000    25  4000  4007  4008  4009
  4003  HC     5.840000   13.510000   -1.820000    22  4000
  4004  HC     6.440000   15.680000   -2.790000    24  4001
  4005  HC     6.290000   14.430000   -4.020000    24  4001
  4006  HC     4.970000   15.630000   -3.810000    24  4001
  4007  HC     5.160000   15.620000   -0.720000    26  4002
  4008  HC     3.560000   15.500000   -1.520000    26  4002
  4009  HC     4.030000   14.300000   -0.370000    26  4002
  4010  N      5.370000   11.450000   -3.960000    55  3996  4011  4014
  4011  CT     6.080000   10.760000   -5.020000    56  4010  4012  4015  4016
  4012  C      5.100000    9.990000   -5.910000    57  4011  4013  4021
  4013  O      5.140000   10.090000   -7.120000    59  4012
  4014  H      5.560000   11.170000   -3.000000    58  4010
  4015  H1     6.590000   11.500000   -5.650000    60  4011
  4016  CT     7.130000    9.830000   -4.450000    61  4011  4017  4018  4019
  4017  OH     8.090000   10.570000   -3.700000    63  4016  4020
  4018  H1     6.650000    9.100000   -3.790000    62  4016
  4019  H1     7.630000    9.300000   -5.270000    62  4016
  4020  HO     8.710000    9.970000   -3.290000    64  4017
  4021  N      4.220000    9.210000   -5.270000    55  4012  4022  4025
  4022  CT     3.320000    8.280000   -5.960000    56  4021  4023  4026  4027
  4023  C      2.180000    9.030000   -6.640000    57  4022  4024  4032
  4024  O      1.610000    8.530000   -7.610000    59  4023
  4025  H      4.160000    9.250000   -4.250000    58  4021
  4026  H1     3.880000    7.770000   -6.750000    60  4022
  4027  CT     2.735898    7.204792   -5.029538    61  4022  4028  4029  4030
  4028  OH     1.937520    7.760723   -4.000804    63  4027  4031
  4029  H1     2.121376    6.524885   -5.621698    62  4027
  4030  H1     3.546673    6.628576   -4.582547    62  4027
  4031  HO     2.555277    8.118772   -3.332598    64  4028
  4032  N      1.820000   10.210000   -6.130000   271  4023  4033  4036
  4033  CT     0.660000   10.930000   -6.640000   272  4032  4034  4037  4038
  4034  C      1.050000   12.100000   -7.500000   273  4033  4035  4052
  4035  O      0.690000   12.170000   -8.670000   275  4034
  4036  H      2.310000   10.550000   -5.310000   274  4032
  4037  H1     0.080000   10.290000   -7.310000   276  4033
  4038  CT    -0.295445   11.372117   -5.532375   277  4033  4039  4043  4044
  4039  CT    -0.783283   10.233386   -4.640531   279  4038  4040  4045  4046
  4040  CT    -1.696675   10.793321   -3.539823   281  4039  4041  4047  4048
  4041  CT    -1.177744   10.454375   -2.165289   283  4040  4042  4049  4050
  4042  N3    -1.523509    9.087298   -1.772361   285  4041  4051  4404
  4043  HC     0.178543   12.141981   -4.922015   278  4038
  4044  HC    -1.173787   11.794170   -6.014999   278  4038
  4045  HC    -1.339294    9.517524   -5.243057   280  4039
  4046  HC     0.073536    9.727239   -4.199830   280  4039
  4047  HC    -1.746713   11.881235   -3.614331   282  4040
  4048  HC    -2.707050   10.418379   -3.680500   282  4040
  4049  HP    -0.109570   10.593976   -2.155641   284  4041
  4050  HP    -1.632107   11.114008   -1.444148   284  4041
  4051  H     -1.964535    9.020916   -0.870794   286  4042
  4052  N      1.830000   13.020000   -6.930000    15  4034  4053  4056
  4053  CT     2.130000   14.270000   -7.610000    16  4052  4054  4057  4058
  4054  C      3.230000   14.050000   -8.660000    17  4053  4055  4068
  4055  O      3.040000   14.370000   -9.830000    19  4054
  4056  H      2.190000   12.840000   -6.000000    18  4052
  4057  H1     1.240000   14.610000   -8.150000    20  4053
  4058  CT     2.520000   15.370000   -6.610000    21  4053  4059  4060  4061
  4059  CT     2.940000   16.650000   -7.320000    23  4058  4062  4063  4064
  4060  CT     1.390000   15.650000   -5.630000    25  4058  4065  4066  4067
  4061  HC     3.380000   15.050000   -6.030000    22  4058
  4062  HC     3.200000   17.410000   -6.580000    24  4059
  4063  HC     3.820000   16.480000   -7.950000    24  4059
  4064  HC     2.110000   17.020000   -7.940000    24  4059
  4065  HC     1.710000   16.450000   -4.980000    26  4060
  4066  HC     0.500000   15.980000   -6.180000    26  4060
  4067  HC     1.150000   14.760000   -5.030000    26  4060
  4068  N      4.380000   13.530000   -8.230000    41  4054  4069  4072
  4069  CT     5.530000   13.450000   -9.120000    42  4068  4070  4073  4074
  4070  C      5.200000   12.490000  -10.270000    43  4069  4071  4087
  4071  O      5.470000   12.770000  -11.420000    45  4070
  4072  H      4.450000   13.260000   -7.250000    44  4068
  4073  H1     5.700000   14.440000   -9.570000    46  4069
  4074  CT     6.800000   13.040000   -8.360000    47  4069  4075  4076  4078
  4075  CT     7.160000   14.060000   -7.270000    49  4074  4077  4079  4080
  4076  CT     7.950000   12.850000   -9.340000    51  4074  4081  4082  4083
  4077  CT     8.430000   13.730000   -6.510000    53  4075  4084  4085  4086
  4078  HC     6.620000   12.070000   -7.880000    48  4074
  4079  HC     7.280000   15.050000   -7.730000    50  4075
  4080  HC     6.340000   14.120000   -6.540000    50  4075
  4081  HC     8.860000   12.500000   -8.840000    52  4076
  4082  HC     7.710000   12.090000  -10.090000    52  4076
  4083  HC     8.160000   13.790000   -9.860000    52  4076
  4084  HC     8.580000   14.480000   -5.730000    54  4077
  4085  HC     8.350000   12.750000   -6.040000    54  4077
  4086  HC     9.310000   13.760000   -7.160000    54  4077
  4087  N      4.580000   11.350000   -9.930000   122  4070  4088  4091
  4088  CT     4.050000   10.410000  -10.920000   123  4087  4089  4092  4093
  4089  C      3.180000   11.150000  -11.940000   124  4088  4090  4108
  4090  O      3.350000   10.990000  -13.140000   126  4089
  4091  H      4.470000   11.150000   -8.940000   125  4087
  4092  H1     4.880000    9.950000  -11.470000   127  4088
  4093  CT     3.290000    9.320000  -10.180000   128  4088  4094  4101  4102
  4094  CA     2.570000    8.290000  -11.020000   130  4093  4095  4096
  4095  CA     3.250000    7.250000  -11.650000   131  4094  4097  4103
  4096  CA     1.180000    8.290000  -11.100000   131  4094  4098  4104
  4097  CA     2.580000    6.280000  -12.370000   133  4095  4099  4105
  4098  CA     0.490000    7.320000  -11.820000   133  4096  4099  4106
  4099  C      1.200000    6.310000  -12.450000   135  4097  4098  4100
  4100  OH     0.520000    5.350000  -13.130000   136  4099  4107
  4101  HC     3.990000    8.790000   -9.520000   129  4093
  4102  HC     2.560000    9.820000   -9.540000   129  4093
  4103  HA     4.330000    7.210000  -11.580000   132  4095
  4104  HA     0.620000    9.090000  -10.620000   132  4096
  4105  HA     3.130000    5.490000  -12.860000   134  4097
  4106  HA    -0.590000    7.340000  -11.900000   134  4098
  4107  HO     1.100000    4.710000  -13.530000   137  4100
  4108  N      2.230000   11.960000  -11.440000     1  4089  4109  4112
  4109  CT     1.310000   12.710000  -12.290000     2  4108  4110  4113  4114
  4110  C      2.050000   13.680000  -13.190000     3  4109  4111  4115
  4111  O      1.700000   13.850000  -14.360000     5  4110
  4112  H      2.120000   12.050000  -10.440000     4  4108
  4113  H1     0.730000   12.020000  -12.920000     6  4109
  4114  H1     0.610000   13.270000  -11.660000     6  4109
  4115  N      3.080000   14.330000  -12.650000    15  4110  4116  4119
  4116  CT     3.860000   15.310000  -13.400000    16  4115  4117  4120  4121
  4117  C      4.610000   14.590000  -14.530000    17  4116  4118  4131
  4118  O      4.620000   15.050000  -15.660000    19  4117
  4119  H      3.290000   14.150000  -11.670000    18  4115
  4120  H1     3.180000   16.030000  -13.880000    20  4116
  4121  CT     4.810000   16.100000  -12.480000    21  4116  4122  4123  4124
  4122  CT     5.800000   16.930000  -13.290000    23  4121  4125  4126  4127
  4123  CT     4.040000   16.980000  -11.510000    25  4121  4128  4129  4130
  4124  HC     5.400000   15.390000  -11.890000    22  4121
  4125  HC     6.450000   17.490000  -12.610000    24  4122
  4126  HC     6.440000   16.290000  -13.910000    24  4122
  4127  HC     5.260000   17.640000  -13.930000    24  4122
  4128  HC     4.740000   17.520000  -10.860000    26  4123
  4129  HC     3.440000   17.710000  -12.070000    26  4123
  4130  HC     3.360000   16.410000  -10.890000    26  4123
  4131  N      5.250000   13.460000  -14.210000    27  4117  4132  4135
  4132  CT     6.010000   12.710000  -15.190000    28  4131  4133  4136  4137
  4133  C      5.080000   12.210000  -16.300000    29  4132  4134  4150
  4134  O      5.450000   12.240000  -17.480000    31  4133
  4135  H      5.190000   13.140000  -13.250000    30  4131
  4136  H1     6.710000   13.370000  -15.700000    32  4132
  4137  CT     6.740000   11.560000  -14.500000    33  4132  4138  4141  4142
  4138  CT     7.910000   11.960000  -13.600000    35  4137  4139  4140  4143
  4139  CT     8.680000   10.730000  -13.130000    37  4138  4144  4145  4146
  4140  CT     8.850000   12.930000  -14.300000    39  4138  4147  4148  4149
  4141  HC     6.020000   10.980000  -13.910000    34  4137
  4142  HC     7.130000   10.910000  -15.290000    34  4137
  4143  HC     7.530000   12.470000  -12.710000    36  4138
  4144  HC     9.490000   11.030000  -12.460000    38  4139
  4145  HC     8.000000   10.060000  -12.610000    38  4139
  4146  HC     9.100000   10.200000  -13.990000    38  4139
  4147  HC     9.680000   13.170000  -13.630000    40  4140
  4148  HC     9.240000   12.480000  -15.220000    40  4140
  4149  HC     8.350000   13.880000  -14.520000    40  4140
  4150  N      3.880000   11.770000  -15.940000    27  4133  4151  4154
  4151  CT     2.920000   11.290000  -16.950000    28  4150  4152  4155  4156
  4152  C      2.550000   12.450000  -17.870000    29  4151  4153  4169
  4153  O      2.430000   12.280000  -19.080000    31  4152
  4154  H      3.640000   11.740000  -14.950000    30  4150
  4155  H1     3.420000   10.570000  -17.610000    32  4151
  4156  CT     1.680000   10.700000  -16.280000    33  4151  4157  4160  4161
  4157  CT     1.780000    9.240000  -15.850000    35  4156  4158  4159  4162
  4158  CT     0.470000    8.750000  -15.250000    37  4157  4163  4164  4165
  4159  CT     2.190000    8.350000  -17.020000    39  4157  4166  4167  4168
  4160  HC     1.410000   11.310000  -15.410000    34  4156
  4161  HC     0.850000   10.770000  -16.990000    34  4156
  4162  HC     2.560000    9.150000  -15.080000    36  4157
  4163  HC     0.570000    7.700000  -14.940000    38  4158
  4164  HC     0.230000    9.360000  -14.370000    38  4158
  4165  HC    -0.330000    8.840000  -16.000000    38  4158
  4166  HC     2.250000    7.320000  -16.670000    40  4159
  4167  HC     1.450000    8.420000  -17.820000    40  4159
  4168  HC     3.170000    8.600000  -17.420000    40  4159
  4169  N      2.370000   13.640000  -17.280000     1  4152  4170  4173
  4170  CT     2.070000   14.850000  -18.030000     2  4169  4171  4174  4175
  4171  C      3.180000   15.180000  -19.010000     3  4170  4172  4176
  4172  O      2.920000   15.570000  -20.140000     5  4171
  4173  H      2.410000   13.680000  -16.270000     4  4169
  4174  H1     1.140000   14.710000  -18.590000     6  4170
  4175  H1     1.950000   15.690000  -17.340000     6  4170
  4176  N      4.430000   15.020000  -18.560000   220  4171  4177  4180
  4177  CT     5.610000   15.300000  -19.370000   221  4176  4178  4181  4182
  4178  C      5.670000   14.290000  -20.520000   222  4177  4179  4190
  4179  O      5.960000   14.650000  -21.650000   224  4178
  4180  H      4.540000   14.750000  -17.590000   223  4176
  4181  H1     5.510000   16.290000  -19.830000   225  4177
  4182  CT     6.890000   15.260000  -18.550000   226  4177  4183  4186  4187
  4183  C      7.060000   16.470000  -17.650000   228  4182  4184  4185
  4184  O      6.290000   17.420000  -17.740000   229  4183
  4185  N      8.050000   16.430000  -16.780000   230  4183  4188  4189
  4186  HC     6.890000   14.360000  -17.930000   227  4182
  4187  HC     7.760000   15.200000  -19.210000   227  4182
  4188  H      8.140000   17.270000  -16.230000   231  4185
  4189  H      8.670000   15.650000  -16.750000   231  4185
  4190  N      5.370000   13.020000  -20.220000    27  4178  4191  4194
  4191  CT     5.310000   11.990000  -21.240000    28  4190  4192  4195  4196
  4192  C      4.260000   12.370000  -22.280000    29  4191  4193  4209
  4193  O      4.500000   12.290000  -23.480000    31  4192
  4194  H      5.170000   12.790000  -19.250000    30  4190
  4195  H1     6.280000   11.950000  -21.750000    32  4191
  4196  CT     5.000000   10.640000  -20.600000    33  4191  4197  4200  4201
  4197  CT     4.870000    9.470000  -21.580000    35  4196  4198  4199  4202
  4198  CT     6.140000    9.310000  -22.400000    37  4197  4203  4204  4205
  4199  CT     4.550000    8.180000  -20.840000    39  4197  4206  4207  4208
  4200  HC     5.770000   10.390000  -19.870000    34  4196
  4201  HC     4.060000   10.710000  -20.050000    34  4196
  4202  HC     4.040000    9.670000  -22.270000    36  4197
  4203  HC     6.020000    8.460000  -23.090000    38  4198
  4204  HC     6.320000   10.200000  -23.010000    38  4198
  4205  HC     6.990000    9.120000  -21.740000    38  4198
  4206  HC     4.460000    7.360000  -21.560000    40  4199
  4207  HC     5.350000    7.950000  -20.130000    40  4199
  4208  HC     3.610000    8.280000  -20.290000    40  4199
  4209  N      3.080000   12.810000  -21.810000     7  4192  4210  4213
  4210  CT     1.970000   13.130000  -22.700000     8  4209  4211  4214  4215
  4211  C      2.370000   14.280000  -23.630000     9  4210  4212  4219
  4212  O      1.980000   14.310000  -24.800000    11  4211
  4213  H      2.940000   12.850000  -20.800000    10  4209
  4214  H1     1.750000   12.260000  -23.330000    12  4210
  4215  CT     0.730000   13.470000  -21.910000    13  4210  4216  4217  4218
  4216  HC    -0.070000   13.750000  -22.600000    14  4215
  4217  HC     0.430000   12.610000  -21.310000    14  4215
  4218  HC     0.940000   14.300000  -21.230000    14  4215
  4219  N      3.130000   15.240000  -23.100000    41  4211  4220  4223
  4220  CT     3.610000   16.370000  -23.890000    42  4219  4221  4224  4225
  4221  C      4.480000   15.850000  -25.040000    43  4220  4222  4238
  4222  O      4.320000   16.280000  -26.170000    45  4221
  4223  H      3.370000   15.170000  -22.120000    44  4219
  4224  H1     2.760000   16.870000  -24.360000    46  4220
  4225  CT     4.350000   17.400000  -23.020000    47  4220  4226  4227  4229
  4226  CT     3.380000   18.210000  -22.150000    49  4225  4228  4230  4231
  4227  CT     5.220000   18.310000  -23.870000    51  4225  4232  4233  4234
  4228  CT     4.060000   19.110000  -21.140000    53  4226  4235  4236  4237
  4229  HC     5.030000   16.860000  -22.350000    48  4225
  4230  HC     2.750000   18.830000  -22.800000    50  4226
  4231  HC     2.720000   17.530000  -21.600000    50  4226
  4232  HC     5.780000   19.020000  -23.260000    52  4227
  4233  HC     5.990000   17.750000  -24.410000    52  4227
  4234  HC     4.610000   18.870000  -24.580000    52  4227
  4235  HC     3.290000   19.630000  -20.550000    54  4228
  4236  HC     4.670000   18.510000  -20.460000    54  4228
  4237  HC     4.680000   19.870000  -21.620000    54  4228
  4238  N      5.390000   14.910000  -24.750000    65  4221  4239  4242
  4239  CT     6.330000   14.410000  -25.760000    66  4238  4240  4243  4244
  4240  C      5.580000   13.590000  -26.810000    67  4239  4241  4252
  4241  O      6.000000   13.530000  -27.960000    69  4240
  4242  H      5.450000   14.560000  -23.800000    68  4238
  4243  H1     6.770000   15.270000  -26.280000    70  4239
  4244  CT     7.470000   13.590000  -25.150000    71  4239  4245  4246  4247
  4245  OH     6.960000   12.300000  -24.800000    73  4244  4248
  4246  CT     8.090000   14.240000  -23.940000    75  4244  4249  4250  4251
  4247  H1     8.250000   13.460000  -25.910000    72  4244
  4248  HO     7.670000   11.810000  -24.380000    74  4245
  4249  HC     8.910000   13.620000  -23.570000    76  4246
  4250  HC     8.480000   15.220000  -24.220000    76  4246
  4251  HC     7.390000   14.350000  -23.180000    76  4246
  4252  N      4.470000   12.950000  -26.410000    27  4240  4253  4256
  4253  CT     3.670000   12.130000  -27.330000    28  4252  4254  4257  4258
  4254  C      2.680000   13.020000  -28.090000    29  4253  4255  4271
  4255  O      2.060000   12.570000  -29.060000    31  4254
  4256  H      4.240000   13.000000  -25.420000    30  4252
  4257  H1     4.310000   11.660000  -28.090000    32  4253
  4258  CT     2.910000   11.060000  -26.550000    33  4253  4259  4262  4263
  4259  CT     3.760000    9.990000  -25.860000    35  4258  4260  4261  4264
  4260  CT     2.870000    9.010000  -25.120000    37  4259  4265  4266  4267
  4261  CT     4.650000    9.260000  -26.850000    39  4259  4268  4269  4270
  4262  HC     2.290000   11.560000  -25.790000    34  4258
  4263  HC     2.230000   10.550000  -27.240000    34  4258
  4264  HC     4.420000   10.460000  -25.130000    36  4259
  4265  HC     3.480000    8.260000  -24.610000    38  4260
  4266  HC     2.280000    9.540000  -24.370000    38  4260
  4267  HC     2.190000    8.510000  -25.820000    38  4260
  4268  HC     5.230000    8.500000  -26.310000    40  4261
  4269  HC     4.040000    8.770000  -27.620000    40  4261
  4270  HC     5.360000    9.950000  -27.320000    40  4261
  4271  N      2.520000   14.260000  -27.640000    55  4254  4272  4275
  4272  CT     1.540000   15.170000  -28.200000    56  4271  4273  4276  4277
  4273  C      2.090000   15.760000  -29.500000    57  4272  4274  4282
  4274  O      3.270000   16.130000  -29.560000    59  4273
  4275  H      3.100000   14.580000  -26.870000    58  4271
  4276  H1     0.630000   14.610000  -28.450000    60  4272
  4277  CT     1.160000   16.250000  -27.210000    61  4272  4278  4279  4280
  4278  OH     0.230000   15.770000  -26.250000    63  4277  4281
  4279  H1     2.050000   16.650000  -26.720000    62  4277
  4280  H1     0.660000   17.040000  -27.770000    62  4277
  4281  HO     0.330000   16.350000  -25.490000    64  4278
  4282  N      1.240000   15.810000  -30.530000   271  4273  4283  4286
  4283  CT     1.660000   16.100000  -31.910000   272  4282  4284  4287  4288
  4284  C      2.070000   17.570000  -32.030000   273  4283  4285  4304
  4285  O      2.990000   17.910000  -32.760000   275  4284
  4286  H      0.270000   15.530000  -30.330000   274  4282
  4287  H1     2.570000   15.530000  -32.160000   276  4283
  4288  CT     0.530000   15.760000  -32.890000   277  4283  4289  4293  4294
  4289  CT     0.700000   14.450000  -33.650000   279  4288  4290  4295  4296
  4290  CT     0.740000   13.220000  -32.770000   281  4289  4291  4297  4298
  4291  CT     0.910000   11.940000  -33.520000   283  4290  4292  4299  4300
  4292  N3     0.940000   10.780000  -32.600000   285  4291  4301  4302  4303
  4293  HC    -0.430000   15.750000  -32.360000   278  4288
  4294  HC     0.460000   16.560000  -33.640000   278  4288
  4295  HC    -0.140000   14.350000  -34.350000   280  4289
  4296  HC     1.630000   14.500000  -34.230000   280  4289
  4297  HC     1.590000   13.320000  -32.080000   282  4290
  4298  HC    -0.170000   13.250000  -32.150000   282  4290
  4299  HP     0.060000   11.840000  -34.210000   284  4291
  4300  HP     1.840000   11.990000  -34.110000   284  4291
  4301  H      0.950000    9.910000  -33.100000   286  4292
  4302  H      1.740000   10.870000  -31.980000   286  4292
  4303  H      0.080000   10.840000  -32.050000   286  4292
  4304  N      1.370000   18.440000  -31.280000   220  4284  4305  4308
  4305  CT     1.610000   19.870000  -31.290000   221  4304  4306  4309  4310
  4306  C      2.920000   20.170000  -30.540000   222  4305  4307  4318
  4307  O      3.770000   20.920000  -31.040000   224  4306
  4308  H      0.770000   18.010000  -30.600000   223  4304
  4309  H1     1.760000   20.200000  -32.330000   225  4305
  4310  CT     0.440000   20.650000  -30.680000   226  4305  4311  4314  4315
  4311  C     -0.900000   20.280000  -31.300000   228  4310  4312  4313
  4312  O     -1.680000   21.160000  -31.670000   229  4311
  4313  N     -1.170000   18.990000  -31.420000   230  4311  4316  4317
  4314  HC     0.390000   20.430000  -29.630000   227  4310
  4315  HC     0.620000   21.720000  -30.820000   227  4310
  4316  H     -2.060000   18.790000  -31.830000   231  4313
  4317  H     -0.630000   18.240000  -31.050000   231  4313
  4318  N      3.070000   19.580000  -29.350000   271  4306  4319  4322
  4319  CT     3.790000   20.200000  -28.230000   272  4318  4320  4323  4324
  4320  C      5.170000   19.550000  -28.090000   273  4319  4321  4340
  4321  O      5.390000   18.420000  -28.560000   275  4320
  4322  H      2.680000   18.660000  -29.220000   274  4318
  4323  H1     3.980000   21.260000  -28.470000   276  4319
  4324  CT     2.990000   20.090000  -26.930000   277  4319  4325  4329  4330
  4325  CT     1.570000   19.560000  -27.070000   279  4324  4326  4331  4332
  4326  CT     0.500000   20.630000  -27.030000   281  4325  4327  4333  4334
  4327  CT    -0.880000   20.080000  -27.320000   283  4326  4328  4335  4336
  4328  N3    -1.950000   21.010000  -26.910000   285  4327  4337  4338  4339
  4329  HC     3.510000   19.390000  -26.270000   278  4324
  4330  HC     2.990000   21.060000  -26.420000   278  4324
  4331  HC     1.380000   18.920000  -27.930000   280  4325
  4332  HC     1.390000   18.910000  -26.200000   280  4325
  4333  HC     0.520000   21.080000  -26.030000   282  4326
  4334  HC     0.750000   21.430000  -27.740000   282  4326
  4335  HP    -0.970000   19.830000  -28.390000   284  4327
  4336  HP    -0.990000   19.130000  -26.780000   284  4327
  4337  H     -2.850000   20.610000  -27.120000   286  4328
  4338  H     -1.910000   21.200000  -25.910000   286  4328
  4339  H     -1.850000   21.890000  -27.400000   286  4328
  4340  N      6.100000   20.260000  -27.440000   232  4320  4341  4344
  4341  CT     7.430000   19.760000  -27.120000   233  4340  4342  4345  4346
  4342  C      7.810000   20.190000  -25.700000   234  4341  4343  4355
  4343  O      7.290000   21.180000  -25.190000   236  4342
  4344  H      5.890000   21.190000  -27.120000   235  4340
  4345  H1     7.430000   18.660000  -27.150000   237  4341
  4346  CT     8.470000   20.270000  -28.130000   238  4341  4347  4351  4352
  4347  CT     7.980000   21.430000  -28.970000   240  4346  4348  4353  4354
  4348  C      8.220000   21.250000  -30.460000   242  4347  4349  4350
  4349  O2     9.380000   21.410000  -30.900000   243  4348
  4350  O2     7.240000   20.950000  -31.180000   243  4348
  4351  HC     9.400000   20.560000  -27.620000   239  4346
  4352  HC     8.720000   19.430000  -28.790000   239  4346
  4353  HC     6.950000   21.790000  -28.890000   241  4347
  4354  HC     8.540000   22.320000  -28.640000   241  4347
  4355  N      8.720000   19.430000  -25.070000   519  4342  4356  4359
  4356  CT     9.310000   19.790000  -23.780000   520  4355  4357  4360  4361
  4357  C     10.490000   20.740000  -24.020000   521  4356  4358  4374
  4358  O2    11.140000   21.180000  -23.050000   523  4357
  4359  H      9.070000   18.620000  -25.560000   522  4355
  4360  H1     8.620000   20.400000  -23.190000   524  4356
  4361  CT     9.760000   18.520000  -23.060000    33  4356  4362  4365  4366
  4362  CT     8.730000   17.880000  -22.130000    35  4361  4363  4364  4367
  4363  CT     9.280000   16.600000  -21.510000    37  4362  4368  4369  4370
  4364  CT     8.280000   18.850000  -21.040000    39  4362  4371  4372  4373
  4365  HC    10.100000   17.780000  -23.790000    34  4361
  4366  HC    10.630000   18.780000  -22.440000    34  4361
  4367  HC     7.850000   17.600000  -22.720000    36  4362
  4368  HC     8.500000   16.150000  -20.900000    38  4363
  4369  HC     9.560000   15.900000  -22.300000    38  4363
  4370  HC    10.160000   16.840000  -20.910000    38  4363
  4371  HC     7.560000   18.360000  -20.380000    40  4364
  4372  HC     9.150000   19.180000  -20.460000    40  4364
  4373  HC     7.790000   19.730000  -21.460000    40  4364
  4374  O2    10.880000   21.490000  -23.120000   523  4357
  4375  Cl-   12.730000    0.240000  -17.050000  2015
  4376  Cl-   -5.090000   -9.490000  -22.040000  2015
  4377  Cl-  -12.390000   20.790000  -24.500000  2015
  4378  Cl-   -2.320000   11.120000  -32.420000  2015
  4379  Cl-   -1.170000   -8.530000  -16.740000  2015
  4380  Cl-  -12.960000   -1.350000  -21.800000  2015
  4381  Cl-   -2.810000  -11.400000   -7.290000  2015
  4382  Cl-   19.710000    8.510000  -15.640000  2015
  4383  Na+   -3.250000   18.660000   20.480000  2004
  4384  Na+   -1.520000   20.280000   35.180000  2004
  4385  Na+  -13.260000   12.000000   19.890000  2004
  4386  Na+   12.570000   10.310000   19.860000  2004
  4387  Na+   -1.700000   25.850000   33.000000  2004
  4388  Na+    9.160000   -3.970000   25.630000  2004
  4389  Na+   -7.850000   15.870000   22.380000  2004
  4390  C3R   -0.787423   -2.067263    2.601506  2013  4391  4395  4405  4406
  4391  C3R   -0.688697   -3.269013    3.567255  2013  4390  4392  4410  4411
  4392  C3R    0.683976   -3.917107    3.588013  2013  4391  4393  4412  4413
  4393  C3R    0.908039   -4.520477    2.214576  2013  4392  4394  4414  4415
  4394  C2R    0.567417   -3.561939    1.091967  2012  4393  4395  4407
  4395  C2R   -0.064084   -2.370708    1.278487  2012  4390  4394  4396
  4396  C2R   -0.038205   -1.396139    0.158943  2012  4395  4397  4416
  4397  C2R   -0.550817   -0.145116    0.053644  2012  4396  4398  4417
  4398  C2R   -0.316202    0.770516   -1.076358  2012  4397  4399  4408
  4399  C2R   -0.902732    1.998372   -1.013487  2012  4398  4400  4418
  4400  C2R   -0.740059    3.108072   -1.937194  2012  4399  4401  4419
  4401  C2R   -1.318391    4.313924   -1.702328  2012  4400  4402  4420
  4402  C2R   -1.079449    5.537555   -2.456357  2012  4401  4403  4409
  4403  C2R   -1.549969    6.700753   -1.909117  2012  4402  4404  4421
  4404  C2R   -1.198891    7.998895   -2.389693  2012  4042  4403  4422
  4405  C3R   -2.290066   -1.879401    2.301529  2013  4390  4423  4424  4425
  4406  C3R   -0.196929   -0.837958    3.320776  2013  4390  4426  4427  4428
  4407  C3R    1.047662   -4.039627   -0.254933  2013  4394  4429  4430  4431
  4408  C3R    0.579338    0.323453   -2.208749  2013  4398  4432  4433  4434
  4409  C3R   -0.273300    5.498457   -3.733899  2013  4402  4435  4436  4437
  4410  HR    -1.395487   -4.033280    3.256574  2014  4391
  4411  HR    -0.992719   -2.946368    4.559283  2014  4391
  4412  HR     0.738951   -4.677650    4.359593  2014  4392
  4413  HR     1.459334   -3.187333    3.809753  2014  4392
  4414  HR     0.319618   -5.424675    2.104771  2014  4393
  4415  HR     1.948838   -4.827785    2.091921  2014  4393
  4416  HR     0.548374   -1.722143   -0.675528  2014  4396
  4417  HR    -1.149752    0.274720    0.836673  2014  4397
  4418  HR    -1.511016    2.212441   -0.151017  2014  4399
  4419  HR    -0.113043    2.974589   -2.796819  2014  4400
  4420  HR    -1.900394    4.425418   -0.804349  2014  4401
  4421  HR    -2.092517    6.661376   -0.980388  2014  4403
  4422  HR    -0.621599    8.111829   -3.289129  2014  4404
  4423  HR    -2.680744   -2.751061    1.787490  2014  4405
  4424  HR    -2.849015   -1.760599    3.226236  2014  4405
  4425  HR    -2.500649   -1.014781    1.687057  2014  4405
  4426  HR    -0.768695   -0.617978    4.217873  2014  4406
  4427  HR     0.828234   -1.030692    3.625602  2014  4406
  4428  HR    -0.190582    0.053803    2.708177  2014  4406
  4429  HR     1.089511   -5.124895   -0.256018  2014  4407
  4430  HR     0.385747   -3.756291   -1.059784  2014  4407
  4431  HR     2.044268   -3.667049   -0.498500  2014  4407
  4432  HR     0.628177    1.045388   -3.011583  2014  4408
  4433  HR     1.592036    0.162453   -1.850406  2014  4408
  4434  HR     0.226102   -0.612069   -2.632066  2014  4408
  4435  HR    -0.390190    4.552729   -4.242229  2014  4409
  4436  HR    -0.569399    6.272370   -4.429573  2014  4409
  4437  HR     0.778835    5.640544   -3.512552  2014  4409
  4438  OT    -1.714064    7.896823    1.804522  2001  4439  4440
  4439  HT    -0.885821    8.260444    1.398387  2002  4438
  4440  HT    -2.298157    8.657082    1.635862  2002  4438
  4441  OT     1.044056    1.628326    5.158572  2001  4442  4443
  4442  HT     0.498447    0.840696    5.312995  2002  4441
  4443  HT     1.860583    1.257991    4.777362  2002  4441
  4444  OT     1.110000   12.080000    4.430000  2001  4445  4446
  4445  HT     1.060000   11.990000    3.460000  2002  4444
  4446  HT     1.960000   12.530000    4.580000  2002  4444
  4447  OT     2.690000    7.530000   12.590000  2001  4448  4449
  4448  HT     2.280000    6.780000   13.060000  2002  4447
  4449  HT     3.490000    7.710000   13.090000  2002  4447
  4450  OT    -1.410000    1.580000   11.400000  2001  4451  4452
  4451  HT    -2.310000    1.240000   11.300000  2002  4450
  4452  HT    -0.930000    0.810000   11.770000  2002  4450
  4453  OT    -1.700000    8.640000    8.900000  2001  4454  4455
  4454  HT    -1.510000    7.840000    9.420000  2002  4453
  4455  HT    -1.020000    9.240000    9.240000  2002  4453
  4456  OT    -3.210000   -3.130000   17.260000  2001  4457  4458
  4457  HT    -3.190000   -2.190000   17.490000  2002  4456
  4458  HT    -4.060000   -3.220000   16.800000  2002  4456
  4459  OT     1.890000    6.070000   -8.620000  2001  4460  4461
  4460  HT     1.450000    6.150000   -9.470000  2002  4459
  4461  HT     1.800000    6.980000   -8.290000  2002  4459
  4462  OT    -2.454196   10.422417    0.845310  2001  4463  4464
  4463  HT    -1.579612   10.610818    1.265311  2002  4462
  4464  HT    -3.015347   10.994115    1.383826  2002  4462
  4465  OT    -6.260000    9.560000   -0.420000  2001  4466  4467
  4466  HT    -5.760000    9.110000   -1.110000  2002  4465
  4467  HT    -6.880000   10.080000   -0.960000  2002  4465
  4468  OT    -1.270000   11.430000  -10.380000  2001  4469  4470
  4469  HT    -1.480000   10.580000  -10.780000  2002  4468
  4470  HT    -0.530000   11.280000   -9.780000  2002  4468
  4471  OT    -0.070000    1.560000    8.480000  2001  4472  4473
  4472  HT     0.500000    1.010000    9.030000  2002  4471
  4473  HT     0.480000    2.330000    8.270000  2002  4471
  4474  OT    -4.920000    8.230000    1.930000  2001  4475  4476
  4475  HT    -5.430000    7.430000    1.730000  2002  4474
  4476  HT    -5.100000    8.810000    1.180000  2002  4474
  4477  OT    11.290000   -1.820000   15.780000  2001  4478  4479
  4478  HT    11.490000   -2.500000   16.450000  2002  4477
  4479  HT    10.370000   -1.570000   15.980000  2002  4477
  4480  OT    -0.660000   12.910000  -16.680000  2001  4481  4482
  4481  HT    -1.410000   12.370000  -16.410000  2002  4480
  4482  HT    -1.010000   13.800000  -16.670000  2002  4480
  4483  OT   333.070000  250.960000  234.690000  2001  4484  4485
  4484  HT   332.960000  251.850000  235.050000  2002  4483
  4485  HT   332.530000  250.960000  233.920000  2002  4483
  4486  LAH   -1.558545   10.703099   -3.173946  2999  4040  4041
