# Supplementary material for: Pro219 is an electrostatic color determinant in the light-driven sodium pump KR2
Source: Commun Biol. 2021 Oct 13;4:1185. doi: 10.1038/s42003-021-02684-z (PMC8514524; doi:10.1038/s42003-021-02684-z)
Supplement: Supplementary file 21 — Supplementary Data 20 [file 42003_2021_2684_MOESM21_ESM.txt]

  4484  PROTEIN
     1  N3    -3.840000    1.120000   30.480000   466     2     5     6     7
     2  CT    -4.950000    1.660000   29.680000   467     1     3     8     9
     3  C     -5.330000    0.660000   28.590000   468     2     4    20
     4  O     -4.440000    0.180000   27.890000   470     3
     5  H     -3.570000    1.780000   31.190000   469     1
     6  H     -3.050000    0.950000   29.860000   469     1
     7  H     -4.110000    0.240000   30.900000   469     1
     8  H1    -5.810000    1.810000   30.330000   471     2
     9  CT    -4.550000    3.020000   29.080000   250     2    10    14    15
    10  CT    -5.720000    4.010000   28.990000   252     9    11    16    17
    11  C     -5.240000    5.420000   28.680000   254    10    12    13
    12  O     -4.080000    5.770000   28.860000   255    11
    13  N     -6.140000    6.260000   28.220000   256    11    18    19
    14  HC    -3.800000    3.460000   29.750000   251     9
    15  HC    -4.090000    2.890000   28.100000   251     9
    16  HC    -6.410000    3.670000   28.220000   253    10
    17  HC    -6.240000    4.040000   29.950000   253    10
    18  H     -5.750000    7.170000   28.040000   257    13
    19  H     -7.100000    6.020000   28.040000   257    13
    20  N     -6.620000    0.350000   28.470000   232     3    21    24
    21  CT    -7.150000   -0.570000   27.470000   233    20    22    25    26
    22  C     -7.400000    0.170000   26.160000   234    21    23    35
    23  O     -8.270000    1.040000   26.090000   236    22
    24  H     -7.320000    0.810000   29.030000   235    20
    25  H1    -6.400000   -1.350000   27.300000   237    21
    26  CT    -8.440000   -1.210000   28.010000   238    21    27    31    32
    27  CT    -8.830000   -2.500000   27.290000   240    26    28    33    34
    28  C     -7.640000   -3.400000   26.940000   242    27    29    30
    29  O2    -7.430000   -3.630000   25.730000   243    28
    30  O2    -6.910000   -3.810000   27.870000   243    28
    31  HC    -8.270000   -1.460000   29.060000   239    26
    32  HC    -9.270000   -0.500000   27.980000   239    26
    33  HC    -9.540000   -3.050000   27.910000   241    27
    34  HC    -9.360000   -2.230000   26.370000   241    27
    35  N     -6.620000   -0.150000   25.140000    27    22    36    39
    36  CT    -6.690000    0.520000   23.830000    28    35    37    40    41
    37  C     -7.190000   -0.430000   22.750000    29    36    38    54
    38  O     -7.660000    0.030000   21.710000    31    37
    39  H     -5.940000   -0.880000   25.280000    30    35
    40  H1    -7.420000    1.330000   23.860000    32    36
    41  CT    -5.310000    1.080000   23.460000    33    36    42    45    46
    42  CT    -4.790000    2.190000   24.380000    35    41    43    44    47
    43  CT    -3.460000    2.720000   23.850000    37    42    48    49    50
    44  CT    -5.800000    3.340000   24.470000    39    42    51    52    53
    45  HC    -4.590000    0.260000   23.470000    34    41
    46  HC    -5.360000    1.470000   22.440000    34    41
    47  HC    -4.630000    1.800000   25.380000    36    42
    48  HC    -3.080000    3.510000   24.490000    38    43
    49  HC    -2.730000    1.910000   23.830000    38    43
    50  HC    -3.580000    3.110000   22.840000    38    43
    51  HC    -5.360000    4.150000   25.060000    40    44
    52  HC    -6.020000    3.720000   23.470000    40    44
    53  HC    -6.710000    3.030000   24.960000    40    44
    54  N     -7.100000   -1.740000   22.990000     1    37    55    58
    55  CT    -7.600000   -2.760000   22.080000     2    54    56    59    60
    56  C     -6.850000   -2.760000   20.750000     3    55    57    61
    57  O     -5.620000   -2.680000   20.710000     5    56
    58  H     -6.830000   -2.070000   23.910000     4    54
    59  H1    -7.480000   -3.740000   22.550000     6    55
    60  H1    -8.660000   -2.590000   21.910000     6    55
    61  N     -7.600000   -2.850000   19.650000   220    56    62    65
    62  CT    -7.030000   -2.990000   18.300000   221    61    63    66    67
    63  C     -6.720000   -1.610000   17.720000   222    62    64    75
    64  O     -7.390000   -1.150000   16.790000   224    63
    65  H     -8.590000   -2.840000   19.770000   223    61
    66  H1    -6.080000   -3.530000   18.360000   225    62
    67  CT    -7.980000   -3.790000   17.410000   226    62    68    71    72
    68  C     -8.280000   -5.160000   17.970000   228    67    69    70
    69  O     -7.390000   -5.840000   18.450000   229    68
    70  N     -9.530000   -5.570000   17.920000   230    68    73    74
    71  HC    -8.910000   -3.240000   17.280000   227    67
    72  HC    -7.540000   -3.930000   16.430000   227    67
    73  H     -9.690000   -6.450000   18.380000   231    70
    74  H    -10.250000   -5.010000   17.520000   231    70
    75  N     -5.700000   -0.970000   18.280000     7    63    76    79
    76  CT    -5.320000    0.400000   17.990000     8    75    77    80    81
    77  C     -3.900000    0.450000   17.460000     9    76    78    85
    78  O     -3.080000   -0.420000   17.740000    11    77
    79  H     -5.300000   -1.420000   19.100000    10    75
    80  H1    -5.990000    0.820000   17.240000    12    76
    81  CT    -5.460000    1.230000   19.270000    13    76    82    83    84
    82  HC    -5.210000    2.270000   19.090000    14    81
    83  HC    -6.490000    1.170000   19.630000    14    81
    84  HC    -4.800000    0.830000   20.050000    14    81
    85  N     -3.630000    1.500000   16.680000   220    77    86    89
    86  CT    -2.300000    1.720000   16.110000   221    85    87    90    91
    87  C     -1.320000    2.090000   17.220000   222    86    88    99
    88  O     -1.730000    2.590000   18.270000   224    87
    89  H     -4.340000    2.190000   16.540000   223    85
    90  H1    -1.950000    0.790000   15.680000   225    86
    91  CT    -2.360000    2.810000   15.030000   226    86    92    95    96
    92  C     -3.060000    2.400000   13.770000   228    91    93    94
    93  O     -3.210000    3.210000   12.870000   229    92
    94  N     -3.480000    1.160000   13.630000   230    92    97    98
    95  HC    -2.730000    3.760000   15.400000   227    91
    96  HC    -1.350000    2.930000   14.670000   227    91
    97  H     -3.870000    0.980000   12.710000   231    94
    98  H     -3.390000    0.430000   14.310000   231    94
    99  N     -0.030000    1.870000   16.960000   107    87   100   103
   100  CT     1.000000    1.960000   17.990000   108    99   101   104   105
   101  C      1.240000    3.410000   18.400000   109   100   102   119
   102  O      1.720000    3.670000   19.500000   111   101
   103  H      0.220000    2.050000   16.000000   110    99
   104  H1     0.660000    1.450000   18.890000   112   100
   105  CT     2.290000    1.260000   17.530000   113   100   106   112   113
   106  CA     3.300000    2.160000   16.850000   115   105   107   108
   107  CA     3.090000    2.610000   15.540000   116   106   109   114
   108  CA     4.480000    2.510000   17.520000   116   106   110   115
   109  CA     4.040000    3.420000   14.910000   118   107   111   116
   110  CA     5.430000    3.320000   16.890000   118   108   111   117
   111  CA     5.220000    3.770000   15.580000   120   109   110   118
   112  HC     2.760000    0.840000   18.420000   114   105
   113  HC     2.050000    0.420000   16.870000   114   105
   114  HA     2.180000    2.360000   15.030000   117   107
   115  HA     4.670000    2.170000   18.530000   117   108
   116  HA     3.880000    3.770000   13.900000   119   109
   117  HA     6.340000    3.600000   17.410000   119   110
   118  HA     5.960000    4.380000   15.090000   121   111
   119  N      0.860000    4.380000   17.570000   232   101   120   123
   120  CT     0.960000    5.790000   17.910000   233   119   121   124   125
   121  C      0.260000    6.050000   19.240000   234   120   122   134
   122  O      0.750000    6.830000   20.060000   236   121
   123  H      0.510000    4.150000   16.640000   235   119
   124  H1     2.010000    6.060000   18.030000   237   120
   125  CT     0.310000    6.660000   16.820000   238   120   126   130   131
   126  CT     1.120000    6.670000   15.510000   240   125   127   132   133
   127  C      0.830000    5.510000   14.580000   242   126   128   129
   128  O2     0.140000    4.560000   14.970000   243   127
   129  O2     1.290000    5.560000   13.410000   243   127
   130  HC    -0.720000    6.370000   16.640000   239   125
   131  HC     0.300000    7.680000   17.190000   239   125
   132  HC     0.870000    7.600000   14.980000   241   126
   133  HC     2.180000    6.690000   15.730000   241   126
   134  N     -0.870000    5.370000   19.470000   220   121   135   138
   135  CT    -1.690000    5.580000   20.660000   221   134   136   139   140
   136  C     -1.000000    4.990000   21.890000   222   135   137   148
   137  O     -1.130000    5.540000   22.980000   224   136
   138  H     -1.160000    4.710000   18.760000   223   134
   139  H1    -1.800000    6.650000   20.830000   225   135
   140  CT    -3.080000    4.960000   20.450000   226   135   141   144   145
   141  C     -3.800000    5.570000   19.270000   228   140   142   143
   142  O     -4.200000    6.720000   19.310000   229   141
   143  N     -3.930000    4.810000   18.200000   230   141   146   147
   144  HC    -3.000000    3.880000   20.330000   227   140
   145  HC    -3.690000    5.150000   21.330000   227   140
   146  H     -4.360000    5.240000   17.390000   231   143
   147  H     -3.450000    3.920000   18.180000   231   143
   148  N     -0.280000    3.890000   21.710000   107   136   149   152
   149  CT     0.430000    3.230000   22.810000   108   148   150   153   154
   150  C      1.620000    4.090000   23.230000   109   149   151   168
   151  O      1.790000    4.330000   24.420000   111   150
   152  H     -0.120000    3.570000   20.770000   110   148
   153  H1    -0.230000    3.170000   23.680000   112   149
   154  CT     0.850000    1.810000   22.410000   113   149   155   161   162
   155  CA    -0.310000    0.840000   22.360000   115   154   156   157
   156  CA    -1.090000    0.740000   21.200000   116   155   158   163
   157  CA    -0.630000    0.060000   23.470000   116   155   159   164
   158  CA    -2.170000   -0.150000   21.150000   118   156   160   165
   159  CA    -1.720000   -0.830000   23.430000   118   157   160   166
   160  CA    -2.490000   -0.930000   22.260000   120   158   159   167
   161  HC     1.360000    1.820000   21.450000   114   154
   162  HC     1.570000    1.440000   23.150000   114   154
   163  HA    -0.880000    1.360000   20.340000   117   156
   164  HA    -0.040000    0.130000   24.380000   117   157
   165  HA    -2.760000   -0.240000   20.240000   119   158
   166  HA    -1.960000   -1.440000   24.290000   119   159
   167  HA    -3.320000   -1.630000   22.210000   121   160
   168  N      2.390000    4.600000   22.280000    41   150   169   172
   169  CT     3.490000    5.520000   22.600000    42   168   170   173   174
   170  C      2.930000    6.740000   23.290000    43   169   171   187
   171  O      3.440000    7.180000   24.320000    45   170
   172  H      2.220000    4.340000   21.310000    44   168
   173  H1     4.180000    5.050000   23.300000    46   169
   174  CT     4.260000    5.900000   21.320000    47   169   175   176   178
   175  CT     4.830000    4.670000   20.600000    49   174   177   179   180
   176  CT     5.390000    6.900000   21.650000    51   174   181   182   183
   177  CT     5.630000    3.740000   21.510000    53   175   184   185   186
   178  HC     3.570000    6.400000   20.630000    48   174
   179  HC     4.030000    4.100000   20.160000    50   175
   180  HC     5.470000    5.000000   19.780000    50   175
   181  HC     5.950000    7.130000   20.750000    52   176
   182  HC     4.980000    7.840000   22.040000    52   176
   183  HC     6.070000    6.480000   22.390000    52   176
   184  HC     6.040000    2.920000   20.910000    54   177
   185  HC     6.470000    4.260000   21.970000    54   177
   186  HC     5.010000    3.290000   22.280000    54   177
   187  N      1.850000    7.290000   22.740000     1   170   188   191
   188  CT     1.250000    8.530000   23.230000     2   187   189   192   193
   189  C      0.670000    8.360000   24.620000     3   188   190   194
   190  O      0.660000    9.320000   25.380000     5   189
   191  H      1.530000    6.910000   21.860000     4   187
   192  H1     2.010000    9.310000   23.250000     6   188
   193  H1     0.460000    8.840000   22.550000     6   188
   194  N      0.170000    7.180000   24.950000     7   189   195   198
   195  CT    -0.430000    6.920000   26.250000     8   194   196   199   200
   196  C      0.610000    6.620000   27.330000     9   195   197   204
   197  O      0.320000    6.770000   28.510000    11   196
   198  H      0.170000    6.430000   24.270000    10   194
   199  H1    -0.970000    7.810000   26.580000    12   195
   200  CT    -1.440000    5.770000   26.140000    13   195   201   202   203
   201  HC    -1.900000    5.590000   27.100000    14   200
   202  HC    -2.210000    6.020000   25.420000    14   200
   203  HC    -0.930000    4.860000   25.810000    14   200
   204  N      1.810000    6.170000   26.940000    65   196   205   208
   205  CT     2.810000    5.670000   27.890000    66   204   206   209   210
   206  C      3.910000    6.700000   28.080000    67   205   207   218
   207  O      4.050000    7.270000   29.170000    69   206
   208  H      1.990000    5.990000   25.960000    68   204
   209  H1     2.350000    5.530000   28.870000    70   205
   210  CT     3.360000    4.300000   27.460000    71   205   211   212   213
   211  OH     3.930000    4.410000   26.170000    73   210   214
   212  CT     2.270000    3.220000   27.430000    75   210   215   216   217
   213  H1     4.140000    4.000000   28.160000    72   210
   214  HO     4.550000    3.680000   26.000000    74   211
   215  HC     2.700000    2.270000   27.110000    76   212
   216  HC     1.850000    3.110000   28.430000    76   212
   217  HC     1.470000    3.500000   26.750000    76   212
   218  N      4.690000    6.980000   27.040000   232   206   219   222
   219  CT     5.820000    7.910000   27.080000   233   218   220   223   224
   220  C      5.360000    9.330000   26.750000   234   219   221   233
   221  O      5.950000   10.310000   27.210000   236   220
   222  H      4.530000    6.420000   26.210000   235   218
   223  H1     6.260000    7.920000   28.080000   237   219
   224  CT     6.870000    7.480000   26.050000   238   219   225   229   230
   225  CT     7.340000    6.030000   26.250000   240   224   226   231   232
   226  C      7.510000    5.250000   24.930000   242   225   227   228
   227  O2     8.280000    5.730000   24.060000   243   226
   228  O2     6.900000    4.170000   24.820000   243   226
   229  HC     6.440000    7.590000   25.060000   239   224
   230  HC     7.730000    8.150000   26.110000   239   224
   231  HC     8.290000    6.050000   26.780000   241   225
   232  HC     6.660000    5.470000   26.890000   241   225
   233  N      4.320000    9.450000   25.920000     1   220   234   237
   234  CT     3.940000   10.710000   25.290000     2   233   235   238   239
   235  C      4.980000   11.160000   24.270000     3   234   236   240
   236  O      6.010000   10.510000   24.070000     5   235
   237  H      3.960000    8.580000   25.530000     4   233
   238  H1     2.980000   10.580000   24.790000     6   234
   239  H1     3.830000   11.480000   26.050000     6   234
   240  N      4.710000   12.280000   23.610000   107   235   241   244
   241  CT     5.520000   12.820000   22.530000   108   240   242   245   246
   242  C      6.180000   14.100000   22.980000   109   241   243   260
   243  O      5.540000   14.970000   23.580000   111   242
   244  H      3.810000   12.710000   23.810000   110   240
   245  H1     6.300000   12.100000   22.250000   112   241
   246  CT     4.650000   13.080000   21.290000   113   241   247   253   254
   247  CA     4.000000   11.850000   20.710000   115   246   248   249
   248  CA     4.780000   10.830000   20.160000   116   247   250   255
   249  CA     2.610000   11.710000   20.730000   116   247   251   256
   250  CA     4.190000    9.680000   19.640000   118   248   252   257
   251  CA     2.010000   10.550000   20.200000   118   249   252   258
   252  CA     2.800000    9.530000   19.660000   120   250   251   259
   253  HC     3.890000   13.810000   21.530000   114   246
   254  HC     5.280000   13.520000   20.510000   114   246
   255  HA     5.850000   10.940000   20.180000   117   248
   256  HA     1.980000   12.480000   21.160000   117   249
   257  HA     4.830000    8.890000   19.270000   119   250
   258  HA     0.950000   10.440000   20.190000   119   251
   259  HA     2.340000    8.640000   19.270000   121   252
   260  N      7.470000   14.220000   22.680000    55   242   261   264
   261  CT     8.200000   15.470000   22.850000    56   260   262   265   266
   262  C      7.620000   16.540000   21.930000    57   261   263   271
   263  O      6.930000   16.230000   20.950000    59   262
   264  H      7.920000   13.460000   22.180000    58   260
   265  H1     8.090000   15.800000   23.880000    60   261
   266  CT     9.690000   15.240000   22.550000    61   261   267   268   269
   267  OH     9.900000   15.040000   21.170000    63   266   270
   268  H1    10.270000   16.100000   22.880000    62   266
   269  H1    10.030000   14.360000   23.100000    62   266
   270  HO    10.380000   14.180000   21.080000    64   267
   271  N      7.950000   17.800000   22.230000   232   262   272   275
   272  CT     7.550000   18.910000   21.370000   233   271   273   276   277
   273  C      7.950000   18.630000   19.930000   234   272   274   286
   274  O      7.150000   18.810000   19.010000   236   273
   275  H      8.440000   17.990000   23.090000   235   271
   276  H1     6.470000   19.020000   21.380000   237   272
   277  CT     8.180000   20.220000   21.880000   238   272   278   282   283
   278  CT     7.880000   21.430000   20.990000   240   277   279   284   285
   279  C      6.440000   21.960000   21.070000   242   278   280   281
   280  O2     5.620000   21.390000   21.810000   243   279
   281  O2     6.140000   22.940000   20.360000   243   279
   282  HC     7.860000   20.410000   22.900000   239   277
   283  HC     9.270000   20.080000   21.900000   239   277
   284  HC     8.540000   22.240000   21.310000   241   278
   285  HC     8.140000   21.220000   19.950000   241   278
   286  N      9.190000   18.190000   19.720000    41   273   287   290
   287  CT     9.680000   18.030000   18.350000    42   286   288   291   292
   288  C      8.880000   16.930000   17.660000    43   287   289   305
   289  O      8.480000   17.110000   16.500000    45   288
   290  H      9.780000   18.020000   20.510000    44   286
   291  H1     9.500000   18.940000   17.790000    46   287
   292  CT    11.200000   17.750000   18.350000    47   287   293   294   296
   293  CT    11.970000   19.040000   18.680000    49   292   295   297   298
   294  CT    11.630000   17.170000   16.990000    51   292   299   300   301
   295  CT    13.490000   18.850000   18.690000    53   293   302   303   304
   296  HC    11.420000   17.000000   19.110000    48   292
   297  HC    11.720000   19.810000   17.950000    50   293
   298  HC    11.670000   19.400000   19.660000    50   293
   299  HC    12.700000   16.950000   16.980000    52   294
   300  HC    11.140000   16.210000   16.790000    52   294
   301  HC    11.400000   17.860000   16.180000    52   294
   302  HC    13.960000   19.780000   19.030000    54   295
   303  HC    13.770000   18.050000   19.370000    54   295
   304  HC    13.870000   18.640000   17.690000    54   295
   305  N      8.630000   15.800000   18.330000     7   288   306   309
   306  CT     7.940000   14.690000   17.700000     8   305   307   310   311
   307  C      6.500000   15.060000   17.370000     9   306   308   315
   308  O      6.020000   14.780000   16.270000    11   307
   309  H      8.930000   15.710000   19.290000    10   305
   310  H1     8.440000   14.460000   16.760000    12   306
   311  CT     8.010000   13.460000   18.610000    13   306   312   313   314
   312  HC     7.510000   12.620000   18.130000    14   311
   313  HC     9.060000   13.190000   18.780000    14   311
   314  HC     7.540000   13.660000   19.570000    14   311
   315  N      5.810000   15.700000   18.310000   122   307   316   319
   316  CT     4.420000   16.100000   18.100000   123   315   317   320   321
   317  C      4.320000   17.130000   16.980000   124   316   318   336
   318  O      3.500000   16.980000   16.070000   126   317
   319  H      6.270000   15.900000   19.200000   125   315
   320  H1     3.850000   15.230000   17.800000   127   316
   321  CT     3.820000   16.660000   19.390000   128   316   322   329   330
   322  CA     2.410000   17.180000   19.180000   130   321   323   324
   323  CA     1.330000   16.290000   19.180000   131   322   325   331
   324  CA     2.190000   18.550000   18.950000   131   322   326   332
   325  CA     0.030000   16.770000   18.970000   133   323   327   333
   326  CA     0.890000   19.030000   18.750000   133   324   327   334
   327  C     -0.190000   18.140000   18.770000   135   325   326   328
   328  OH    -1.450000   18.580000   18.590000   136   327   335
   329  HC     3.800000   15.880000   20.150000   129   321
   330  HC     4.450000   17.470000   19.770000   129   321
   331  HA     1.510000   15.230000   19.320000   132   323
   332  HA     3.020000   19.240000   18.980000   132   324
   333  HA    -0.800000   16.090000   18.920000   134   325
   334  HA     0.710000   20.090000   18.600000   134   326
   335  HO    -1.880000   17.790000   18.250000   137   328
   336  N      5.160000   18.170000   17.030000   244   317   337   340
   337  CT     5.100000   19.260000   16.080000   245   336   338   341   342
   338  C      5.500000   18.750000   14.700000   246   337   339   353
   339  O      4.820000   19.050000   13.710000   248   338
   340  H      5.810000   18.230000   17.810000   247   336
   341  H1     4.080000   19.630000   16.010000   249   337
   342  CT     6.020000   20.410000   16.530000   250   337   343   347   348
   343  CT     5.530000   21.110000   17.800000   252   342   344   349   350
   344  C      4.320000   22.000000   17.570000   254   343   345   346
   345  O      3.840000   22.150000   16.440000   255   344
   346  N      3.830000   22.600000   18.620000   256   344   351   352
   347  HC     7.020000   20.010000   16.710000   251   342
   348  HC     6.100000   21.140000   15.740000   251   342
   349  HC     5.280000   20.390000   18.580000   253   343
   350  HC     6.340000   21.740000   18.150000   253   343
   351  H      3.080000   23.250000   18.520000   257   346
   352  H      4.460000   22.650000   19.440000   257   346
   353  N      6.570000   17.970000   14.600000   107   338   354   357
   354  CT     7.030000   17.460000   13.300000   108   353   355   358   359
   355  C      5.920000   16.680000   12.610000   109   354   356   373
   356  O      5.650000   16.870000   11.420000   111   355
   357  H      7.090000   17.700000   15.430000   110   353
   358  H1     7.280000   18.300000   12.650000   112   354
   359  CT     8.260000   16.560000   13.440000   113   354   360   366   367
   360  CA     8.560000   15.840000   12.140000   115   359   361   362
   361  CA     9.200000   16.530000   11.100000   116   360   363   368
   362  CA     8.150000   14.520000   11.950000   116   360   364   369
   363  CA     9.450000   15.890000    9.880000   118   361   365   370
   364  CA     8.390000   13.880000   10.730000   118   362   365   371
   365  CA     9.050000   14.560000    9.690000   120   363   364   372
   366  HC     9.120000   17.160000   13.750000   114   359
   367  HC     8.060000   15.820000   14.220000   114   359
   368  HA     9.520000   17.550000   11.240000   117   361
   369  HA     7.620000   13.990000   12.730000   117   362
   370  HA     9.970000   16.410000    9.090000   119   363
   371  HA     8.070000   12.860000   10.590000   119   364
   372  HA     9.260000   14.060000    8.770000   121   365
   373  N      5.270000   15.790000   13.360000    65   355   374   377
   374  CT     4.230000   14.940000   12.770000    66   373   375   378   379
   375  C      3.100000   15.830000   12.240000    67   374   376   387
   376  O      2.570000   15.590000   11.160000    69   375
   377  H      5.590000   15.570000   14.300000    68   373
   378  H1     4.650000   14.400000   11.930000    70   374
   379  CT     3.740000   13.910000   13.790000    71   374   380   381   382
   380  OH     4.850000   13.120000   14.190000    73   379   383
   381  CT     2.690000   12.990000   13.190000    75   379   384   385   386
   382  H1     3.340000   14.420000   14.670000    72   379
   383  HO     4.590000   12.640000   14.980000    74   380
   384  HC     2.420000   12.210000   13.900000    76   381
   385  HC     1.790000   13.540000   12.910000    76   381
   386  HC     3.130000   12.540000   12.310000    76   381
   387  N      2.770000   16.890000   12.990000    55   375   388   391
   388  CT     1.740000   17.830000   12.550000    56   387   389   392   393
   389  C      2.190000   18.590000   11.310000    57   388   390   398
   390  O      1.430000   18.770000   10.370000    59   389
   391  H      3.230000   17.010000   13.880000    58   387
   392  H1     0.840000   17.270000   12.290000    60   388
   393  CT     1.390000   18.790000   13.680000    61   388   394   395   396
   394  OH     0.380000   19.670000   13.230000    63   393   397
   395  H1     1.040000   18.230000   14.550000    62   393
   396  H1     2.270000   19.370000   13.970000    62   393
   397  HO     0.090000   20.220000   13.960000    64   394
   398  N      3.460000   19.020000   11.280000   161   389   399   402
   399  CT     4.010000   19.780000   10.170000   162   398   400   403   404
   400  C      4.000000   18.950000    8.890000   163   399   401   416
   401  O      3.700000   19.450000    7.810000   165   400
   402  H      4.030000   18.820000   12.100000   164   398
   403  H1     3.370000   20.650000    9.970000   166   399
   404  CT     5.430000   20.270000   10.480000   167   399   405   410   411
   405  CC     5.540000   21.150000   11.700000   169   404   406   407
   406  NA     6.730000   21.350000   12.350000   170   405   408   412
   407  CW     4.550000   21.830000   12.360000   172   405   409   413
   408  CR     6.490000   22.160000   13.400000   174   406   409   414
   409  NA     5.170000   22.460000   13.440000   176   407   408   415
   410  HC     6.080000   19.410000   10.610000   168   404
   411  HC     5.790000   20.840000    9.620000   168   404
   412  H      7.620000   20.960000   12.080000   171   406
   413  H4     3.500000   21.830000   12.130000   173   407
   414  H5     7.220000   22.480000   14.140000   175   408
   415  H      4.690000   22.910000   14.220000   177   409
   416  N      4.370000   17.680000    9.000000    41   400   417   420
   417  CT     4.580000   16.850000    7.820000    42   416   418   421   422
   418  C      3.230000   16.480000    7.200000    43   417   419   435
   419  O      3.110000   16.440000    5.980000    45   418
   420  H      4.660000   17.330000    9.910000    44   416
   421  H1     5.090000   17.470000    7.090000    46   417
   422  CT     5.470000   15.640000    8.150000    47   417   423   424   426
   423  CT     6.110000   15.040000    6.890000    49   422   425   427   428
   424  CT     4.700000   14.550000    8.910000    51   422   429   430   431
   425  CT     7.070000   16.000000    6.180000    53   423   432   433   434
   426  HC     6.290000   15.980000    8.790000    48   422
   427  HC     6.690000   14.170000    7.190000    50   423
   428  HC     5.340000   14.720000    6.210000    50   423
   429  HC     5.380000   13.720000    9.140000    52   424
   430  HC     4.370000   14.960000    9.850000    52   424
   431  HC     3.870000   14.150000    8.340000    52   424
   432  HC     7.530000   15.480000    5.330000    54   425
   433  HC     6.560000   16.880000    5.800000    54   425
   434  HC     7.870000   16.310000    6.870000    54   425
   435  N      2.200000   16.260000    8.030000    27   418   436   439
   436  CT     0.850000   16.040000    7.540000    28   435   437   440   441
   437  C      0.300000   17.300000    6.870000    29   436   438   454
   438  O     -0.380000   17.230000    5.840000    31   437
   439  H      2.360000   16.270000    9.030000    30   435
   440  H1     0.860000   15.260000    6.770000    32   436
   441  CT    -0.060000   15.610000    8.700000    33   436   442   445   446
   442  CT     0.210000   14.190000    9.230000    35   441   443   444   447
   443  CT    -0.630000   13.930000   10.480000    37   442   448   449   450
   444  CT    -0.110000   13.140000    8.170000    39   442   451   452   453
   445  HC     0.050000   16.320000    9.520000    34   441
   446  HC    -1.100000   15.650000    8.370000    34   441
   447  HC     1.260000   14.090000    9.500000    36   442
   448  HC    -0.420000   12.930000   10.870000    38   443
   449  HC    -0.380000   14.650000   11.250000    38   443
   450  HC    -1.690000   14.000000   10.250000    38   443
   451  HC     0.010000   12.160000    8.610000    40   444
   452  HC    -1.140000   13.250000    7.830000    40   444
   453  HC     0.570000   13.220000    7.330000    40   444
   454  N      0.650000   18.460000    7.430000    65   437   455   458
   455  CT     0.220000   19.750000    6.900000    66   454   456   459   460
   456  C      0.850000   20.000000    5.530000    67   455   457   468
   457  O      0.150000   20.370000    4.580000    69   456
   458  H      1.040000   18.440000    8.360000    68   454
   459  H1    -0.860000   19.730000    6.760000    70   455
   460  CT     0.540000   20.860000    7.900000    71   455   461   462   463
   461  OH    -0.180000   20.600000    9.070000    73   460   464
   462  CT     0.150000   22.240000    7.370000    75   460   465   466   467
   463  H1     1.600000   20.860000    8.130000    72   460
   464  HO     0.070000   21.230000    9.750000    74   461
   465  HC     0.350000   23.000000    8.130000    76   462
   466  HC     0.710000   22.490000    6.480000    76   462
   467  HC    -0.920000   22.260000    7.150000    76   462
   468  N      2.160000   19.780000    5.420000    27   456   469   472
   469  CT     2.840000   19.830000    4.130000    28   468   470   473   474
   470  C      2.150000   18.890000    3.150000    29   469   471   487
   471  O      1.910000   19.240000    2.010000    31   470
   472  H      2.680000   19.520000    6.250000    30   468
   473  H1     2.780000   20.840000    3.730000    32   469
   474  CT     4.320000   19.420000    4.320000    33   469   475   478   479
   475  CT     5.080000   19.230000    3.000000    35   474   476   477   480
   476  CT     5.070000   20.510000    2.170000    37   475   481   482   483
   477  CT     6.510000   18.780000    3.270000    39   475   484   485   486
   478  HC     4.820000   20.190000    4.920000    34   474
   479  HC     4.360000   18.490000    4.880000    34   474
   480  HC     4.600000   18.430000    2.420000    36   475
   481  HC     5.630000   20.340000    1.240000    38   476
   482  HC     4.060000   20.790000    1.890000    38   476
   483  HC     5.540000   21.320000    2.720000    38   476
   484  HC     7.040000   18.660000    2.320000    40   477
   485  HC     7.030000   19.530000    3.870000    40   477
   486  HC     6.510000   17.830000    3.790000    40   477
   487  N      1.830000   17.680000    3.620000     1   470   488   491
   488  CT     1.140000   16.670000    2.840000     2   487   489   492   493
   489  C     -0.090000   17.240000    2.140000     3   488   490   494
   490  O     -0.210000   17.170000    0.920000     5   489
   491  H      2.100000   17.460000    4.570000     4   487
   492  H1     1.810000   16.270000    2.080000     6   488
   493  H1     0.830000   15.870000    3.500000     6   488
   494  N     -1.020000   17.800000    2.920000   122   489   495   498
   495  CT    -2.290000   18.220000    2.330000   123   494   496   499   500
   496  C     -2.090000   19.460000    1.460000   124   495   497   515
   497  O     -2.770000   19.620000    0.440000   126   496
   498  H     -0.880000   17.840000    3.920000   125   494
   499  H1    -2.610000   17.430000    1.640000   127   495
   500  CT    -3.410000   18.320000    3.380000   128   495   501   508   509
   501  CA    -3.390000   19.480000    4.350000   130   500   502   503
   502  CA    -3.580000   20.790000    3.900000   131   501   504   510
   503  CA    -3.280000   19.230000    5.730000   131   501   505   511
   504  CA    -3.630000   21.860000    4.810000   133   502   506   512
   505  CA    -3.330000   20.300000    6.650000   133   503   506   513
   506  C     -3.500000   21.610000    6.190000   135   504   505   507
   507  OH    -3.560000   22.620000    7.080000   136   506   514
   508  HC    -4.360000   18.360000    2.850000   129   500
   509  HC    -3.410000   17.400000    3.950000   129   500
   510  HA    -3.720000   20.990000    2.850000   132   502
   511  HA    -3.140000   18.220000    6.090000   132   503
   512  HA    -3.780000   22.870000    4.460000   134   504
   513  HA    -3.240000   20.120000    7.710000   134   505
   514  HO    -3.640000   23.470000    6.650000   137   507
   515  N     -1.130000   20.320000    1.810000     7   496   516   519
   516  CT    -0.840000   21.500000    1.020000     8   515   517   520   521
   517  C     -0.320000   21.110000   -0.360000     9   516   518   525
   518  O     -0.710000   21.690000   -1.370000    11   517
   519  H     -0.620000   20.170000    2.680000    10   515
   520  H1    -1.770000   22.060000    0.870000    12   516
   521  CT     0.160000   22.400000    1.750000    13   516   522   523   524
   522  HC     0.360000   23.290000    1.160000    14   521
   523  HC    -0.250000   22.700000    2.720000    14   521
   524  HC     1.100000   21.860000    1.920000    14   521
   525  N      0.550000   20.090000   -0.400000    15   517   526   529
   526  CT     1.080000   19.610000   -1.670000    16   525   527   530   531
   527  C     -0.070000   19.130000   -2.550000    17   526   528   541
   528  O     -0.070000   19.380000   -3.750000    19   527
   529  H      0.860000   19.690000    0.470000    18   525
   530  H1     1.560000   20.430000   -2.200000    20   526
   531  CT     2.120000   18.490000   -1.460000    21   526   532   533   534
   532  CT     2.440000   17.820000   -2.790000    23   531   535   536   537
   533  CT     3.410000   19.040000   -0.860000    25   531   538   539   540
   534  HC     1.710000   17.740000   -0.790000    22   531
   535  HC     3.340000   17.210000   -2.720000    24   532
   536  HC     1.600000   17.180000   -3.060000    24   532
   537  HC     2.610000   18.570000   -3.570000    24   532
   538  HC     4.110000   18.230000   -0.650000    26   533
   539  HC     3.880000   19.740000   -1.560000    26   533
   540  HC     3.220000   19.580000    0.060000    26   533
   541  N     -1.040000   18.420000   -1.960000   258   527   542   545
   542  CT    -2.110000   17.820000   -2.750000   259   541   543   546   547
   543  C     -3.010000   18.900000   -3.330000   260   542   544   558
   544  O     -3.390000   18.820000   -4.500000   262   543
   545  H     -0.950000   18.230000   -0.970000   261   541
   546  H1    -1.680000   17.290000   -3.590000   263   542
   547  CT    -2.940000   16.830000   -1.910000   264   542   548   551   552
   548  CT    -2.110000   15.660000   -1.390000   266   547   549   553   554
   549  S     -1.230000   14.750000   -2.680000   268   548   550
   550  CT     0.120000   14.050000   -1.720000   269   549   555   556   557
   551  HC    -3.380000   17.360000   -1.060000   265   547
   552  HC    -3.740000   16.440000   -2.530000   265   547
   553  H1    -1.370000   16.040000   -0.700000   267   548
   554  H1    -2.760000   14.980000   -0.840000   267   548
   555  H1     0.720000   13.400000   -2.360000   270   550
   556  H1     0.740000   14.850000   -1.320000   270   550
   557  H1    -0.320000   13.490000   -0.900000   270   550
   558  N     -3.370000   19.930000   -2.550000    27   543   559   562
   559  CT    -4.250000   20.980000   -3.050000    28   558   560   563   564
   560  C     -3.530000   21.830000   -4.110000    29   559   561   577
   561  O     -4.130000   22.230000   -5.110000    31   560
   562  H     -3.040000   19.930000   -1.590000    30   558
   563  H1    -5.090000   20.490000   -3.540000    32   559
   564  CT    -4.750000   21.860000   -1.890000    33   559   565   568   569
   565  CT    -5.960000   22.750000   -2.270000    35   564   566   567   570
   566  CT    -7.170000   21.890000   -2.640000    37   565   571   572   573
   567  CT    -6.330000   23.680000   -1.120000    39   565   574   575   576
   568  HC    -5.050000   21.220000   -1.060000    34   564
   569  HC    -3.940000   22.490000   -1.550000    34   564
   570  HC    -5.690000   23.360000   -3.130000    36   565
   571  HC    -8.020000   22.540000   -2.850000    38   566
   572  HC    -6.980000   21.300000   -3.520000    38   566
   573  HC    -7.430000   21.230000   -1.810000    38   566
   574  HC    -7.180000   24.300000   -1.410000    40   567
   575  HC    -6.600000   23.090000   -0.240000    40   567
   576  HC    -5.490000   24.330000   -0.880000    40   567
   577  N     -2.230000   22.080000   -3.910000     7   560   578   581
   578  CT    -1.440000   22.780000   -4.910000     8   577   579   582   583
   579  C     -1.360000   21.950000   -6.190000     9   578   580   587
   580  O     -1.490000   22.480000   -7.290000    11   579
   581  H     -1.790000   21.750000   -3.060000    10   577
   582  H1    -1.920000   23.730000   -5.160000    12   578
   583  CT    -0.040000   23.060000   -4.350000    13   578   584   585   586
   584  HC     0.550000   23.600000   -5.100000    14   583
   585  HC    -0.120000   23.680000   -3.450000    14   583
   586  HC     0.460000   22.130000   -4.100000    14   583
   587  N     -1.180000   20.630000   -6.030000     1   579   588   591
   588  CT    -1.150000   19.690000   -7.140000     2   587   589   592   593
   589  C     -2.470000   19.690000   -7.900000     3   588   590   594
   590  O     -2.480000   19.640000   -9.130000     5   589
   591  H     -1.010000   20.280000   -5.100000     4   587
   592  H1    -0.350000   19.960000   -7.830000     6   588
   593  H1    -0.960000   18.690000   -6.760000     6   588
   594  N     -3.590000   19.740000   -7.170000    27   589   595   598
   595  CT    -4.910000   19.810000   -7.780000    28   594   596   599   600
   596  C     -4.960000   20.970000   -8.770000    29   595   597   613
   597  O     -5.400000   20.810000   -9.910000    31   596
   598  H     -3.500000   19.680000   -6.160000    30   594
   599  H1    -5.090000   18.890000   -8.340000    32   595
   600  CT    -5.980000   19.960000   -6.680000    33   595   601   604   605
   601  CT    -7.390000   20.200000   -7.240000    35   600   602   603   606
   602  CT    -7.800000   19.070000   -8.180000    37   601   607   608   609
   603  CT    -8.400000   20.300000   -6.090000    39   601   610   611   612
   604  HC    -6.000000   19.070000   -6.050000    34   600
   605  HC    -5.750000   20.800000   -6.050000    34   600
   606  HC    -7.420000   21.150000   -7.780000    36   601
   607  HC    -8.840000   19.210000   -8.480000    38   602
   608  HC    -7.190000   19.080000   -9.070000    38   602
   609  HC    -7.710000   18.120000   -7.670000    38   602
   610  HC    -9.400000   20.450000   -6.490000    40   603
   611  HC    -8.380000   19.380000   -5.500000    40   603
   612  HC    -8.150000   21.150000   -5.460000    40   603
   613  N     -4.500000   22.130000   -8.310000    27   596   614   617
   614  CT    -4.470000   23.330000   -9.130000    28   613   615   618   619
   615  C     -3.570000   23.110000  -10.350000    29   614   616   632
   616  O     -3.950000   23.430000  -11.470000    31   615
   617  H     -4.160000   22.160000   -7.350000    30   613
   618  H1    -5.480000   23.480000   -9.490000    32   614
   619  CT    -3.990000   24.500000   -8.250000    33   614   620   623   624
   620  CT    -4.350000   25.890000   -8.800000    35   619   621   622   625
   621  CT    -5.810000   25.970000   -9.250000    37   620   626   627   628
   622  CT    -4.080000   26.950000   -7.740000    39   620   629   630   631
   623  HC    -4.470000   24.410000   -7.270000    34   619
   624  HC    -2.920000   24.450000   -8.100000    34   619
   625  HC    -3.700000   26.090000   -9.650000    36   620
   626  HC    -6.050000   27.000000   -9.500000    38   621
   627  HC    -5.970000   25.380000  -10.150000    38   621
   628  HC    -6.470000   25.630000   -8.450000    38   621
   629  HC    -4.320000   27.940000   -8.130000    40   622
   630  HC    -4.700000   26.770000   -6.850000    40   622
   631  HC    -3.030000   26.940000   -7.460000    40   622
   632  N     -2.390000   22.550000  -10.120000   122   615   633   636
   633  CT    -1.420000   22.320000  -11.190000   123   632   634   637   638
   634  C     -2.030000   21.430000  -12.280000   124   633   635   653
   635  O     -1.930000   21.750000  -13.460000   126   634
   636  H     -2.130000   22.340000   -9.160000   125   632
   637  H1    -1.180000   23.280000  -11.650000   127   633
   638  CT    -0.130000   21.710000  -10.620000   128   633   639   646   647
   639  CA     0.850000   21.330000  -11.710000   130   638   640   641
   640  CA     1.730000   22.280000  -12.240000   131   639   642   648
   641  CA     0.830000   20.030000  -12.220000   131   639   643   649
   642  CA     2.620000   21.920000  -13.270000   133   640   644   650
   643  CA     1.710000   19.660000  -13.260000   133   641   644   651
   644  C      2.610000   20.600000  -13.780000   135   642   643   645
   645  OH     3.440000   20.230000  -14.760000   136   644   652
   646  HC     0.340000   22.430000   -9.950000   129   638
   647  HC    -0.370000   20.820000  -10.040000   129   638
   648  HA     1.730000   23.290000  -11.860000   132   640
   649  HA     0.150000   19.290000  -11.820000   132   641
   650  HA     3.310000   22.640000  -13.680000   134   642
   651  HA     1.710000   18.660000  -13.650000   134   643
   652  HO     4.060000   20.910000  -15.030000   137   645
   653  N     -2.660000   20.330000  -11.890000   107   634   654   657
   654  CT    -3.150000   19.370000  -12.880000   108   653   655   658   659
   655  C     -4.330000   19.950000  -13.650000   109   654   656   673
   656  O     -4.460000   19.700000  -14.850000   111   655
   657  H     -2.680000   20.100000  -10.900000   110   653
   658  H1    -2.370000   19.200000  -13.620000   112   654
   659  CT    -3.490000   18.030000  -12.210000   113   654   660   666   667
   660  CA    -2.250000   17.280000  -11.790000   115   659   661   662
   661  CA    -1.310000   16.890000  -12.760000   116   660   663   668
   662  CA    -2.020000   16.980000  -10.450000   116   660   664   669
   663  CA    -0.140000   16.230000  -12.380000   118   661   665   670
   664  CA    -0.850000   16.310000  -10.060000   118   662   665   671
   665  CA     0.090000   15.930000  -11.030000   120   663   664   672
   666  HC    -4.140000   18.210000  -11.350000   114   659
   667  HC    -4.040000   17.420000  -12.920000   114   659
   668  HA    -1.480000   17.110000  -13.810000   117   661
   669  HA    -2.750000   17.260000   -9.710000   117   662
   670  HA     0.590000   15.960000  -13.130000   119   663
   671  HA    -0.680000   16.070000   -9.020000   119   664
   672  HA     0.990000   15.420000  -10.730000   121   665
   673  N     -5.170000   20.760000  -12.990000    41   655   674   677
   674  CT    -6.290000   21.380000  -13.690000    42   673   675   678   679
   675  C     -5.760000   22.420000  -14.670000    43   674   676   692
   676  O     -6.200000   22.450000  -15.830000    45   675
   677  H     -5.020000   20.920000  -12.000000    44   673
   678  H1    -6.820000   20.630000  -14.270000    46   674
   679  CT    -7.290000   22.000000  -12.690000    47   674   680   681   683
   680  CT    -8.050000   20.900000  -11.930000    49   679   682   684   685
   681  CT    -8.270000   22.920000  -13.450000    51   679   686   687   688
   682  CT    -8.860000   21.440000  -10.740000    53   680   689   690   691
   683  HC    -6.730000   22.610000  -11.970000    48   679
   684  HC    -8.720000   20.380000  -12.610000    50   680
   685  HC    -7.350000   20.160000  -11.540000    50   680
   686  HC    -9.010000   23.340000  -12.770000    52   681
   687  HC    -7.750000   23.780000  -13.890000    52   681
   688  HC    -8.780000   22.370000  -14.230000    52   681
   689  HC    -9.350000   20.610000  -10.240000    54   682
   690  HC    -8.190000   21.940000  -10.040000    54   682
   691  HC    -9.630000   22.140000  -11.070000    54   682
   692  N     -4.830000   23.270000  -14.240000    27   675   693   696
   693  CT    -4.390000   24.390000  -15.050000    28   692   694   697   698
   694  C     -3.550000   23.940000  -16.240000    29   693   695   711
   695  O     -3.390000   24.700000  -17.200000    31   694
   696  H     -4.500000   23.190000  -13.280000    30   692
   697  H1    -5.260000   24.880000  -15.490000    32   693
   698  CT    -3.630000   25.390000  -14.160000    33   693   699   702   703
   699  CT    -4.520000   26.170000  -13.170000    35   698   700   701   704
   700  CT    -3.660000   27.010000  -12.240000    37   699   705   706   707
   701  CT    -5.500000   27.070000  -13.920000    39   699   708   709   710
   702  HC    -2.860000   24.850000  -13.610000    34   698
   703  HC    -3.120000   26.120000  -14.810000    34   698
   704  HC    -5.090000   25.470000  -12.570000    36   699
   705  HC    -4.290000   27.530000  -11.520000    38   700
   706  HC    -2.950000   26.370000  -11.720000    38   700
   707  HC    -3.090000   27.750000  -12.820000    38   700
   708  HC    -6.070000   27.660000  -13.200000    40   701
   709  HC    -4.950000   27.760000  -14.580000    40   701
   710  HC    -6.210000   26.490000  -14.500000    40   701
   711  N     -3.010000   22.720000  -16.220000    65   694   712   715
   712  CT    -2.130000   22.230000  -17.300000    66   711   713   716   717
   713  C     -2.860000   21.290000  -18.240000    67   712   714   725
   714  O     -2.240000   20.710000  -19.140000    69   713
   715  H     -3.040000   22.190000  -15.360000    68   711
   716  H1    -1.790000   23.060000  -17.910000    70   712
   717  CT    -0.870000   21.540000  -16.760000    71   712   718   719   720
   718  OH    -1.210000   20.500000  -15.870000    73   717   721
   719  CT     0.090000   22.510000  -16.080000    75   717   722   723   724
   720  H1    -0.330000   21.090000  -17.600000    72   717
   721  HO    -0.460000   20.390000  -15.280000    74   718
   722  HC     0.990000   21.970000  -15.760000    76   719
   723  HC     0.380000   23.290000  -16.770000    76   719
   724  HC    -0.380000   22.960000  -15.210000    76   719
   725  N     -4.180000   21.130000  -18.080000    41   713   726   729
   726  CT    -4.950000   20.160000  -18.870000    42   725   727   730   731
   727  C     -4.690000   20.380000  -20.360000    43   726   728   744
   728  O     -4.530000   19.420000  -21.110000    45   727
   729  H     -4.610000   21.580000  -17.280000    44   725
   730  H1    -4.600000   19.160000  -18.640000    46   726
   731  CT    -6.460000   20.260000  -18.540000    47   726   732   733   735
   732  CT    -6.790000   19.500000  -17.240000    49   731   734   736   737
   733  CT    -7.310000   19.690000  -19.700000    51   731   738   739   740
   734  CT    -8.250000   19.640000  -16.810000    53   732   741   742   743
   735  HC    -6.720000   21.310000  -18.420000    48   731
   736  HC    -6.580000   18.450000  -17.380000    50   732
   737  HC    -6.170000   19.900000  -16.450000    50   732
   738  HC    -8.370000   19.770000  -19.470000    52   733
   739  HC    -7.160000   20.240000  -20.620000    52   733
   740  HC    -7.060000   18.640000  -19.860000    52   733
   741  HC    -8.370000   19.170000  -15.830000    54   734
   742  HC    -8.520000   20.700000  -16.720000    54   734
   743  HC    -8.930000   19.130000  -17.490000    54   734
   744  N     -4.660000   21.640000  -20.800000   271   727   745   748
   745  CT    -4.600000   21.980000  -22.230000   272   744   746   749   750
   746  C     -3.180000   21.940000  -22.770000   273   745   747   766
   747  O     -2.960000   22.270000  -23.930000   275   746
   748  H     -4.730000   22.360000  -20.100000   274   744
   749  H1    -5.140000   21.230000  -22.810000   276   745
   750  CT    -5.210000   23.380000  -22.480000   277   745   751   755   756
   751  CT    -6.680000   23.550000  -22.100000   279   750   752   757   758
   752  CT    -7.570000   22.470000  -22.710000   281   751   753   759   760
   753  CT    -9.040000   22.660000  -22.330000   283   752   754   761   762
   754  N3    -9.860000   21.580000  -22.910000   285   753   763   764   765
   755  HC    -4.620000   24.130000  -21.950000   278   750
   756  HC    -5.120000   23.610000  -23.550000   278   750
   757  HC    -6.770000   23.530000  -21.010000   280   751
   758  HC    -7.020000   24.530000  -22.450000   280   751
   759  HC    -7.480000   22.510000  -23.800000   282   752
   760  HC    -7.250000   21.490000  -22.380000   282   752
   761  HP    -9.130000   22.660000  -21.240000   284   753
   762  HP    -9.380000   23.630000  -22.690000   284   753
   763  H    -10.850000   21.680000  -22.690000   286   754
   764  H     -9.880000   21.600000  -23.920000   286   754
   765  H     -9.580000   20.660000  -22.600000   286   754
   766  N     -2.210000   21.530000  -21.950000   220   746   767   770
   767  CT    -0.820000   21.450000  -22.390000   221   766   768   771   772
   768  C     -0.570000   20.180000  -23.180000   222   767   769   780
   769  O      0.510000   20.000000  -23.750000   224   768
   770  H     -2.420000   21.270000  -21.000000   223   766
   771  H1    -0.600000   22.280000  -23.080000   225   767
   772  CT     0.160000   21.550000  -21.200000   226   767   773   776   777
   773  C      0.230000   22.950000  -20.650000   228   772   774   775
   774  O     -0.260000   23.890000  -21.240000   229   773
   775  N      0.860000   23.110000  -19.500000   230   773   778   779
   776  HC    -0.110000   20.840000  -20.420000   227   772
   777  HC     1.160000   21.300000  -21.550000   227   772
   778  H      0.960000   24.070000  -19.240000   231   775
   779  H      1.370000   22.360000  -19.080000   231   775
   780  N     -1.560000   19.290000  -23.240000    15   768   781   784
   781  CT    -1.440000   18.020000  -23.950000    16   780   782   785   786
   782  C     -2.620000   17.840000  -24.890000    17   781   783   796
   783  O     -3.680000   18.470000  -24.720000    19   782
   784  H     -2.390000   19.450000  -22.700000    18   780
   785  H1    -0.530000   18.010000  -24.560000    20   781
   786  CT    -1.340000   16.840000  -22.960000    21   781   787   788   789
   787  CT    -0.140000   16.990000  -22.030000    23   786   790   791   792
   788  CT    -2.630000   16.660000  -22.150000    25   786   793   794   795
   789  HC    -1.190000   15.930000  -23.540000    22   786
   790  HC    -0.110000   16.170000  -21.320000    24   787
   791  HC     0.770000   16.990000  -22.610000    24   787
   792  HC    -0.210000   17.910000  -21.450000    24   787
   793  HC    -2.510000   15.810000  -21.470000    26   788
   794  HC    -2.830000   17.540000  -21.550000    26   788
   795  HC    -3.470000   16.450000  -22.800000    26   788
   796  N     -2.450000   16.970000  -25.880000   210   782   797   800
   797  CT    -3.490000   16.650000  -26.850000   211   796   798   801   802
   798  C     -4.690000   16.060000  -26.110000   212   797   799   808
   799  O     -4.560000   15.430000  -25.060000   214   798
   800  H     -1.560000   16.480000  -25.970000   213   796
   801  H1    -3.810000   17.570000  -27.330000   215   797
   802  CT    -2.990000   15.680000  -27.930000   216   797   803   806   807
   803  C     -2.000000   16.300000  -28.920000   218   802   804   805
   804  O2    -1.790000   17.540000  -28.860000   219   803
   805  O2    -1.460000   15.540000  -29.740000   219   803
   806  HC    -2.540000   14.810000  -27.460000   217   802
   807  HC    -3.850000   15.340000  -28.510000   217   802
   808  N     -5.880000   16.250000  -26.700000   271   798   809   812
   809  CT    -7.160000   15.910000  -26.080000   272   808   810   813   814
   810  C     -7.120000   14.490000  -25.510000   273   809   811   830
   811  O     -7.600000   14.260000  -24.400000   275   810
   812  H     -5.870000   16.770000  -27.570000   274   808
   813  H1    -7.350000   16.580000  -25.250000   276   809
   814  CT    -8.270000   16.040000  -27.130000   277   809   815   819   820
   815  CT    -9.680000   15.980000  -26.520000   279   814   816   821   822
   816  CT   -10.290000   17.370000  -26.310000   281   815   817   823   824
   817  CT   -10.980000   17.520000  -24.960000   283   816   818   825   826
   818  N3   -11.970000   16.440000  -24.720000   285   817   827   828   829
   819  HC    -8.150000   16.970000  -27.690000   278   814
   820  HC    -8.180000   15.220000  -27.850000   278   814
   821  HC   -10.330000   15.420000  -27.200000   280   815
   822  HC    -9.650000   15.430000  -25.580000   280   815
   823  HC    -9.510000   18.140000  -26.350000   282   816
   824  HC   -11.000000   17.580000  -27.120000   282   816
   825  HP   -10.230000   17.530000  -24.160000   284   817
   826  HP   -11.470000   18.480000  -24.940000   284   817
   827  H    -12.430000   16.620000  -23.830000   286   818
   828  H    -12.680000   16.470000  -25.440000   286   818
   829  H    -11.530000   15.540000  -24.690000   286   818
   830  N     -6.550000   13.540000  -26.260000   271   810   831   834
   831  CT    -6.600000   12.130000  -25.900000   272   830   832   835   836
   832  C     -5.860000   11.840000  -24.590000   273   831   833   852
   833  O     -6.130000   10.840000  -23.940000   275   832
   834  H     -6.130000   13.830000  -27.130000   274   830
   835  H1    -7.640000   11.850000  -25.700000   276   831
   836  CT    -6.090000   11.250000  -27.060000   277   831   837   841   842
   837  CT    -4.610000   11.470000  -27.410000   279   836   838   843   844
   838  CT    -4.110000   10.410000  -28.400000   281   837   839   845   846
   839  CT    -2.650000   10.620000  -28.750000   283   838   840   847   848
   840  N3    -2.180000    9.580000  -29.680000   285   839   849   850   851
   841  HC    -6.220000   10.200000  -26.770000   278   836
   842  HC    -6.700000   11.430000  -27.940000   278   836
   843  HC    -4.480000   12.460000  -27.850000   280   837
   844  HC    -4.000000   11.410000  -26.510000   280   837
   845  HC    -4.240000    9.420000  -27.950000   282   838
   846  HC    -4.720000   10.460000  -29.310000   282   838
   847  HP    -2.490000   11.620000  -29.170000   284   839
   848  HP    -2.130000   10.510000  -27.820000   284   839
   849  H     -1.210000    9.730000  -29.900000   286   840
   850  H     -2.320000    8.640000  -29.320000   286   840
   851  H     -2.670000    9.680000  -30.570000   286   840
   852  N     -4.940000   12.720000  -24.200000   107   832   853   856
   853  CT    -4.120000   12.530000  -23.000000   108   852   854   857   858
   854  C     -4.720000   13.230000  -21.780000   109   853   855   872
   855  O     -4.270000   13.030000  -20.660000   111   854
   856  H     -4.730000   13.530000  -24.770000   110   852
   857  H1    -4.080000   11.470000  -22.750000   112   853
   858  CT    -2.690000   13.020000  -23.250000   113   853   859   865   866
   859  CA    -1.980000   12.300000  -24.370000   115   858   860   861
   860  CA    -1.870000   10.910000  -24.340000   116   859   862   867
   861  CA    -1.440000   13.020000  -25.440000   116   859   863   868
   862  CA    -1.220000   10.230000  -25.380000   118   860   864   869
   863  CA    -0.790000   12.340000  -26.480000   118   861   864   870
   864  CA    -0.650000   10.950000  -26.440000   120   862   863   871
   865  HC    -2.720000   14.090000  -23.450000   114   858
   866  HC    -2.120000   12.870000  -22.330000   114   858
   867  HA    -2.280000   10.360000  -23.510000   117   860
   868  HA    -1.510000   14.100000  -25.460000   117   861
   869  HA    -1.110000    9.150000  -25.320000   119   862
   870  HA    -0.330000   12.910000  -27.280000   119   863
   871  HA    -0.090000   10.430000  -27.200000   121   864
   872  N     -5.750000   14.050000  -21.990000   244   854   873   876
   873  CT    -6.210000   14.970000  -20.960000   245   872   874   877   878
   874  C     -6.860000   14.210000  -19.800000   246   873   875   889
   875  O     -6.830000   14.670000  -18.660000   248   874
   876  H     -6.070000   14.180000  -22.950000   247   872
   877  H1    -5.350000   15.490000  -20.540000   249   873
   878  CT    -7.150000   16.010000  -21.580000   250   873   879   883   884
   879  CT    -6.330000   17.050000  -22.330000   252   878   880   885   886
   880  C     -7.170000   18.100000  -23.020000   254   879   881   882
   881  O     -8.380000   18.230000  -22.800000   255   880
   882  N     -6.540000   18.870000  -23.890000   256   880   887   888
   883  HC    -7.880000   15.530000  -22.230000   251   878
   884  HC    -7.700000   16.520000  -20.780000   251   878
   885  HC    -5.670000   17.510000  -21.620000   253   879
   886  HC    -5.730000   16.550000  -23.090000   253   879
   887  H     -7.060000   19.550000  -24.410000   257   882
   888  H     -5.540000   18.730000  -24.030000   257   882
   889  N     -7.390000   13.020000  -20.060000   258   874   890   893
   890  CT    -8.010000   12.200000  -19.020000   259   889   891   894   895
   891  C     -7.000000   11.900000  -17.920000   260   890   892   906
   892  O     -7.370000   11.730000  -16.770000   262   891
   893  H     -7.330000   12.670000  -21.010000   261   889
   894  H1    -8.840000   12.740000  -18.580000   263   890
   895  CT    -8.520000   10.880000  -19.620000   264   890   896   899   900
   896  CT    -9.240000   10.000000  -18.590000   266   895   897   901   902
   897  S    -10.670000   10.790000  -17.830000   268   896   898
   898  CT   -11.630000   11.200000  -19.300000   269   897   903   904   905
   899  HC    -9.180000   11.090000  -20.460000   265   895
   900  HC    -7.670000   10.320000  -20.010000   265   895
   901  H1    -9.580000    9.090000  -19.100000   267   896
   902  H1    -8.540000    9.690000  -17.810000   267   896
   903  H1   -12.590000   11.630000  -18.990000   270   898
   904  H1   -11.110000   11.940000  -19.910000   270   898
   905  H1   -11.820000   10.300000  -19.890000   270   898
   906  N     -5.710000   11.860000  -18.260000    55   891   907   910
   907  CT    -4.670000   11.620000  -17.270000    56   906   908   911   912
   908  C     -4.550000   12.780000  -16.290000    57   907   909   917
   909  O     -4.430000   12.560000  -15.090000    59   908
   910  H     -5.430000   12.050000  -19.210000    58   906
   911  H1    -4.940000   10.730000  -16.690000    60   907
   912  CT    -3.320000   11.340000  -17.930000    61   907   913   914   915
   913  OH    -2.390000   10.930000  -16.950000    63   912   916
   914  H1    -3.430000   10.550000  -18.670000    62   912
   915  H1    -2.950000   12.240000  -18.430000    62   912
   916  HO    -1.580000   10.670000  -17.400000    64   913
   917  N     -4.600000   14.020000  -16.800000   220   908   918   921
   918  CT    -4.680000   15.210000  -15.950000   221   917   919   922   923
   919  C     -5.910000   15.130000  -15.060000   222   918   920   931
   920  O     -5.830000   15.450000  -13.870000   224   919
   921  H     -4.700000   14.130000  -17.800000   223   917
   922  H1    -3.810000   15.260000  -15.300000   225   918
   923  CT    -4.760000   16.500000  -16.790000   226   918   924   927   928
   924  C     -3.400000   16.970000  -17.240000   228   923   925   926
   925  O     -2.810000   16.410000  -18.150000   229   924
   926  N     -2.880000   18.000000  -16.610000   230   924   929   930
   927  HC    -5.390000   16.380000  -17.650000   227   923
   928  HC    -5.170000   17.290000  -16.150000   227   923
   929  H     -2.010000   18.350000  -16.980000   231   926
   930  H     -3.420000   18.560000  -15.960000   231   926
   931  N     -7.050000   14.730000  -15.630000    41   919   932   935
   932  CT    -8.310000   14.680000  -14.880000    42   931   933   936   937
   933  C     -8.180000   13.670000  -13.740000    43   932   934   950
   934  O     -8.590000   13.940000  -12.610000    45   933
   935  H     -7.030000   14.530000  -16.620000    44   931
   936  H1    -8.490000   15.650000  -14.430000    46   932
   937  CT    -9.480000   14.360000  -15.820000    47   932   938   939   941
   938  CT    -9.740000   15.520000  -16.800000    49   937   940   942   943
   939  CT   -10.750000   14.030000  -15.010000    51   937   944   945   946
   940  CT   -10.720000   15.170000  -17.930000    53   938   947   948   949
   941  HC    -9.230000   13.470000  -16.400000    48   937
   942  HC   -10.120000   16.380000  -16.240000    50   938
   943  HC    -8.800000   15.830000  -17.260000    50   938
   944  HC   -11.580000   13.810000  -15.670000    52   939
   945  HC   -10.600000   13.140000  -14.400000    52   939
   946  HC   -11.010000   14.870000  -14.370000    52   939
   947  HC   -10.800000   16.030000  -18.600000    54   940
   948  HC   -10.350000   14.320000  -18.500000    54   940
   949  HC   -11.710000   14.950000  -17.540000    54   940
   950  N     -7.580000   12.510000  -14.010000    27   933   951   954
   951  CT    -7.450000   11.470000  -13.000000    28   950   952   955   956
   952  C     -6.420000   11.860000  -11.940000    29   951   953   969
   953  O     -6.620000   11.580000  -10.760000    31   952
   954  H     -7.310000   12.310000  -14.970000    30   950
   955  H1    -8.390000   11.360000  -12.470000    32   951
   956  CT    -7.090000   10.140000  -13.690000    33   951   957   960   961
   957  CT    -8.230000    9.540000  -14.520000    35   956   958   959   962
   958  CT    -7.790000    8.210000  -15.130000    37   957   963   964   965
   959  CT    -9.480000    9.310000  -13.670000    39   957   966   967   968
   960  HC    -6.220000   10.300000  -14.320000    34   956
   961  HC    -6.820000    9.420000  -12.910000    34   956
   962  HC    -8.520000   10.210000  -15.320000    36   957
   963  HC    -8.600000    7.780000  -15.710000    38   958
   964  HC    -6.960000    8.400000  -15.810000    38   958
   965  HC    -7.480000    7.520000  -14.350000    38   958
   966  HC   -10.230000    8.780000  -14.260000    40   959
   967  HC    -9.230000    8.720000  -12.790000    40   959
   968  HC    -9.920000   10.260000  -13.370000    40   959
   969  N     -5.360000   12.570000  -12.330000    55   952   970   973
   970  CT    -4.440000   13.160000  -11.360000    56   969   971   974   975
   971  C     -5.200000   14.100000  -10.430000    57   970   972   980
   972  O     -5.030000   14.040000   -9.210000    59   971
   973  H     -5.180000   12.690000  -13.330000    58   969
   974  H1    -4.010000   12.370000  -10.750000    60   970
   975  CT    -3.310000   13.910000  -12.060000    61   970   976   977   978
   976  OH    -2.300000   13.010000  -12.460000    63   975   979
   977  H1    -3.670000   14.480000  -12.910000    62   975
   978  H1    -2.860000   14.600000  -11.340000    62   975
   979  HO    -1.490000   13.510000  -12.600000    64   976
   980  N     -6.060000   14.950000  -10.990000     7   971   981   984
   981  CT    -6.840000   15.900000  -10.200000     8   980   982   985   986
   982  C     -7.770000   15.150000   -9.240000     9   981   983   990
   983  O     -7.900000   15.530000   -8.080000    11   982
   984  H     -6.140000   14.970000  -12.000000    10   980
   985  H1    -6.170000   16.510000   -9.610000    12   981
   986  CT    -7.630000   16.810000  -11.150000    13   981   987   988   989
   987  HC    -8.210000   17.530000  -10.570000    14   986
   988  HC    -6.940000   17.360000  -11.800000    14   986
   989  HC    -8.320000   16.240000  -11.760000    14   986
   990  N     -8.390000   14.070000   -9.720000    15   982   991   994
   991  CT    -9.280000   13.240000   -8.900000    16   990   992   995   996
   992  C     -8.500000   12.730000   -7.690000    17   991   993  1006
   993  O     -9.010000   12.750000   -6.570000    19   992
   994  H     -8.270000   13.860000  -10.710000    18   990
   995  H1   -10.100000   13.850000   -8.520000    20   991
   996  CT    -9.860000   12.080000   -9.730000    21   991   997   998   999
   997  CT   -10.320000   10.920000   -8.840000    23   996  1000  1001  1002
   998  CT   -11.020000   12.540000  -10.620000    25   996  1003  1004  1005
   999  HC    -9.080000   11.680000  -10.380000    22   996
  1000  HC   -10.800000   10.160000   -9.470000    24   997
  1001  HC    -9.490000   10.440000   -8.330000    24   997
  1002  HC   -11.050000   11.270000   -8.110000    24   997
  1003  HC   -11.380000   11.700000  -11.210000    26   998
  1004  HC   -11.830000   12.930000  -10.000000    26   998
  1005  HC   -10.680000   13.330000  -11.300000    26   998
  1006  N     -7.280000   12.250000   -7.930000    15   992  1007  1010
  1007  CT    -6.450000   11.700000   -6.850000    16  1006  1008  1011  1012
  1008  C     -6.050000   12.810000   -5.890000    17  1007  1009  1022
  1009  O     -6.010000   12.580000   -4.680000    19  1008
  1010  H     -6.950000   12.210000   -8.890000    18  1006
  1011  H1    -7.030000   10.970000   -6.290000    20  1007
  1012  CT    -5.210000   10.980000   -7.420000    21  1007  1013  1014  1015
  1013  CT    -4.200000   10.620000   -6.320000    23  1012  1016  1017  1018
  1014  CT    -5.600000    9.700000   -8.180000    25  1012  1019  1020  1021
  1015  HC    -4.700000   11.650000   -8.120000    22  1012
  1016  HC    -3.370000   10.060000   -6.760000    24  1013
  1017  HC    -3.800000   11.510000   -5.860000    24  1013
  1018  HC    -4.690000   10.000000   -5.560000    24  1013
  1019  HC    -4.710000    9.240000   -8.610000    26  1014
  1020  HC    -6.080000    9.000000   -7.490000    26  1014
  1021  HC    -6.290000    9.930000   -8.980000    26  1014
  1022  N     -5.760000   14.010000   -6.400000   258  1008  1023  1026
  1023  CT    -5.390000   15.150000   -5.560000   259  1022  1024  1027  1028
  1024  C     -6.530000   15.480000   -4.600000   260  1023  1025  1039
  1025  O     -6.290000   15.770000   -3.430000   262  1024
  1026  H     -5.760000   14.100000   -7.410000   261  1022
  1027  H1    -4.530000   14.890000   -4.960000   263  1023
  1028  CT    -5.080000   16.400000   -6.400000   264  1023  1029  1032  1033
  1029  CT    -3.820000   16.270000   -7.250000   266  1028  1030  1034  1035
  1030  S     -2.330000   16.000000   -6.280000   268  1029  1031
  1031  CT    -2.090000   14.230000   -6.530000   269  1030  1036  1037  1038
  1032  HC    -5.920000   16.650000   -7.040000   265  1028
  1033  HC    -4.930000   17.220000   -5.700000   265  1028
  1034  H1    -3.910000   15.490000   -7.970000   267  1029
  1035  H1    -3.700000   17.210000   -7.790000   267  1029
  1036  H1    -1.180000   13.930000   -6.000000   270  1031
  1037  H1    -2.940000   13.670000   -6.150000   270  1031
  1038  H1    -1.970000   14.020000   -7.600000   270  1031
  1039  N     -7.770000   15.420000   -5.090000    15  1024  1040  1043
  1040  CT    -8.950000   15.720000   -4.270000    16  1039  1041  1044  1045
  1041  C     -9.010000   14.760000   -3.090000    17  1040  1042  1055
  1042  O     -9.180000   15.170000   -1.940000    19  1041
  1043  H     -7.880000   15.220000   -6.080000    18  1039
  1044  H1    -8.860000   16.730000   -3.860000    20  1040
  1045  CT   -10.250000   15.660000   -5.100000    21  1040  1046  1047  1048
  1046  CT   -11.490000   15.670000   -4.190000    23  1045  1049  1050  1051
  1047  CT   -10.340000   16.830000   -6.080000    25  1045  1052  1053  1054
  1048  HC   -10.270000   14.730000   -5.670000    22  1045
  1049  HC   -12.390000   15.700000   -4.810000    24  1046
  1050  HC   -11.540000   14.770000   -3.590000    24  1046
  1051  HC   -11.480000   16.550000   -3.550000    24  1046
  1052  HC   -11.250000   16.750000   -6.670000    26  1047
  1053  HC   -10.340000   17.780000   -5.530000    26  1047
  1054  HC    -9.490000   16.830000   -6.760000    26  1047
  1055  N     -8.890000   13.470000   -3.390000    55  1041  1056  1059
  1056  CT    -8.950000   12.410000   -2.390000    56  1055  1057  1060  1061
  1057  C     -7.860000   12.590000   -1.340000    57  1056  1058  1066
  1058  O     -8.110000   12.510000   -0.140000    59  1057
  1059  H     -8.760000   13.230000   -4.370000    58  1055
  1060  H1    -9.910000   12.460000   -1.870000    60  1056
  1061  CT    -8.820000   11.050000   -3.070000    61  1056  1062  1063  1064
  1062  OH    -8.430000   10.050000   -2.140000    63  1061  1065
  1063  H1    -9.770000   10.780000   -3.540000    62  1061
  1064  H1    -8.050000   11.100000   -3.840000    62  1061
  1065  HO    -7.830000    9.440000   -2.660000    64  1062
  1066  N     -6.630000   12.820000   -1.810000     7  1057  1067  1070
  1067  CT    -5.470000   12.890000   -0.930000     8  1066  1068  1071  1072
  1068  C     -5.480000   14.180000   -0.100000     9  1067  1069  1076
  1069  O     -5.160000   14.160000    1.080000    11  1068
  1070  H     -6.490000   12.820000   -2.810000    10  1066
  1071  H1    -5.490000   12.060000   -0.240000    12  1067
  1072  CT    -4.200000   12.800000   -1.780000    13  1067  1073  1074  1075
  1073  HC    -3.320000   12.840000   -1.150000    14  1072
  1074  HC    -4.200000   11.850000   -2.330000    14  1072
  1075  HC    -4.160000   13.620000   -2.500000    14  1072
  1076  N     -5.890000   15.300000   -0.710000   107  1068  1077  1080
  1077  CT    -6.060000   16.530000    0.040000   108  1076  1078  1081  1082
  1078  C     -7.020000   16.310000    1.200000   109  1077  1079  1096
  1079  O     -6.680000   16.590000    2.350000   111  1078
  1080  H     -6.150000   15.270000   -1.690000   110  1076
  1081  H1    -5.100000   16.830000    0.470000   112  1077
  1082  CT    -6.560000   17.680000   -0.850000   113  1077  1083  1089  1090
  1083  CA    -7.060000   18.830000   -0.000000   115  1082  1084  1085
  1084  CA    -6.150000   19.610000    0.720000   116  1083  1086  1091
  1085  CA    -8.430000   19.030000    0.180000   116  1083  1087  1092
  1086  CA    -6.600000   20.620000    1.570000   118  1084  1088  1093
  1087  CA    -8.890000   20.050000    1.020000   118  1085  1088  1094
  1088  CA    -7.980000   20.850000    1.710000   120  1086  1087  1095
  1089  HC    -5.750000   18.030000   -1.490000   114  1082
  1090  HC    -7.370000   17.320000   -1.480000   114  1082
  1091  HA    -5.100000   19.420000    0.620000   117  1084
  1092  HA    -9.150000   18.410000   -0.350000   117  1085
  1093  HA    -5.900000   21.230000    2.120000   119  1086
  1094  HA    -9.960000   20.210000    1.150000   119  1087
  1095  HA    -8.330000   21.630000    2.380000   121  1088
  1096  N     -8.220000   15.800000    0.900000    27  1078  1097  1100
  1097  CT    -9.260000   15.640000    1.920000    28  1096  1098  1101  1102
  1098  C     -8.770000   14.730000    3.040000    29  1097  1099  1115
  1099  O     -8.990000   15.000000    4.220000    31  1098
  1100  H     -8.440000   15.580000   -0.060000    30  1096
  1101  H1    -9.480000   16.600000    2.370000    32  1097
  1102  CT   -10.530000   15.030000    1.290000    33  1097  1103  1106  1107
  1103  CT   -11.320000   15.970000    0.380000    35  1102  1104  1105  1108
  1104  CT   -12.460000   15.190000   -0.270000    37  1103  1109  1110  1111
  1105  CT   -11.880000   17.160000    1.170000    39  1103  1112  1113  1114
  1106  HC   -10.240000   14.150000    0.720000    34  1102
  1107  HC   -11.190000   14.700000    2.090000    34  1102
  1108  HC   -10.680000   16.370000   -0.400000    36  1103
  1109  HC   -13.030000   15.850000   -0.920000    38  1104
  1110  HC   -12.050000   14.380000   -0.870000    38  1104
  1111  HC   -13.130000   14.780000    0.490000    38  1104
  1112  HC   -12.490000   17.780000    0.500000    40  1105
  1113  HC   -12.510000   16.810000    1.990000    40  1105
  1114  HC   -11.080000   17.780000    1.560000    40  1105
  1115  N     -8.120000   13.630000    2.650000    27  1098  1116  1119
  1116  CT    -7.700000   12.640000    3.620000    28  1115  1117  1120  1121
  1117  C     -6.610000   13.220000    4.510000    29  1116  1118  1134
  1118  O     -6.680000   13.100000    5.730000    31  1117
  1119  H     -8.040000   13.440000    1.660000    30  1115
  1120  H1    -8.560000   12.430000    4.250000    32  1116
  1121  CT    -7.240000   11.370000    2.880000    33  1116  1122  1125  1126
  1122  CT    -7.250000   10.110000    3.750000    35  1121  1123  1124  1127
  1123  CT    -6.060000   10.070000    4.720000    37  1122  1128  1129  1130
  1124  CT    -8.570000    9.970000    4.510000    39  1122  1131  1132  1133
  1125  HC    -7.940000   11.180000    2.070000    34  1121
  1126  HC    -6.260000   11.520000    2.430000    34  1121
  1127  HC    -7.150000    9.260000    3.090000    36  1122
  1128  HC    -6.070000    9.110000    5.230000    38  1123
  1129  HC    -5.130000   10.170000    4.160000    38  1123
  1130  HC    -6.130000   10.820000    5.480000    38  1123
  1131  HC    -8.670000    8.970000    4.900000    40  1124
  1132  HC    -8.610000   10.660000    5.360000    40  1124
  1133  HC    -9.410000   10.150000    3.840000    40  1124
  1134  N     -5.580000   13.830000    3.920000    27  1117  1135  1138
  1135  CT    -4.460000   14.320000    4.700000    28  1134  1136  1139  1140
  1136  C     -4.890000   15.520000    5.540000    29  1135  1137  1153
  1137  O     -4.410000   15.690000    6.660000    31  1136
  1138  H     -5.590000   13.920000    2.910000    30  1134
  1139  H1    -4.140000   13.560000    5.410000    32  1135
  1140  CT    -3.280000   14.680000    3.770000    33  1135  1141  1144  1145
  1141  CT    -2.620000   13.470000    3.090000    35  1140  1142  1143  1146
  1142  CT    -1.460000   13.930000    2.210000    37  1141  1147  1148  1149
  1143  CT    -2.110000   12.470000    4.120000    39  1141  1150  1151  1152
  1144  HC    -3.640000   15.360000    2.990000    34  1140
  1145  HC    -2.520000   15.200000    4.360000    34  1140
  1146  HC    -3.350000   12.960000    2.460000    36  1141
  1147  HC    -1.040000   13.070000    1.690000    38  1142
  1148  HC    -1.830000   14.640000    1.460000    38  1142
  1149  HC    -0.700000   14.410000    2.820000    38  1142
  1150  HC    -1.570000   11.690000    3.590000    40  1143
  1151  HC    -1.470000   12.960000    4.850000    40  1143
  1152  HC    -2.950000   11.990000    4.630000    40  1143
  1153  N     -5.820000   16.330000    5.030000   122  1136  1154  1157
  1154  CT    -6.370000   17.420000    5.820000   123  1153  1155  1158  1159
  1155  C     -7.050000   16.870000    7.070000   124  1154  1156  1174
  1156  O     -6.800000   17.350000    8.180000   126  1155
  1157  H     -6.180000   16.170000    4.100000   125  1153
  1158  H1    -5.550000   18.050000    6.170000   127  1154
  1159  CT    -7.310000   18.290000    4.990000   128  1154  1160  1167  1168
  1160  CA    -7.720000   19.540000    5.740000   130  1159  1161  1162
  1161  CA    -6.900000   20.670000    5.710000   131  1160  1163  1169
  1162  CA    -8.890000   19.540000    6.520000   131  1160  1164  1170
  1163  CA    -7.260000   21.820000    6.430000   133  1161  1165  1171
  1164  CA    -9.250000   20.690000    7.250000   133  1162  1165  1172
  1165  C     -8.430000   21.830000    7.200000   135  1163  1164  1166
  1166  OH    -8.770000   22.930000    7.890000   136  1165  1173
  1167  HC    -6.790000   18.600000    4.080000   129  1159
  1168  HC    -8.190000   17.720000    4.700000   129  1159
  1169  HA    -6.000000   20.650000    5.120000   132  1161
  1170  HA    -9.510000   18.660000    6.560000   132  1162
  1171  HA    -6.620000   22.700000    6.400000   134  1163
  1172  HA   -10.140000   20.700000    7.850000   134  1164
  1173  HO    -8.130000   23.630000    7.800000   137  1166
  1174  N     -7.900000   15.840000    6.900000     7  1155  1175  1178
  1175  CT    -8.620000   15.260000    8.020000     8  1174  1176  1179  1180
  1176  C     -7.640000   14.640000    9.010000     9  1175  1177  1184
  1177  O     -7.800000   14.760000   10.220000    11  1176
  1178  H     -8.100000   15.510000    5.960000    10  1174
  1179  H1    -9.160000   16.050000    8.550000    12  1175
  1180  CT    -9.640000   14.230000    7.520000    13  1175  1181  1182  1183
  1181  HC   -10.180000   13.810000    8.370000    14  1180
  1182  HC   -10.350000   14.700000    6.840000    14  1180
  1183  HC    -9.130000   13.420000    6.990000    14  1180
  1184  N     -6.590000   13.980000    8.490000   244  1176  1185  1188
  1185  CT    -5.650000   13.270000    9.340000   245  1184  1186  1189  1190
  1186  C     -4.780000   14.250000   10.120000   246  1185  1187  1201
  1187  O     -4.470000   14.010000   11.290000   248  1186
  1188  H     -6.580000   13.840000    7.490000   247  1184
  1189  H1    -6.240000   12.720000   10.060000   249  1185
  1190  CT    -4.840000   12.290000    8.480000   250  1185  1191  1195  1196
  1191  CT    -4.100000   11.250000    9.320000   252  1190  1192  1197  1198
  1192  C     -5.010000   10.170000    9.890000   254  1191  1193  1194
  1193  O     -6.070000   10.440000   10.440000   255  1192
  1194  N     -4.570000    8.930000    9.800000   256  1192  1199  1200
  1195  HC    -5.500000   11.760000    7.790000   251  1190
  1196  HC    -4.120000   12.860000    7.890000   251  1190
  1197  HC    -3.360000   10.770000    8.670000   253  1191
  1198  HC    -3.550000   11.730000   10.130000   253  1191
  1199  H     -5.140000    8.250000   10.300000   257  1194
  1200  H     -3.660000    8.740000    9.430000   257  1194
  1201  N     -4.410000   15.380000    9.510000     7  1186  1202  1205
  1202  CT    -3.720000   16.440000   10.220000     8  1201  1203  1206  1207
  1203  C     -4.530000   16.910000   11.430000     9  1202  1204  1211
  1204  O     -3.980000   17.080000   12.510000    11  1203
  1205  H     -4.690000   15.520000    8.540000    10  1201
  1206  H1    -2.770000   16.060000   10.600000    12  1202
  1207  CT    -3.430000   17.590000    9.250000    13  1202  1208  1209  1210
  1208  HC    -2.880000   18.380000    9.770000    14  1207
  1209  HC    -2.820000   17.230000    8.420000    14  1207
  1210  HC    -4.350000   18.000000    8.860000    14  1207
  1211  N     -5.850000   17.090000   11.250000   244  1203  1212  1215
  1212  CT    -6.720000   17.470000   12.360000   245  1211  1213  1216  1217
  1213  C     -6.820000   16.350000   13.390000   246  1212  1214  1228
  1214  O     -6.820000   16.610000   14.600000   248  1213
  1215  H     -6.240000   16.930000   10.330000   247  1211
  1216  H1    -6.290000   18.340000   12.870000   249  1212
  1217  CT    -8.140000   17.840000   11.890000   250  1212  1218  1222  1223
  1218  CT    -8.230000   18.860000   10.750000   252  1217  1219  1224  1225
  1219  C     -7.090000   19.860000   10.710000   254  1218  1220  1221
  1220  O     -6.830000   20.560000   11.680000   255  1219
  1221  N     -6.410000   19.960000    9.590000   256  1219  1226  1227
  1222  HC    -8.680000   16.940000   11.590000   251  1217
  1223  HC    -8.670000   18.250000   12.750000   251  1217
  1224  HC    -8.290000   18.320000    9.810000   253  1218
  1225  HC    -9.170000   19.410000   10.850000   253  1218
  1226  H     -5.690000   20.670000    9.570000   257  1221
  1227  H     -6.620000   19.340000    8.820000   257  1221
  1228  N     -6.870000   15.100000   12.930000   220  1213  1229  1232
  1229  CT    -6.970000   13.940000   13.830000   221  1228  1230  1233  1234
  1230  C     -5.730000   13.830000   14.700000   222  1229  1231  1242
  1231  O     -5.830000   13.530000   15.890000   224  1230
  1232  H     -7.010000   14.960000   11.940000   223  1228
  1233  H1    -7.810000   14.090000   14.510000   225  1229
  1234  CT    -7.190000   12.630000   13.050000   226  1229  1235  1238  1239
  1235  C     -8.570000   12.530000   12.450000   228  1234  1236  1237
  1236  O     -9.500000   13.190000   12.890000   229  1235
  1237  N     -8.730000   11.710000   11.440000   230  1235  1240  1241
  1238  HC    -6.430000   12.520000   12.270000   227  1234
  1239  HC    -7.090000   11.800000   13.740000   227  1234
  1240  H     -9.680000   11.610000   11.140000   231  1237
  1241  H     -7.970000   11.140000   11.090000   231  1237
  1242  N     -4.550000   14.100000   14.140000   138  1230  1243  1246
  1243  CT    -3.300000   14.090000   14.900000   139  1242  1244  1247  1248
  1244  C     -3.380000   15.070000   16.070000   140  1243  1245  1266
  1245  O     -3.080000   14.720000   17.220000   142  1244
  1246  H     -4.540000   14.310000   13.150000   141  1242
  1247  H1    -3.160000   13.090000   15.330000   143  1243
  1248  CT    -2.100000   14.410000   14.000000   144  1243  1249  1258  1259
  1249  C*    -0.820000   14.460000   14.770000   146  1248  1250  1251
  1250  CW    -0.130000   15.570000   15.130000   147  1249  1252  1260
  1251  CB    -0.130000   13.340000   15.360000   149  1249  1253  1254
  1252  NA     0.980000   15.210000   15.880000   150  1250  1253  1261
  1253  CN     1.010000   13.850000   16.050000   152  1251  1252  1255
  1254  CA    -0.350000   11.960000   15.360000   153  1251  1256  1262
  1255  CA     1.900000   13.030000   16.720000   155  1253  1257  1263
  1256  CA     0.550000   11.120000   16.020000   157  1254  1257  1264
  1257  CA     1.660000   11.660000   16.700000   159  1255  1256  1265
  1258  HC    -2.010000   13.640000   13.240000   145  1248
  1259  HC    -2.260000   15.360000   13.500000   145  1248
  1260  H4    -0.420000   16.570000   14.850000   148  1250
  1261  H      1.680000   15.860000   16.220000   151  1252
  1262  HA    -1.200000   11.540000   14.840000   154  1254
  1263  HA     2.740000   13.430000   17.270000   156  1255
  1264  HA     0.380000   10.050000   16.040000   158  1256
  1265  HA     2.310000   11.010000   17.280000   160  1257
  1266  N     -3.780000   16.310000   15.800000    65  1244  1267  1270
  1267  CT    -3.730000   17.360000   16.810000    66  1266  1268  1271  1272
  1268  C     -4.850000   17.200000   17.830000    67  1267  1269  1280
  1269  O     -4.710000   17.690000   18.970000    69  1268
  1270  H     -4.090000   16.540000   14.850000    68  1266
  1271  H1    -2.810000   17.200000   17.330000    70  1267
  1272  CT    -3.720000   18.770000   16.180000    71  1267  1273  1274  1275
  1273  OH    -4.820000   18.910000   15.320000    73  1272  1276
  1274  CT    -2.440000   19.050000   15.390000    75  1272  1277  1278  1279
  1275  H1    -3.810000   19.510000   16.980000    72  1272
  1276  HO    -4.720000   19.700000   14.780000    74  1273
  1277  HC    -2.480000   20.060000   14.980000    76  1274
  1278  HC    -1.570000   18.960000   16.030000    76  1274
  1279  HC    -2.350000   18.340000   14.560000    76  1274
  1280  N     -5.930000   16.500000   17.490000    55  1268  1281  1284
  1281  CT    -7.020000   16.260000   18.420000    56  1280  1282  1285  1286
  1282  C     -6.730000   15.050000   19.310000    57  1281  1283  1291
  1283  O     -7.250000   14.980000   20.420000    59  1282
  1284  H     -6.040000   16.200000   16.520000    58  1280
  1285  H1    -7.130000   17.120000   19.070000    60  1281
  1286  CT    -8.350000   16.090000   17.670000    61  1281  1287  1288  1289
  1287  OH    -8.370000   14.850000   17.000000    63  1286  1290
  1288  H1    -9.170000   16.120000   18.380000    62  1286
  1289  H1    -8.470000   16.900000   16.950000    62  1286
  1290  HO    -9.220000   14.680000   16.570000    64  1287
  1291  N     -5.870000   14.140000   18.860000    55  1282  1292  1295
  1292  CT    -5.640000   12.870000   19.560000    56  1291  1293  1296  1297
  1293  C     -4.550000   12.970000   20.620000    57  1292  1294  1302
  1294  O     -4.450000   12.110000   21.490000    59  1293
  1295  H     -5.720000   14.130000   17.850000    58  1291
  1296  H1    -6.550000   12.560000   20.070000    60  1292
  1297  CT    -5.280000   11.760000   18.560000    61  1292  1298  1299  1300
  1298  OH    -6.460000   11.290000   17.950000    63  1297  1301
  1299  H1    -4.580000   12.130000   17.810000    62  1297
  1300  H1    -4.820000   10.930000   19.090000    62  1297
  1301  HO    -6.320000   10.440000   17.530000    64  1298
  1302  N     -3.740000   14.040000   20.590000   107  1293  1303  1306
  1303  CT    -2.640000   14.200000   21.550000   108  1302  1304  1307  1308
  1304  C     -2.600000   15.620000   22.080000   109  1303  1305  1322
  1305  O     -2.710000   16.600000   21.320000   111  1304
  1306  H     -3.830000   14.650000   19.800000   110  1302
  1307  H1    -2.820000   13.540000   22.390000   112  1303
  1308  CT    -1.310000   13.770000   20.910000   113  1303  1309  1315  1316
  1309  CA    -1.380000   12.370000   20.350000   115  1308  1310  1311
  1310  CA    -1.280000   11.270000   21.210000   116  1309  1312  1317
  1311  CA    -1.610000   12.170000   18.990000   116  1309  1313  1318
  1312  CA    -1.410000    9.970000   20.700000   118  1310  1314  1319
  1313  CA    -1.720000   10.870000   18.480000   118  1311  1314  1320
  1314  CA    -1.620000    9.770000   19.330000   120  1312  1313  1321
  1315  HC    -1.050000   14.450000   20.120000   114  1308
  1316  HC    -0.520000   13.810000   21.670000   114  1308
  1317  HA    -1.110000   11.430000   22.260000   117  1310
  1318  HA    -1.680000   13.010000   18.310000   117  1311
  1319  HA    -1.360000    9.120000   21.370000   119  1312
  1320  HA    -1.900000   10.720000   17.420000   119  1313
  1321  HA    -1.720000    8.760000   18.950000   121  1314
  1322  N     -2.460000   15.740000   23.400000    65  1304  1323  1326
  1323  CT    -2.670000   16.990000   24.130000    66  1322  1324  1327  1328
  1324  C     -1.540000   17.180000   25.140000    67  1323  1325  1336
  1325  O     -1.110000   16.230000   25.790000    69  1324
  1326  H     -2.410000   14.880000   23.940000    68  1322
  1327  H1    -2.640000   17.830000   23.450000    70  1323
  1328  CT    -4.040000   16.980000   24.810000    71  1323  1329  1330  1331
  1329  OH    -5.030000   17.010000   23.780000    73  1328  1332
  1330  CT    -4.270000   18.190000   25.720000    75  1328  1333  1334  1335
  1331  H1    -4.150000   16.070000   25.390000    72  1328
  1332  HO    -5.860000   16.720000   24.200000    74  1329
  1333  HC    -5.280000   18.150000   26.120000    76  1330
  1334  HC    -3.580000   18.170000   26.560000    76  1330
  1335  HC    -4.150000   19.120000   25.160000    76  1330
  1336  N     -1.080000   18.420000   25.250000   107  1324  1337  1340
  1337  CT     0.060000   18.780000   26.080000   108  1336  1338  1341  1342
  1338  C     -0.270000   18.560000   27.550000   109  1337  1339  1356
  1339  O     -1.320000   19.000000   28.030000   111  1338
  1340  H     -1.550000   19.170000   24.770000   110  1336
  1341  H1     0.910000   18.150000   25.810000   112  1337
  1342  CT     0.440000   20.240000   25.830000   113  1337  1343  1349  1350
  1343  CA     1.820000   20.600000   26.310000   115  1342  1344  1345
  1344  CA     2.950000   20.130000   25.630000   116  1343  1346  1351
  1345  CA     1.990000   21.450000   27.410000   116  1343  1347  1352
  1346  CA     4.240000   20.490000   26.040000   118  1344  1348  1353
  1347  CA     3.280000   21.810000   27.830000   118  1345  1348  1354
  1348  CA     4.400000   21.340000   27.150000   120  1346  1347  1355
  1349  HC     0.410000   20.430000   24.750000   114  1342
  1350  HC    -0.300000   20.900000   26.290000   114  1342
  1351  HA     2.820000   19.470000   24.780000   117  1344
  1352  HA     1.130000   21.830000   27.950000   117  1345
  1353  HA     5.100000   20.130000   25.500000   119  1346
  1354  HA     3.410000   22.470000   28.680000   119  1347
  1355  HA     5.400000   21.640000   27.460000   121  1348
  1356  N      0.630000   17.910000   28.260000   220  1338  1357  1360
  1357  CT     0.620000   17.810000   29.710000   221  1356  1358  1361  1362
  1358  C      1.680000   18.760000   30.270000   222  1357  1359  1370
  1359  O      2.870000   18.610000   30.000000   224  1358
  1360  H      1.460000   17.550000   27.780000   223  1356
  1361  H1    -0.350000   18.110000   30.090000   225  1357
  1362  CT     0.870000   16.360000   30.130000   226  1357  1363  1366  1367
  1363  C      0.800000   16.200000   31.640000   228  1362  1364  1365
  1364  O      1.650000   16.670000   32.370000   229  1363
  1365  N     -0.240000   15.550000   32.120000   230  1363  1368  1369
  1366  HC     0.140000   15.720000   29.660000   227  1362
  1367  HC     1.870000   16.050000   29.810000   227  1362
  1368  H     -0.200000   15.450000   33.120000   231  1365
  1369  H     -0.910000   15.090000   31.540000   231  1365
  1370  N      1.210000   19.760000   31.010000   232  1358  1371  1374
  1371  CT     2.030000   20.880000   31.490000   233  1370  1372  1375  1376
  1372  C      3.080000   20.400000   32.500000   234  1371  1373  1385
  1373  O      4.170000   20.940000   32.580000   236  1372
  1374  H      0.210000   19.830000   31.120000   235  1370
  1375  H1     2.570000   21.340000   30.670000   237  1371
  1376  CT     1.140000   21.920000   32.180000   238  1371  1377  1381  1382
  1377  CT     0.280000   22.710000   31.190000   240  1376  1378  1383  1384
  1378  C     -0.450000   23.860000   31.860000   242  1377  1379  1380
  1379  O2    -1.630000   23.690000   32.250000   243  1378
  1380  O2     0.130000   24.960000   32.030000   243  1378
  1381  HC     0.490000   21.440000   32.910000   239  1376
  1382  HC     1.770000   22.630000   32.710000   239  1376
  1383  HC     0.930000   23.110000   30.400000   241  1377
  1384  HC    -0.440000   22.040000   30.720000   241  1377
  1385  N      2.710000   19.380000   33.280000   232  1372  1386  1389
  1386  CT     3.520000   18.920000   34.390000   233  1385  1387  1390  1391
  1387  C      4.800000   18.270000   33.890000   234  1386  1388  1400
  1388  O      5.830000   18.370000   34.550000   236  1387
  1389  H      1.850000   18.890000   33.090000   235  1385
  1390  H1     3.840000   19.780000   34.980000   237  1386
  1391  CT     2.700000   17.970000   35.270000   238  1386  1392  1396  1397
  1392  CT     1.990000   18.690000   36.430000   240  1391  1393  1398  1399
  1393  C      0.590000   19.160000   36.120000   242  1392  1394  1395
  1394  O2    -0.140000   18.510000   35.330000   243  1393
  1395  O2     0.160000   20.210000   36.670000   243  1393
  1396  HC     2.000000   17.360000   34.700000   239  1391
  1397  HC     3.400000   17.270000   35.740000   239  1391
  1398  HC     1.910000   17.980000   37.260000   241  1392
  1399  HC     2.600000   19.520000   36.790000   241  1392
  1400  N      4.770000   17.630000   32.730000    15  1387  1401  1404
  1401  CT     5.910000   16.850000   32.220000    16  1400  1402  1405  1406
  1402  C      6.430000   17.450000   30.920000    17  1401  1403  1416
  1403  O      7.560000   17.180000   30.520000    19  1402
  1404  H      3.850000   17.530000   32.310000    18  1400
  1405  H1     6.740000   16.930000   32.920000    20  1401
  1406  CT     5.580000   15.350000   32.110000    21  1401  1407  1408  1409
  1407  CT     4.230000   14.980000   32.760000    23  1406  1410  1411  1412
  1408  CT     5.560000   14.840000   30.670000    25  1406  1413  1414  1415
  1409  HC     6.360000   14.810000   32.650000    22  1406
  1410  HC     4.160000   13.900000   32.840000    24  1407
  1411  HC     4.130000   15.400000   33.760000    24  1407
  1412  HC     3.450000   15.310000   32.090000    24  1407
  1413  HC     5.250000   13.790000   30.670000    26  1408
  1414  HC     4.870000   15.430000   30.070000    26  1408
  1415  HC     6.560000   14.870000   30.250000    26  1408
  1416  N      5.620000   18.270000   30.250000     1  1402  1417  1420
  1417  CT     6.010000   18.940000   29.020000     2  1416  1418  1421  1422
  1418  C      6.060000   17.990000   27.820000     3  1417  1419  1423
  1419  O      6.940000   18.090000   26.970000     5  1418
  1420  H      4.720000   18.490000   30.650000     4  1416
  1421  H1     5.270000   19.710000   28.820000     6  1417
  1422  H1     6.980000   19.410000   29.140000     6  1417
  1423  N      5.110000   17.070000   27.750000   287  1418  1424  1427
  1424  CT     4.950000   16.190000   26.580000   288  1423  1425  1428  1429
  1425  C      3.490000   16.070000   26.200000   289  1424  1426  1447
  1426  O      2.600000   16.370000   27.010000   291  1425
  1427  H      4.380000   17.120000   28.450000   290  1423
  1428  H1     5.470000   16.620000   25.720000   292  1424
  1429  CT     5.560000   14.810000   26.870000   293  1424  1430  1436  1437
  1430  CT     7.060000   14.870000   27.180000   295  1429  1431  1438  1439
  1431  CT     7.590000   13.510000   27.650000   297  1430  1432  1440  1441
  1432  N2     7.690000   12.540000   26.550000   299  1431  1433  1442
  1433  CA     8.680000   12.470000   25.680000   301  1432  1434  1435
  1434  N2     9.670000   13.330000   25.720000   302  1433  1443  1444
  1435  N2     8.680000   11.540000   24.770000   302  1433  1445  1446
  1436  HC     5.050000   14.380000   27.730000   294  1429
  1437  HC     5.400000   14.150000   26.030000   294  1429
  1438  HC     7.610000   15.210000   26.310000   296  1430
  1439  HC     7.240000   15.570000   28.000000   296  1430
  1440  H1     8.570000   13.650000   28.120000   298  1431
  1441  H1     6.920000   13.110000   28.420000   298  1431
  1442  H      7.050000   11.750000   26.580000   300  1432
  1443  H     10.450000   13.180000   25.110000   303  1434
  1444  H      9.670000   14.010000   26.460000   303  1434
  1445  H      9.230000   11.620000   23.920000   303  1435
  1446  H      7.850000   10.950000   24.690000   303  1435
  1447  N      3.220000   15.620000   24.990000   122  1425  1448  1451
  1448  CT     1.880000   15.430000   24.480000   123  1447  1449  1452  1453
  1449  C      1.460000   13.980000   24.680000   124  1448  1450  1468
  1450  O      2.140000   13.070000   24.220000   126  1449
  1451  H      4.020000   15.360000   24.420000   125  1447
  1452  H1     1.190000   16.070000   25.020000   127  1448
  1453  CT     1.800000   15.820000   23.000000   128  1448  1454  1461  1462
  1454  CA     2.100000   17.270000   22.700000   130  1453  1455  1456
  1455  CA     3.420000   17.710000   22.610000   131  1454  1457  1463
  1456  CA     1.050000   18.180000   22.500000   131  1454  1458  1464
  1457  CA     3.690000   19.050000   22.330000   133  1455  1459  1465
  1458  CA     1.320000   19.520000   22.200000   133  1456  1459  1466
  1459  C      2.650000   19.960000   22.110000   135  1457  1458  1460
  1460  OH     2.920000   21.250000   21.830000   136  1459  1467
  1461  HC     2.490000   15.200000   22.430000   129  1453
  1462  HC     0.800000   15.590000   22.640000   129  1453
  1463  HA     4.250000   17.030000   22.760000   132  1455
  1464  HA     0.030000   17.830000   22.560000   132  1456
  1465  HA     4.710000   19.370000   22.330000   134  1457
  1466  HA     0.540000   20.250000   22.030000   134  1458
  1467  HO     3.900000   21.400000   21.870000   137  1460
  1468  N      0.330000   13.770000   25.340000   107  1449  1469  1472
  1469  CT    -0.170000   12.430000   25.660000   108  1468  1470  1473  1474
  1470  C     -1.500000   12.180000   24.950000   109  1469  1471  1488
  1471  O     -2.210000   13.130000   24.590000   111  1470
  1472  H     -0.200000   14.560000   25.680000   110  1468
  1473  H1     0.530000   11.690000   25.310000   112  1469
  1474  CT    -0.340000   12.260000   27.170000   113  1469  1475  1481  1482
  1475  CA     0.970000   12.150000   27.920000   115  1474  1476  1477
  1476  CA     1.610000   13.300000   28.370000   116  1475  1478  1483
  1477  CA     1.550000   10.900000   28.140000   116  1475  1479  1484
  1478  CA     2.830000   13.200000   29.050000   118  1476  1480  1485
  1479  CA     2.770000   10.800000   28.820000   118  1477  1480  1486
  1480  CA     3.420000   11.950000   29.280000   120  1478  1479  1487
  1481  HC    -0.920000   13.090000   27.570000   114  1474
  1482  HC    -0.910000   11.350000   27.360000   114  1474
  1483  HA     1.180000   14.270000   28.180000   117  1476
  1484  HA     1.070000    9.990000   27.790000   117  1477
  1485  HA     3.300000   14.100000   29.400000   119  1478
  1486  HA     3.210000    9.820000   28.980000   119  1479
  1487  HA     4.360000   11.860000   29.800000   121  1480
  1488  N     -1.820000   10.900000   24.780000    27  1470  1489  1492
  1489  CT    -3.090000   10.470000   24.210000    28  1488  1490  1493  1494
  1490  C     -4.230000   11.210000   24.890000    29  1489  1491  1507
  1491  O     -4.320000   11.230000   26.120000    31  1490
  1492  H     -1.180000   10.210000   25.160000    30  1488
  1493  H1    -3.090000   10.730000   23.150000    32  1489
  1494  CT    -3.240000    8.950000   24.360000    33  1489  1495  1498  1499
  1495  CT    -4.560000    8.400000   23.790000    35  1494  1496  1497  1500
  1496  CT    -4.650000    8.650000   22.290000    37  1495  1501  1502  1503
  1497  CT    -4.660000    6.890000   24.060000    39  1495  1504  1505  1506
  1498  HC    -2.400000    8.450000   23.860000    34  1494
  1499  HC    -3.190000    8.700000   25.420000    34  1494
  1500  HC    -5.400000    8.880000   24.280000    36  1495
  1501  HC    -5.560000    8.220000   21.900000    38  1496
  1502  HC    -4.690000    9.710000   22.080000    38  1496
  1503  HC    -3.800000    8.210000   21.770000    38  1496
  1504  HC    -5.590000    6.510000   23.660000    40  1497
  1505  HC    -3.820000    6.380000   23.580000    40  1497
  1506  HC    -4.630000    6.710000   25.130000    40  1497
  1507  N     -5.100000   11.820000   24.110000   210  1490  1508  1511
  1508  CT    -6.310000   12.480000   24.570000   211  1507  1509  1512  1513
  1509  C     -7.500000   11.770000   23.930000   212  1508  1510  1519
  1510  O     -7.880000   12.080000   22.800000   214  1509
  1511  H     -4.940000   11.760000   23.110000   213  1507
  1512  H1    -6.380000   12.430000   25.650000   215  1508
  1513  CT    -6.290000   13.970000   24.210000   216  1508  1514  1517  1518
  1514  C     -7.500000   14.720000   24.750000   218  1513  1515  1516
  1515  O2    -8.430000   14.090000   25.280000   219  1514
  1516  O2    -7.510000   15.960000   24.550000   219  1514
  1517  HC    -5.380000   14.400000   24.650000   217  1513
  1518  HC    -6.230000   14.090000   23.130000   217  1513
  1519  N     -8.080000   10.770000   24.600000    96  1509  1520  1526
  1520  CT    -9.070000    9.900000   23.970000    97  1519  1521  1523  1524
  1521  C    -10.370000   10.610000   23.620000    98  1520  1522  1533
  1522  O    -11.130000   10.130000   22.780000    99  1521
  1523  H1    -8.660000    9.480000   23.050000   100  1520
  1524  CT    -9.280000    8.760000   24.970000   101  1520  1525  1527  1528
  1525  CT    -8.840000    9.350000   26.320000   103  1524  1526  1529  1530
  1526  CT    -7.770000   10.370000   25.970000   105  1519  1525  1531  1532
  1527  HC    -8.620000    7.940000   24.710000   102  1524
  1528  HC   -10.310000    8.410000   24.990000   102  1524
  1529  HC    -8.460000    8.580000   26.990000   104  1525
  1530  HC    -9.690000    9.860000   26.780000   104  1525
  1531  H1    -6.790000    9.900000   26.000000   106  1526
  1532  H1    -7.820000   11.210000   26.660000   106  1526
  1533  N    -10.620000   11.790000   24.220000    55  1521  1534  1537
  1534  CT   -11.760000   12.620000   23.830000    56  1533  1535  1538  1539
  1535  C    -11.650000   13.060000   22.370000    57  1534  1536  1544
  1536  O    -12.660000   13.360000   21.730000    59  1535
  1537  H     -9.900000   12.210000   24.790000    58  1533
  1538  H1   -12.670000   12.030000   23.930000    60  1534
  1539  CT   -11.880000   13.830000   24.760000    61  1534  1540  1541  1542
  1540  OH   -10.940000   14.840000   24.430000    63  1539  1543
  1541  H1   -12.880000   14.250000   24.670000    62  1539
  1542  H1   -11.730000   13.520000   25.800000    62  1539
  1543  HO   -10.630000   15.250000   25.260000    64  1540
  1544  N    -10.440000   13.020000   21.800000     1  1535  1545  1548
  1545  CT   -10.200000   13.300000   20.380000     2  1544  1546  1549  1550
  1546  C    -10.380000   12.070000   19.500000     3  1545  1547  1551
  1547  O    -10.300000   12.210000   18.290000     5  1546
  1548  H     -9.650000   12.690000   22.350000     4  1544
  1549  H1   -10.850000   14.090000   20.020000     6  1545
  1550  H1    -9.170000   13.610000   20.250000     6  1545
  1551  N    -10.660000   10.910000   20.090000   210  1546  1552  1555
  1552  CT   -10.580000    9.610000   19.440000   211  1551  1553  1556  1557
  1553  C     -9.130000    9.140000   19.370000   212  1552  1554  1563
  1554  O     -8.200000    9.940000   19.380000   214  1553
  1555  H    -10.610000   10.880000   21.100000   213  1551
  1556  H1   -11.140000    8.900000   20.050000   215  1552
  1557  CT   -11.160000    9.570000   18.010000   216  1552  1558  1561  1562
  1558  C    -12.620000    9.990000   17.890000   218  1557  1559  1560
  1559  O2   -13.320000   10.040000   18.930000   219  1558
  1560  O2   -13.060000   10.250000   16.750000   219  1558
  1561  HC   -10.530000   10.100000   17.290000   217  1557
  1562  HC   -11.130000    8.530000   17.690000   217  1557
  1563  N     -8.930000    7.820000   19.300000    27  1553  1564  1567
  1564  CT    -7.630000    7.240000   18.980000    28  1563  1565  1568  1569
  1565  C     -7.240000    7.650000   17.560000    29  1564  1566  1582
  1566  O     -8.080000    7.800000   16.670000    31  1565
  1567  H     -9.750000    7.250000   19.210000    30  1563
  1568  H1    -6.870000    7.640000   19.640000    32  1564
  1569  CT    -7.720000    5.710000   19.130000    33  1564  1570  1573  1574
  1570  CT    -7.420000    5.160000   20.530000    35  1569  1571  1572  1575
  1571  CT    -7.890000    6.090000   21.650000    37  1570  1576  1577  1578
  1572  CT    -8.060000    3.790000   20.710000    39  1570  1579  1580  1581
  1573  HC    -8.710000    5.380000   18.810000    34  1569
  1574  HC    -7.000000    5.250000   18.450000    34  1569
  1575  HC    -6.340000    5.050000   20.630000    36  1570
  1576  HC    -7.680000    5.620000   22.620000    38  1571
  1577  HC    -7.390000    7.050000   21.630000    38  1571
  1578  HC    -8.970000    6.250000   21.580000    38  1571
  1579  HC    -7.800000    3.370000   21.690000    40  1572
  1580  HC    -9.150000    3.870000   20.640000    40  1572
  1581  HC    -7.710000    3.110000   19.940000    40  1572
  1582  N     -5.930000    7.810000   17.340000   107  1565  1583  1586
  1583  CT    -5.370000    8.040000   16.030000   108  1582  1584  1587  1588
  1584  C     -5.320000    6.720000   15.270000   109  1583  1585  1602
  1585  O     -4.980000    5.680000   15.840000   111  1584
  1586  H     -5.310000    7.620000   18.130000   110  1582
  1587  H1    -6.010000    8.740000   15.480000   112  1583
  1588  CT    -3.980000    8.670000   16.180000   113  1583  1589  1595  1596
  1589  CA    -3.370000    9.100000   14.870000   115  1588  1590  1591
  1590  CA    -3.770000   10.300000   14.280000   116  1589  1592  1597
  1591  CA    -2.430000    8.290000   14.230000   116  1589  1593  1598
  1592  CA    -3.220000   10.700000   13.050000   118  1590  1594  1599
  1593  CA    -1.860000    8.690000   13.020000   118  1591  1594  1600
  1594  CA    -2.260000    9.900000   12.420000   120  1592  1593  1601
  1595  HC    -4.070000    9.550000   16.830000   114  1588
  1596  HC    -3.320000    7.960000   16.680000   114  1588
  1597  HA    -4.510000   10.930000   14.770000   117  1590
  1598  HA    -2.120000    7.350000   14.680000   117  1591
  1599  HA    -3.540000   11.630000   12.600000   119  1592
  1600  HA    -1.120000    8.070000   12.540000   119  1593
  1601  HA    -1.830000   10.210000   11.480000   121  1594
  1602  N     -5.670000    6.720000   13.990000   220  1584  1603  1606
  1603  CT    -5.680000    5.510000   13.190000   221  1602  1604  1607  1608
  1604  C     -5.290000    5.830000   11.750000   222  1603  1605  1616
  1605  O     -5.850000    6.730000   11.120000   224  1604
  1606  H     -5.980000    7.590000   13.570000   223  1602
  1607  H1    -4.940000    4.820000   13.590000   225  1603
  1608  CT    -7.060000    4.810000   13.270000   226  1603  1609  1612  1613
  1609  C     -7.000000    3.410000   12.700000   228  1608  1610  1611
  1610  O     -7.220000    3.200000   11.520000   229  1609
  1611  N     -6.700000    2.420000   13.520000   230  1609  1614  1615
  1612  HC    -7.380000    4.760000   14.310000   227  1608
  1613  HC    -7.800000    5.390000   12.710000   227  1608
  1614  H     -6.700000    1.500000   13.110000   231  1611
  1615  H     -6.600000    2.600000   14.500000   231  1611
  1616  N     -4.310000    5.100000   11.230000   220  1604  1617  1620
  1617  CT    -3.790000    5.260000    9.880000   221  1616  1618  1621  1622
  1618  C     -4.760000    4.680000    8.850000   222  1617  1619  1630
  1619  O     -4.610000    4.920000    7.660000   224  1618
  1620  H     -3.890000    4.400000   11.830000   223  1616
  1621  H1    -3.700000    6.320000    9.650000   225  1617
  1622  CT    -2.410000    4.610000    9.750000   226  1617  1623  1626  1627
  1623  C     -1.350000    5.350000   10.550000   228  1622  1624  1625
  1624  O     -1.010000    6.480000   10.230000   229  1623
  1625  N     -0.830000    4.720000   11.570000   230  1623  1628  1629
  1626  HC    -2.460000    3.560000   10.050000   227  1622
  1627  HC    -2.090000    4.630000    8.710000   227  1622
  1628  H     -0.180000    5.200000   12.200000   231  1625
  1629  H     -1.150000    3.780000   11.780000   231  1625
  1630  N     -5.770000    3.940000    9.310000     1  1618  1631  1634
  1631  CT    -6.740000    3.260000    8.460000     2  1630  1632  1635  1636
  1632  C     -7.530000    4.220000    7.580000     3  1631  1633  1637
  1633  O     -8.010000    3.820000    6.530000     5  1632
  1634  H     -5.860000    3.770000   10.300000     4  1630
  1635  H1    -6.230000    2.540000    7.820000     6  1631
  1636  H1    -7.440000    2.710000    9.090000     6  1631
  1637  N     -7.630000    5.500000    7.990000   122  1632  1638  1641
  1638  CT    -8.210000    6.550000    7.160000   123  1637  1639  1642  1643
  1639  C     -7.560000    6.540000    5.780000   124  1638  1640  1658
  1640  O     -8.240000    6.630000    4.770000   126  1639
  1641  H     -7.270000    5.740000    8.900000   125  1637
  1642  H1    -9.280000    6.370000    7.020000   127  1638
  1643  CT    -8.010000    7.940000    7.790000   128  1638  1644  1651  1652
  1644  CA    -9.060000    8.300000    8.810000   130  1643  1645  1646
  1645  CA   -10.310000    8.800000    8.410000   131  1644  1647  1653
  1646  CA    -8.790000    8.140000   10.170000   131  1644  1648  1654
  1647  CA   -11.280000    9.140000    9.370000   133  1645  1649  1655
  1648  CA    -9.750000    8.470000   11.140000   133  1646  1649  1656
  1649  C    -10.990000    8.970000   10.740000   135  1647  1648  1650
  1650  OH   -11.900000    9.290000   11.680000   136  1649  1657
  1651  HC    -7.020000    8.000000    8.240000   129  1643
  1652  HC    -8.050000    8.700000    7.010000   129  1643
  1653  HA   -10.520000    8.930000    7.360000   132  1645
  1654  HA    -7.820000    7.800000   10.490000   132  1646
  1655  HA   -12.240000    9.520000    9.060000   134  1647
  1656  HA    -9.550000    8.370000   12.200000   134  1648
  1657  HO   -12.720000    9.650000   11.330000   137  1650
  1658  N     -6.220000    6.450000    5.750000   287  1639  1659  1662
  1659  CT    -5.470000    6.450000    4.500000   288  1658  1660  1663  1664
  1660  C     -5.910000    5.290000    3.610000   289  1659  1661  1682
  1661  O     -6.040000    5.450000    2.400000   291  1660
  1662  H     -5.740000    6.310000    6.630000   290  1658
  1663  H1    -5.670000    7.360000    3.940000   292  1659
  1664  CT    -3.970000    6.300000    4.740000   293  1659  1665  1671  1672
  1665  CT    -3.290000    7.540000    5.290000   295  1664  1666  1673  1674
  1666  CT    -1.820000    7.200000    5.560000   297  1665  1667  1675  1676
  1667  N2    -1.130000    8.360000    6.110000   299  1666  1668  1677
  1668  CA    -0.640000    9.350000    5.410000   301  1667  1669  1670
  1669  N2    -0.730000    9.330000    4.110000   302  1668  1678  1679
  1670  N2    -0.060000   10.350000    6.010000   302  1668  1680  1681
  1671  HC    -3.770000    5.450000    5.390000   294  1664
  1672  HC    -3.490000    6.080000    3.780000   294  1664
  1673  HC    -3.370000    8.350000    4.570000   296  1665
  1674  HC    -3.770000    7.840000    6.230000   296  1665
  1675  H1    -1.780000    6.380000    6.290000   298  1666
  1676  H1    -1.340000    6.850000    4.640000   298  1666
  1677  H     -1.130000    8.470000    7.110000   300  1667
  1678  H     -0.320000   10.070000    3.580000   303  1669
  1679  H     -1.200000    8.580000    3.640000   303  1669
  1680  H      0.350000   11.070000    5.440000   303  1670
  1681  H      0.090000   10.320000    7.010000   303  1670
  1682  N     -6.090000    4.120000    4.220000   122  1660  1683  1686
  1683  CT    -6.190000    2.860000    3.500000   123  1682  1684  1687  1688
  1684  C     -7.450000    2.860000    2.650000   124  1683  1685  1703
  1685  O     -7.420000    2.530000    1.470000   126  1684
  1686  H     -6.070000    4.130000    5.230000   125  1682
  1687  H1    -5.350000    2.750000    2.830000   127  1683
  1688  CT    -6.205789    1.673399    4.462498   128  1683  1689  1696  1697
  1689  CA    -4.858569    1.265712    5.026520   130  1688  1690  1691
  1690  CA    -4.164809    2.133455    5.889836   131  1689  1692  1698
  1691  CA    -4.304194    0.011578    4.701519   131  1689  1693  1699
  1692  CA    -2.916282    1.770959    6.421344   133  1690  1694  1700
  1693  CA    -3.053971   -0.360185    5.231981   133  1691  1694  1701
  1694  C     -2.358801    0.523680    6.082439   135  1692  1693  1695
  1695  OH    -1.144394    0.176462    6.566155   136  1694  1702
  1696  HC    -6.867938    1.930669    5.281026   129  1688
  1697  HC    -6.635301    0.814367    3.944605   129  1688
  1698  HA    -4.584911    3.089957    6.136999   132  1690
  1699  HA    -4.830153   -0.664846    4.038527   132  1691
  1700  HA    -2.380614    2.443621    7.074154   134  1692
  1701  HA    -2.614534   -1.316852    4.995282   134  1693
  1702  HO    -0.879275    0.709104    7.339110   137  1695
  1703  N     -8.580000    3.240000    3.240000    27  1684  1704  1707
  1704  CT    -9.850000    3.200000    2.520000    28  1703  1705  1708  1709
  1705  C     -9.870000    4.240000    1.410000    29  1704  1706  1722
  1706  O    -10.450000    4.010000    0.360000    31  1705
  1707  H     -8.560000    3.500000    4.220000    30  1703
  1708  H1    -9.950000    2.250000    2.000000    32  1704
  1709  CT   -11.000000    3.380000    3.530000    33  1704  1710  1713  1714
  1710  CT   -11.780000    2.090000    3.790000    35  1709  1711  1712  1715
  1711  CT   -10.840000    0.910000    4.050000    37  1710  1716  1717  1718
  1712  CT   -12.720000    2.270000    4.990000    39  1710  1719  1720  1721
  1713  HC   -10.620000    3.780000    4.470000    34  1709
  1714  HC   -11.710000    4.110000    3.140000    34  1709
  1715  HC   -12.380000    1.860000    2.910000    36  1710
  1716  HC   -11.430000    0.040000    4.380000    38  1711
  1717  HC   -10.310000    0.600000    3.160000    38  1711
  1718  HC   -10.140000    1.160000    4.830000    38  1711
  1719  HC   -13.280000    1.350000    5.170000    40  1712
  1720  HC   -12.140000    2.510000    5.890000    40  1712
  1721  HC   -13.420000    3.080000    4.790000    40  1712
  1722  N     -9.170000    5.360000    1.610000   220  1705  1723  1726
  1723  CT    -9.100000    6.370000    0.560000   221  1722  1724  1727  1728
  1724  C     -8.200000    5.880000   -0.590000   222  1723  1725  1736
  1725  O     -8.360000    6.340000   -1.720000   224  1724
  1726  H     -8.760000    5.540000    2.510000   223  1722
  1727  H1   -10.090000    6.500000    0.120000   225  1723
  1728  CT    -8.650000    7.730000    1.120000   226  1723  1729  1732  1733
  1729  C     -9.830000    8.650000    1.370000   228  1728  1730  1731
  1730  O    -10.690000    8.360000    2.180000   229  1729
  1731  N     -9.890000    9.770000    0.680000   230  1729  1734  1735
  1732  HC    -8.090000    7.590000    2.040000   227  1728
  1733  HC    -8.010000    8.190000    0.390000   227  1728
  1734  H    -10.680000   10.340000    0.890000   231  1731
  1735  H     -9.220000   10.000000   -0.040000   231  1731
  1736  N     -7.310000    4.910000   -0.330000   138  1724  1737  1740
  1737  CT    -6.530000    4.260000   -1.390000   139  1736  1738  1741  1742
  1738  C     -7.430000    3.540000   -2.390000   140  1737  1739  1760
  1739  O     -7.010000    3.280000   -3.510000   142  1738
  1740  H     -7.200000    4.570000    0.620000   141  1736
  1741  H1    -6.030000    5.040000   -1.970000   143  1737
  1742  CT    -5.400680    3.355158   -0.876984   144  1737  1743  1752  1753
  1743  C*    -4.341649    3.989815   -0.022863   146  1742  1744  1745
  1744  CW    -4.025623    5.306967    0.026828   147  1743  1746  1754
  1745  CB    -3.465083    3.331881    0.941864   149  1743  1747  1748
  1746  NA    -3.042738    5.506988    0.978589   150  1744  1747  1755
  1747  CN    -2.698709    4.331799    1.607040   152  1745  1746  1749
  1748  CA    -3.268049    1.995822    1.353551   153  1745  1750  1756
  1749  CA    -1.834726    4.036943    2.670939   155  1747  1751  1757
  1750  CA    -2.380515    1.682426    2.399885   157  1748  1751  1758
  1751  CA    -1.681778    2.699299    3.072343   159  1749  1750  1759
  1752  HC    -5.826541    2.511472   -0.342032   145  1742
  1753  HC    -4.892309    2.935994   -1.743912   145  1742
  1754  H4    -4.512920    6.087747   -0.547117   148  1744
  1755  H     -2.675067    6.415398    1.246020   151  1746
  1756  HA    -3.834379    1.211035    0.876170   154  1748
  1757  HA    -1.297845    4.829450    3.166587   156  1749
  1758  HA    -2.260664    0.654647    2.713223   158  1750
  1759  HA    -1.034223    2.443047    3.897461   160  1751
  1760  N     -8.680000    3.250000   -2.000000    27  1738  1761  1764
  1761  CT    -9.650000    2.670000   -2.910000    28  1760  1762  1765  1766
  1762  C    -10.010000    3.640000   -4.030000    29  1761  1763  1779
  1763  O    -10.500000    3.220000   -5.070000    31  1762
  1764  H     -8.980000    3.480000   -1.060000    30  1760
  1765  H1    -9.200000    1.800000   -3.410000    32  1761
  1766  CT   -10.920000    2.230000   -2.160000    33  1761  1767  1770  1771
  1767  CT   -10.730000    1.010000   -1.240000    35  1766  1768  1769  1772
  1768  CT   -12.020000    0.740000   -0.470000    37  1767  1773  1774  1775
  1769  CT   -10.360000   -0.230000   -2.060000    39  1767  1776  1777  1778
  1770  HC   -11.340000    3.070000   -1.620000    34  1766
  1771  HC   -11.660000    1.950000   -2.910000    34  1766
  1772  HC    -9.940000    1.220000   -0.520000    36  1767
  1773  HC   -11.890000   -0.130000    0.170000    38  1768
  1774  HC   -12.260000    1.600000    0.150000    38  1768
  1775  HC   -12.840000    0.560000   -1.170000    38  1768
  1776  HC   -10.300000   -1.100000   -1.400000    40  1769
  1777  HC   -11.120000   -0.420000   -2.820000    40  1769
  1778  HC    -9.400000   -0.110000   -2.540000    40  1769
  1779  N     -9.740000    4.940000   -3.830000    41  1762  1780  1783
  1780  CT    -9.720000    5.910000   -4.920000    42  1779  1781  1784  1785
  1781  C     -8.330000    5.900000   -5.550000    43  1780  1782  1798
  1782  O     -8.200000    5.670000   -6.750000    45  1781
  1783  H     -9.340000    5.210000   -2.950000    44  1779
  1784  H1   -10.440000    5.610000   -5.700000    46  1780
  1785  CT   -10.090000    7.330000   -4.450000    47  1780  1786  1787  1789
  1786  CT   -11.530000    7.390000   -3.920000    49  1785  1788  1790  1791
  1787  CT    -9.890000    8.330000   -5.610000    51  1785  1792  1793  1794
  1788  CT   -11.840000    8.700000   -3.170000    53  1786  1795  1796  1797
  1789  HC    -9.420000    7.620000   -3.640000    48  1785
  1790  HC   -12.240000    7.270000   -4.740000    50  1786
  1791  HC   -11.690000    6.570000   -3.210000    50  1786
  1792  HC   -10.180000    9.340000   -5.310000    52  1787
  1793  HC    -8.850000    8.380000   -5.920000    52  1787
  1794  HC   -10.500000    8.040000   -6.470000    52  1787
  1795  HC   -12.850000    8.650000   -2.760000    54  1788
  1796  HC   -11.140000    8.830000   -2.350000    54  1788
  1797  HC   -11.780000    9.560000   -3.840000    54  1788
  1798  N     -7.310000    6.170000   -4.740000   210  1781  1799  1802
  1799  CT    -6.010000    6.580000   -5.250000   211  1798  1800  1803  1804
  1800  C     -5.420000    5.470000   -6.120000   212  1799  1801  1810
  1801  O     -4.990000    5.710000   -7.240000   214  1800
  1802  H     -7.560000    6.480000   -3.800000   213  1798
  1803  H1    -6.140000    7.460000   -5.880000   215  1799
  1804  CT    -5.024367    6.902890   -4.112330   216  1799  1805  1808  1809
  1805  C     -5.438668    7.977065   -3.102926   218  1804  1806  1807
  1806  O2    -6.512853    8.607179   -3.202617   219  1805
  1807  O2    -4.633123    8.187856   -2.163149   219  1805
  1808  HC    -4.811455    5.987965   -3.558483   217  1804
  1809  HC    -4.085950    7.223714   -4.567897   217  1804
  1810  N     -5.370000    4.250000   -5.600000    15  1800  1811  1814
  1811  CT    -4.650000    3.150000   -6.230000    16  1810  1812  1815  1816
  1812  C     -5.300000    2.810000   -7.570000    17  1811  1813  1826
  1813  O     -4.610000    2.810000   -8.590000    19  1812
  1814  H     -5.880000    4.090000   -4.740000    18  1810
  1815  H1    -3.640000    3.470000   -6.460000    20  1811
  1816  CT    -4.510614    1.950164   -5.268611    21  1811  1817  1818  1819
  1817  CT    -4.269896    0.581605   -5.919702    23  1816  1820  1821  1822
  1818  CT    -3.405890    2.233046   -4.243367    25  1816  1823  1824  1825
  1819  HC    -5.428344    1.858300   -4.715072    22  1816
  1820  HC    -3.382532    0.597703   -6.541846    24  1817
  1821  HC    -4.148388   -0.175440   -5.144841    24  1817
  1822  HC    -5.126569    0.300991   -6.531649    24  1817
  1823  HC    -3.617301    3.167051   -3.724601    26  1818
  1824  HC    -3.361478    1.428551   -3.509415    26  1818
  1825  HC    -2.439953    2.317543   -4.735615    26  1818
  1826  N     -6.610000    2.540000   -7.630000    96  1812  1827  1833
  1827  CT    -7.270000    2.300000   -8.920000    97  1826  1828  1830  1831
  1828  C     -7.040000    3.410000   -9.950000    98  1827  1829  1840
  1829  O     -6.830000    3.120000  -11.130000    99  1828
  1830  H1    -6.910000    1.360000   -9.320000   100  1827
  1831  CT    -8.750000    2.150000   -8.560000   101  1827  1832  1834  1835
  1832  CT    -8.700000    1.610000   -7.130000   103  1831  1833  1836  1837
  1833  CT    -7.540000    2.360000   -6.520000   105  1826  1832  1838  1839
  1834  HC    -9.280000    1.480000   -9.230000   102  1831
  1835  HC    -9.240000    3.130000   -8.550000   102  1831
  1836  HC    -8.450000    0.550000   -7.170000   104  1832
  1837  HC    -9.650000    1.730000   -6.620000   104  1832
  1838  H1    -7.160000    1.730000   -5.730000   106  1833
  1839  H1    -7.880000    3.320000   -6.130000   106  1833
  1840  N     -7.080000    4.670000   -9.520000   258  1828  1841  1844
  1841  CT    -7.000000    5.800000  -10.440000   259  1840  1842  1845  1846
  1842  C     -5.570000    6.020000  -10.920000   260  1841  1843  1857
  1843  O     -5.350000    6.300000  -12.090000   262  1842
  1844  H     -7.280000    4.850000   -8.540000   261  1840
  1845  H1    -7.590000    5.590000  -11.330000   263  1841
  1846  CT    -7.550000    7.080000   -9.790000   264  1841  1847  1850  1851
  1847  CT    -9.050000    7.020000   -9.500000   266  1846  1848  1852  1853
  1848  S    -10.080000    6.710000  -10.950000   268  1847  1849
  1849  CT   -10.390000    4.930000  -10.800000   269  1848  1854  1855  1856
  1850  HC    -7.010000    7.270000   -8.860000   265  1846
  1851  HC    -7.370000    7.920000  -10.470000   265  1846
  1852  H1    -9.260000    6.240000   -8.770000   267  1847
  1853  H1    -9.340000    7.970000   -9.060000   267  1847
  1854  H1   -11.040000    4.600000  -11.620000   270  1849
  1855  H1    -9.460000    4.380000  -10.850000   270  1849
  1856  H1   -10.890000    4.720000   -9.850000   270  1849
  1857  N     -4.590000    5.850000  -10.030000    27  1842  1858  1861
  1858  CT    -3.180000    6.000000  -10.390000    28  1857  1859  1862  1863
  1859  C     -2.790000    4.920000  -11.400000    29  1858  1860  1876
  1860  O     -2.090000    5.190000  -12.370000    31  1859
  1861  H     -4.840000    5.650000   -9.060000    30  1857
  1862  H1    -3.030000    6.970000  -10.870000    32  1858
  1863  CT    -2.293883    5.865820   -9.135297    33  1858  1864  1867  1868
  1864  CT    -2.347545    7.048052   -8.151743    35  1863  1865  1866  1869
  1865  CT    -1.713877    6.633655   -6.819733    37  1864  1870  1871  1872
  1866  CT    -1.599751    8.264763   -8.679998    39  1864  1873  1874  1875
  1867  HC    -2.593466    4.956763   -8.611180    34  1863
  1868  HC    -1.258046    5.733047   -9.451647    34  1863
  1869  HC    -3.374496    7.349561   -7.972391    36  1864
  1870  HC    -0.654664    6.415475   -6.961141    38  1865
  1871  HC    -1.831837    7.436564   -6.099523    38  1865
  1872  HC    -2.220851    5.748665   -6.435354    38  1865
  1873  HC    -1.637697    9.066450   -7.948644    40  1866
  1874  HC    -0.565338    8.003506   -8.886598    40  1866
  1875  HC    -2.076547    8.614224   -9.592759    40  1866
  1876  N     -3.250000    3.690000  -11.180000    27  1859  1877  1880
  1877  CT    -2.950000    2.570000  -12.060000    28  1876  1878  1881  1882
  1878  C     -3.660000    2.760000  -13.400000    29  1877  1879  1895
  1879  O     -3.100000    2.500000  -14.460000    31  1878
  1880  H     -3.800000    3.540000  -10.340000    30  1876
  1881  H1    -1.880000    2.540000  -12.280000    32  1877
  1882  CT    -3.380000    1.260000  -11.380000    33  1877  1883  1886  1887
  1883  CT    -2.580000    0.900000  -10.130000    35  1882  1884  1885  1888
  1884  CT    -3.180000   -0.340000   -9.450000    37  1883  1889  1890  1891
  1885  CT    -1.110000    0.650000  -10.450000    39  1883  1892  1893  1894
  1886  HC    -4.440000    1.320000  -11.140000    34  1882
  1887  HC    -3.250000    0.460000  -12.100000    34  1882
  1888  HC    -2.620000    1.720000   -9.430000    36  1883
  1889  HC    -2.610000   -0.580000   -8.550000    38  1884
  1890  HC    -4.210000   -0.150000   -9.170000    38  1884
  1891  HC    -3.140000   -1.190000  -10.120000    38  1884
  1892  HC    -0.590000    0.340000   -9.540000    40  1885
  1893  HC    -1.020000   -0.140000  -11.200000    40  1885
  1894  HC    -0.650000    1.560000  -10.810000    40  1885
  1895  N     -4.890000    3.260000  -13.360000   107  1878  1896  1899
  1896  CT    -5.710000    3.490000  -14.530000   108  1895  1897  1900  1901
  1897  C     -5.090000    4.540000  -15.450000   109  1896  1898  1915
  1898  O     -5.120000    4.390000  -16.670000   111  1897
  1899  H     -5.300000    3.420000  -12.440000   110  1895
  1900  H1    -5.740000    2.550000  -15.070000   112  1896
  1901  CT    -7.110000    3.940000  -14.090000   113  1896  1902  1908  1909
  1902  CA    -8.200000    3.830000  -15.110000   115  1901  1903  1904
  1903  CA    -8.140000    2.840000  -16.110000   116  1902  1905  1910
  1904  CA    -9.320000    4.670000  -15.050000   116  1902  1906  1911
  1905  CA    -9.180000    2.700000  -17.030000   118  1903  1907  1912
  1906  CA   -10.360000    4.530000  -15.970000   118  1904  1907  1913
  1907  CA   -10.290000    3.550000  -16.980000   120  1905  1906  1914
  1908  HC    -7.450000    3.250000  -13.320000   114  1901
  1909  HC    -7.090000    4.940000  -13.660000   114  1901
  1910  HA    -7.320000    2.150000  -16.200000   117  1903
  1911  HA    -9.390000    5.420000  -14.270000   117  1904
  1912  HA    -9.100000    1.930000  -17.790000   119  1905
  1913  HA   -11.220000    5.180000  -15.920000   119  1906
  1914  HA   -11.090000    3.450000  -17.690000   121  1907
  1915  N     -4.580000    5.620000  -14.860000   244  1897  1916  1919
  1916  CT    -4.340000    6.840000  -15.620000   245  1915  1917  1920  1921
  1917  C     -3.220000    6.640000  -16.630000   246  1916  1918  1932
  1918  O     -3.210000    7.280000  -17.680000   248  1917
  1919  H     -4.660000    5.700000  -13.840000   247  1915
  1920  H1    -5.240000    7.040000  -16.200000   249  1916
  1921  CT    -4.110000    8.050000  -14.710000   250  1916  1922  1926  1927
  1922  CT    -2.760000    8.070000  -13.990000   252  1921  1923  1928  1929
  1923  C     -2.570000    9.340000  -13.190000   254  1922  1924  1925
  1924  O     -2.330000    9.320000  -11.990000   255  1923
  1925  N     -2.650000   10.480000  -13.840000   256  1923  1930  1931
  1926  HC    -4.180000    8.940000  -15.340000   251  1921
  1927  HC    -4.910000    8.110000  -13.970000   251  1921
  1928  HC    -2.740000    7.240000  -13.290000   253  1922
  1929  HC    -1.950000    7.960000  -14.690000   253  1922
  1930  H     -2.580000   11.300000  -13.250000   257  1925
  1931  H     -2.830000   10.560000  -14.830000   257  1925
  1932  N     -2.260000    5.750000  -16.330000    41  1917  1933  1936
  1933  CT    -1.140000    5.540000  -17.250000    42  1932  1934  1937  1938
  1934  C     -1.660000    4.980000  -18.570000    43  1933  1935  1951
  1935  O     -1.080000    5.240000  -19.620000    45  1934
  1936  H     -2.300000    5.260000  -15.450000    44  1932
  1937  H1    -0.690000    6.510000  -17.470000    46  1933
  1938  CT    -0.050000    4.660000  -16.620000    47  1933  1939  1940  1942
  1939  CT     1.210000    4.630000  -17.510000    49  1938  1941  1943  1944
  1940  CT    -0.560000    3.240000  -16.350000    51  1938  1945  1946  1947
  1941  CT     2.470000    4.210000  -16.750000    53  1939  1948  1949  1950
  1942  HC     0.230000    5.120000  -15.670000    48  1938
  1943  HC     1.050000    3.950000  -18.350000    50  1939
  1944  HC     1.380000    5.620000  -17.930000    50  1939
  1945  HC     0.220000    2.630000  -15.890000    52  1940
  1946  HC    -1.380000    3.320000  -15.660000    52  1940
  1947  HC    -0.880000    2.750000  -17.260000    52  1940
  1948  HC     3.330000    4.240000  -17.430000    54  1941
  1949  HC     2.660000    4.880000  -15.920000    54  1941
  1950  HC     2.380000    3.190000  -16.380000    54  1941
  1951  N     -2.790000    4.270000  -18.520000    27  1934  1952  1955
  1952  CT    -3.380000    3.640000  -19.690000    28  1951  1953  1956  1957
  1953  C     -4.010000    4.670000  -20.620000    29  1952  1954  1970
  1954  O     -4.420000    4.340000  -21.720000    31  1953
  1955  H     -3.260000    4.160000  -17.630000    30  1951
  1956  H1    -2.610000    3.140000  -20.280000    32  1952
  1957  CT    -4.440000    2.600000  -19.250000    33  1952  1958  1961  1962
  1958  CT    -3.890000    1.460000  -18.390000    35  1957  1959  1960  1963
  1959  CT    -5.010000    0.460000  -18.050000    37  1958  1964  1965  1966
  1960  CT    -2.760000    0.730000  -19.120000    39  1958  1967  1968  1969
  1961  HC    -5.260000    3.100000  -18.740000    34  1957
  1962  HC    -4.860000    2.160000  -20.160000    34  1957
  1963  HC    -3.500000    1.860000  -17.460000    36  1958
  1964  HC    -4.610000   -0.320000  -17.420000    38  1959
  1965  HC    -5.800000    0.980000  -17.510000    38  1959
  1966  HC    -5.410000    0.030000  -18.960000    38  1959
  1967  HC    -2.430000   -0.120000  -18.520000    40  1960
  1968  HC    -3.100000    0.370000  -20.090000    40  1960
  1969  HC    -1.900000    1.380000  -19.250000    40  1960
  1970  N     -4.090000    5.930000  -20.190000   107  1953  1971  1974
  1971  CT    -4.550000    7.010000  -21.060000   108  1970  1972  1975  1976
  1972  C     -3.370000    7.750000  -21.690000   109  1971  1973  1990
  1973  O     -3.580000    8.670000  -22.480000   111  1972
  1974  H     -3.760000    6.160000  -19.270000   110  1970
  1975  H1    -5.120000    6.600000  -21.890000   112  1971
  1976  CT    -5.480000    7.960000  -20.300000   113  1971  1977  1983  1984
  1977  CA    -6.830000    7.340000  -20.010000   115  1976  1978  1979
  1978  CA    -7.040000    6.630000  -18.820000   116  1977  1980  1985
  1979  CA    -7.870000    7.450000  -20.940000   116  1977  1981  1986
  1980  CA    -8.280000    6.030000  -18.570000   118  1978  1982  1987
  1981  CA    -9.120000    6.860000  -20.690000   118  1979  1982  1988
  1982  CA    -9.330000    6.150000  -19.500000   120  1980  1981  1989
  1983  HC    -5.010000    8.280000  -19.370000   114  1976
  1984  HC    -5.650000    8.850000  -20.900000   114  1976
  1985  HA    -6.230000    6.500000  -18.120000   117  1978
  1986  HA    -7.700000    7.980000  -21.870000   117  1979
  1987  HA    -8.410000    5.470000  -17.660000   119  1980
  1988  HA    -9.910000    6.930000  -21.420000   119  1981
  1989  HA   -10.280000    5.680000  -19.300000   121  1982
  1990  N     -2.150000    7.360000  -21.360000    15  1972  1991  1994
  1991  CT    -0.950000    8.010000  -21.900000    16  1990  1992  1995  1996
  1992  C     -0.200000    7.040000  -22.790000    17  1991  1993  2006
  1993  O      0.080000    7.370000  -23.940000    19  1992
  1994  H     -2.050000    6.560000  -20.760000    18  1990
  1995  H1    -1.230000    8.840000  -22.530000    20  1991
  1996  CT    -0.070000    8.590000  -20.780000    21  1991  1997  1998  1999
  1997  CT     1.170000    9.260000  -21.370000    23  1996  2000  2001  2002
  1998  CT    -0.840000    9.600000  -19.910000    25  1996  2003  2004  2005
  1999  HC     0.260000    7.770000  -20.130000    22  1996
  2000  HC     1.760000    9.720000  -20.570000    24  1997
  2001  HC     1.790000    8.540000  -21.890000    24  1997
  2002  HC     0.870000   10.050000  -22.070000    24  1997
  2003  HC    -0.160000   10.020000  -19.160000    26  1998
  2004  HC    -1.230000   10.400000  -20.530000    26  1998
  2005  HC    -1.660000    9.100000  -19.390000    26  1998
  2006  N      0.140000    5.860000  -22.280000    15  1992  2007  2010
  2007  CT     0.840000    4.850000  -23.080000    16  2006  2008  2011  2012
  2008  C     -0.170000    4.100000  -23.940000    17  2007  2009  2022
  2009  O     -1.360000    4.020000  -23.620000    19  2008
  2010  H     -0.220000    5.600000  -21.370000    18  2006
  2011  H1     1.530000    5.360000  -23.750000    20  2007
  2012  CT     1.660000    3.880000  -22.220000    21  2007  2013  2014  2015
  2013  CT     2.620000    4.620000  -21.280000    23  2012  2016  2017  2018
  2014  CT     0.770000    2.930000  -21.410000    25  2012  2019  2020  2021
  2015  HC     2.250000    3.280000  -22.890000    22  2012
  2016  HC     3.210000    3.890000  -20.730000    24  2013
  2017  HC     3.290000    5.240000  -21.870000    24  2013
  2018  HC     2.080000    5.240000  -20.570000    24  2013
  2019  HC     1.410000    2.270000  -20.800000    26  2014
  2020  HC     0.110000    3.470000  -20.750000    26  2014
  2021  HC     0.190000    2.290000  -22.070000    26  2014
  2022  N      0.320000    3.520000  -25.030000    55  2008  2023  2026
  2023  CT    -0.400000    2.510000  -25.780000    56  2022  2024  2027  2028
  2024  C      0.160000    1.130000  -25.450000    57  2023  2025  2033
  2025  O      1.360000    0.890000  -25.520000    59  2024
  2026  H      1.310000    3.600000  -25.230000    58  2022
  2027  H1    -1.460000    2.530000  -25.520000    60  2023
  2028  CT    -0.300000    2.780000  -27.280000    61  2023  2029  2030  2031
  2029  OH    -0.660000    4.120000  -27.560000    63  2028  2032
  2030  H1     0.730000    2.610000  -27.610000    62  2028
  2031  H1    -0.960000    2.100000  -27.820000    62  2028
  2032  HO    -0.480000    4.270000  -28.490000    64  2029
  2033  N     -0.740000    0.220000  -25.070000    27  2024  2034  2037
  2034  CT    -0.420000   -1.190000  -24.970000    28  2033  2035  2038  2039
  2035  C     -0.160000   -1.750000  -26.380000    29  2034  2036  2052
  2036  O     -0.580000   -1.160000  -27.380000    31  2035
  2037  H     -1.710000    0.490000  -25.090000    30  2033
  2038  H1     0.500000   -1.320000  -24.400000    32  2034
  2039  CT    -1.590000   -1.910000  -24.280000    33  2034  2040  2043  2044
  2040  CT    -1.880000   -1.390000  -22.860000    35  2039  2041  2042  2045
  2041  CT    -3.130000   -2.070000  -22.300000    37  2040  2046  2047  2048
  2042  CT    -0.690000   -1.650000  -21.930000    39  2040  2049  2050  2051
  2043  HC    -2.480000   -1.790000  -24.890000    34  2039
  2044  HC    -1.360000   -2.980000  -24.230000    34  2039
  2045  HC    -2.070000   -0.320000  -22.890000    36  2040
  2046  HC    -3.330000   -1.710000  -21.290000    38  2041
  2047  HC    -3.970000   -1.830000  -22.940000    38  2041
  2048  HC    -2.990000   -3.150000  -22.280000    38  2041
  2049  HC    -0.950000   -1.340000  -20.920000    40  2042
  2050  HC    -0.440000   -2.710000  -21.930000    40  2042
  2051  HC     0.180000   -1.090000  -22.250000    40  2042
  2052  N      0.520000   -2.880000  -26.430000    65  2035  2053  2056
  2053  CT     0.750000   -3.630000  -27.670000    66  2052  2054  2057  2058
  2054  C     -0.050000   -4.920000  -27.600000    67  2053  2055  2066
  2055  O     -1.120000   -5.030000  -28.210000    69  2054
  2056  H      0.810000   -3.330000  -25.560000    68  2052
  2057  H1     0.370000   -3.070000  -28.520000    70  2053
  2058  CT     2.250000   -3.860000  -27.890000    71  2053  2059  2060  2061
  2059  OH     2.820000   -4.500000  -26.770000    73  2058  2062
  2060  CT     2.960000   -2.530000  -28.140000    75  2058  2063  2064  2065
  2061  H1     2.390000   -4.500000  -28.770000    72  2058
  2062  HO     3.780000   -4.400000  -26.870000    74  2059
  2063  HC     3.940000   -2.660000  -28.570000    76  2060
  2064  HC     2.390000   -1.960000  -28.880000    76  2060
  2065  HC     3.020000   -1.940000  -27.230000    76  2060
  2066  N      0.430000   -5.900000  -26.830000    65  2054  2067  2070
  2067  CT    -0.110000   -7.250000  -26.800000    66  2066  2068  2071  2072
  2068  C     -1.180000   -7.400000  -25.730000    67  2067  2069  2080
  2069  O     -2.050000   -8.280000  -25.840000    69  2068
  2070  H      1.300000   -5.700000  -26.330000    68  2066
  2071  H1    -0.590000   -7.480000  -27.750000    70  2067
  2072  CT     1.010000   -8.280000  -26.570000    71  2067  2073  2074  2075
  2073  OH     1.880000   -7.790000  -25.570000    73  2072  2076
  2074  CT     1.830000   -8.530000  -27.840000    75  2072  2077  2078  2079
  2075  H1     0.580000   -9.220000  -26.240000    72  2072
  2076  HO     2.630000   -8.380000  -25.480000    74  2073
  2077  HC     2.600000   -9.270000  -27.640000    76  2074
  2078  HC     1.170000   -8.900000  -28.630000    76  2074
  2079  HC     2.290000   -7.600000  -28.170000    76  2074
  2080  N     -1.170000   -6.560000  -24.690000    55  2068  2081  2084
  2081  CT    -2.160000   -6.640000  -23.620000    56  2080  2082  2085  2086
  2082  C     -3.400000   -5.850000  -23.990000    57  2081  2083  2091
  2083  O     -3.360000   -4.880000  -24.750000    59  2082
  2084  H     -0.390000   -5.900000  -24.610000    58  2080
  2085  H1    -2.440000   -7.680000  -23.480000    60  2081
  2086  CT    -1.570000   -6.150000  -22.300000    61  2081  2087  2088  2089
  2087  OH    -0.370000   -6.850000  -21.980000    63  2086  2090
  2088  H1    -1.330000   -5.080000  -22.370000    62  2086
  2089  H1    -2.290000   -6.290000  -21.500000    62  2086
  2090  HO     0.410000   -6.450000  -22.500000    64  2087
  2091  N     -4.550000   -6.260000  -23.440000   271  2082  2092  2095
  2092  CT    -5.820000   -5.560000  -23.620000   272  2091  2093  2096  2097
  2093  C     -6.030000   -4.570000  -22.480000   273  2092  2094  2113
  2094  O     -5.850000   -4.890000  -21.310000   275  2093
  2095  H     -4.500000   -7.120000  -22.890000   274  2091
  2096  H1    -5.790000   -5.010000  -24.560000   276  2092
  2097  CT    -6.980000   -6.570000  -23.680000   277  2092  2098  2102  2103
  2098  CT    -7.100000   -7.290000  -25.030000   279  2097  2099  2104  2105
  2099  CT    -8.060000   -8.490000  -24.980000   281  2098  2100  2106  2107
  2100  CT    -7.360000   -9.760000  -24.510000   283  2099  2101  2108  2109
  2101  N3    -8.090000  -10.970000  -24.950000   285  2100  2110  2111  2112
  2102  HC    -6.850000   -7.310000  -22.890000   278  2097
  2103  HC    -7.920000   -6.050000  -23.500000   278  2097
  2104  HC    -7.460000   -6.570000  -25.760000   280  2098
  2105  HC    -6.110000   -7.630000  -25.350000   280  2098
  2106  HC    -8.920000   -8.260000  -24.350000   282  2099
  2107  HC    -8.410000   -8.640000  -26.000000   282  2099
  2108  HP    -6.330000   -9.770000  -24.890000   284  2100
  2109  HP    -7.280000   -9.730000  -23.410000   284  2100
  2110  H     -7.580000  -11.780000  -24.610000   286  2101
  2111  H     -9.020000  -10.980000  -24.570000   286  2101
  2112  H     -8.110000  -11.010000  -25.960000   286  2101
  2113  N     -6.460000   -3.360000  -22.850000   107  2093  2114  2117
  2114  CT    -6.780000   -2.260000  -21.940000   108  2113  2115  2118  2119
  2115  C     -7.670000   -2.750000  -20.790000   109  2114  2116  2133
  2116  O     -7.330000   -2.580000  -19.620000   111  2115
  2117  H     -6.460000   -3.180000  -23.840000   110  2113
  2118  H1    -5.860000   -1.880000  -21.490000   112  2114
  2119  CT    -7.440000   -1.140000  -22.760000   113  2114  2120  2126  2127
  2120  CA    -7.970000    0.010000  -21.930000   115  2119  2121  2122
  2121  CA    -9.230000   -0.070000  -21.330000   116  2120  2123  2128
  2122  CA    -7.210000    1.180000  -21.800000   116  2120  2124  2129
  2123  CA    -9.730000    1.010000  -20.590000   118  2121  2125  2130
  2124  CA    -7.710000    2.260000  -21.050000   118  2122  2125  2131
  2125  CA    -8.970000    2.180000  -20.450000   120  2123  2124  2132
  2126  HC    -6.710000   -0.770000  -23.480000   114  2119
  2127  HC    -8.270000   -1.560000  -23.330000   114  2119
  2128  HA    -9.860000   -0.940000  -21.470000   117  2121
  2129  HA    -6.240000    1.270000  -22.270000   117  2122
  2130  HA   -10.720000    0.960000  -20.160000   119  2123
  2131  HA    -7.110000    3.160000  -20.960000   119  2124
  2132  HA    -9.350000    3.030000  -19.910000   121  2125
  2133  N     -8.800000   -3.370000  -21.140000    55  2115  2134  2137
  2134  CT    -9.810000   -3.760000  -20.160000    56  2133  2135  2138  2139
  2135  C     -9.270000   -4.800000  -19.190000    57  2134  2136  2144
  2136  O     -9.610000   -4.820000  -18.010000    59  2135
  2137  H     -9.010000   -3.500000  -22.120000    58  2133
  2138  H1   -10.100000   -2.880000  -19.570000    60  2134
  2139  CT   -11.050000   -4.290000  -20.870000    61  2134  2140  2141  2142
  2140  OH   -10.750000   -5.490000  -21.560000    63  2139  2143
  2141  H1   -11.830000   -4.490000  -20.140000    62  2139
  2142  H1   -11.430000   -3.540000  -21.570000    62  2139
  2143  HO   -11.580000   -5.770000  -21.990000    64  2140
  2144  N     -8.390000   -5.670000  -19.700000    55  2135  2145  2148
  2145  CT    -7.820000   -6.760000  -18.930000    56  2144  2146  2149  2150
  2146  C     -6.810000   -6.230000  -17.930000    57  2145  2147  2155
  2147  O     -6.830000   -6.610000  -16.760000    59  2146
  2148  H     -8.130000   -5.550000  -20.670000    58  2144
  2149  H1    -8.600000   -7.280000  -18.370000    60  2145
  2150  CT    -7.170000   -7.770000  -19.880000    61  2145  2151  2152  2153
  2151  OH    -6.260000   -8.590000  -19.190000    63  2150  2154
  2152  H1    -7.930000   -8.380000  -20.370000    62  2150
  2153  H1    -6.600000   -7.230000  -20.640000    62  2150
  2154  HO    -5.690000   -9.020000  -19.870000    64  2151
  2155  N     -5.930000   -5.320000  -18.360000    15  2146  2156  2159
  2156  CT    -4.950000   -4.700000  -17.480000    16  2155  2157  2160  2161
  2157  C     -5.680000   -3.890000  -16.420000    17  2156  2158  2171
  2158  O     -5.370000   -3.980000  -15.230000    19  2157
  2159  H     -5.910000   -5.120000  -19.360000    18  2155
  2160  H1    -4.360000   -5.470000  -16.970000    20  2156
  2161  CT    -3.990000   -3.810000  -18.290000    21  2156  2162  2163  2164
  2162  CT    -3.110000   -2.950000  -17.380000    23  2161  2165  2166  2167
  2163  CT    -3.090000   -4.660000  -19.200000    25  2161  2168  2169  2170
  2164  HC    -4.570000   -3.140000  -18.920000    22  2161
  2165  HC    -2.450000   -2.350000  -18.000000    24  2162
  2166  HC    -3.700000   -2.280000  -16.770000    24  2162
  2167  HC    -2.510000   -3.580000  -16.730000    24  2162
  2168  HC    -2.420000   -4.020000  -19.770000    26  2163
  2169  HC    -2.490000   -5.350000  -18.600000    26  2163
  2170  HC    -3.690000   -5.240000  -19.900000    26  2163
  2171  N     -6.720000   -3.140000  -16.830000   287  2157  2172  2175
  2172  CT    -7.520000   -2.340000  -15.900000   288  2171  2173  2176  2177
  2173  C     -8.110000   -3.220000  -14.810000   289  2172  2174  2195
  2174  O     -7.990000   -2.920000  -13.620000   291  2173
  2175  H     -6.880000   -3.090000  -17.830000   290  2171
  2176  H1    -6.890000   -1.600000  -15.400000   292  2172
  2177  CT    -8.620000   -1.610000  -16.690000   293  2172  2178  2184  2185
  2178  CT    -9.580000   -0.810000  -15.790000   295  2177  2179  2186  2187
  2179  CT   -10.900000   -0.550000  -16.490000   297  2178  2180  2188  2189
  2180  N2   -11.680000   -1.800000  -16.650000   299  2179  2181  2190
  2181  CA   -12.460000   -2.060000  -17.680000   301  2180  2182  2183
  2182  N2   -12.730000   -1.140000  -18.570000   302  2181  2191  2192
  2183  N2   -12.970000   -3.250000  -17.830000   302  2181  2193  2194
  2184  HC    -8.150000   -0.930000  -17.410000   294  2177
  2185  HC    -9.180000   -2.350000  -17.260000   294  2177
  2186  HC    -9.790000   -1.330000  -14.860000   296  2178
  2187  HC    -9.110000    0.140000  -15.520000   296  2178
  2188  H1   -11.480000    0.160000  -15.890000   298  2179
  2189  H1   -10.690000   -0.080000  -17.450000   298  2179
  2190  H    -11.530000   -2.570000  -16.020000   300  2180
  2191  H    -13.320000   -1.440000  -19.360000   303  2182
  2192  H    -12.430000   -0.200000  -18.460000   303  2182
  2193  H    -13.540000   -3.410000  -18.650000   303  2183
  2194  H    -12.720000   -3.950000  -17.150000   303  2183
  2195  N     -8.740000   -4.330000  -15.220000   220  2173  2196  2199
  2196  CT    -9.450000   -5.210000  -14.300000   221  2195  2197  2200  2201
  2197  C     -8.470000   -5.850000  -13.320000   222  2196  2198  2209
  2198  O     -8.800000   -6.040000  -12.150000   224  2197
  2199  H     -8.800000   -4.490000  -16.220000   223  2195
  2200  H1   -10.150000   -4.630000  -13.700000   225  2196
  2201  CT   -10.210000   -6.310000  -15.060000   226  2196  2202  2205  2206
  2202  C    -11.410000   -5.790000  -15.810000   228  2201  2203  2204
  2203  O    -11.800000   -4.630000  -15.680000   229  2202
  2204  N    -12.010000   -6.630000  -16.620000   230  2202  2207  2208
  2205  HC    -9.540000   -6.810000  -15.750000   227  2201
  2206  HC   -10.570000   -7.050000  -14.340000   227  2201
  2207  H    -12.820000   -6.310000  -17.120000   231  2204
  2208  H    -11.640000   -7.560000  -16.730000   231  2204
  2209  N     -7.270000   -6.200000  -13.800000   244  2197  2210  2213
  2210  CT    -6.240000   -6.810000  -12.980000   245  2209  2211  2214  2215
  2211  C     -5.740000   -5.810000  -11.940000   246  2210  2212  2226
  2212  O     -5.620000   -6.130000  -10.750000   248  2211
  2213  H     -7.080000   -6.080000  -14.790000   247  2209
  2214  H1    -6.650000   -7.670000  -12.440000   249  2210
  2215  CT    -5.060000   -7.290000  -13.850000   250  2210  2216  2220  2221
  2216  CT    -5.370000   -8.600000  -14.590000   252  2215  2217  2222  2223
  2217  C     -4.190000   -9.020000  -15.440000   254  2216  2218  2219
  2218  O     -3.230000   -9.590000  -14.920000   255  2217
  2219  N     -4.260000   -8.750000  -16.720000   256  2217  2224  2225
  2220  HC    -4.800000   -6.510000  -14.570000   251  2215
  2221  HC    -4.200000   -7.460000  -13.200000   251  2215
  2222  HC    -5.550000   -9.380000  -13.850000   253  2216
  2223  HC    -6.260000   -8.500000  -15.200000   253  2216
  2224  H     -3.310000   -8.780000  -17.090000   257  2219
  2225  H     -5.010000   -8.310000  -17.220000   257  2219
  2226  N     -5.450000   -4.580000  -12.380000   107  2211  2227  2230
  2227  CT    -5.050000   -3.490000  -11.510000   108  2226  2228  2231  2232
  2228  C     -6.070000   -3.290000  -10.400000   109  2227  2229  2246
  2229  O     -5.720000   -3.200000   -9.230000   111  2228
  2230  H     -5.520000   -4.410000  -13.380000   110  2226
  2231  H1    -4.160000   -3.780000  -10.980000   112  2227
  2232  CT    -4.870000   -2.200000  -12.330000   113  2227  2233  2239  2240
  2233  CA    -3.500000   -2.010000  -12.930000   115  2232  2234  2235
  2234  CA    -2.370000   -2.610000  -12.350000   116  2233  2236  2241
  2235  CA    -3.340000   -1.180000  -14.050000   116  2233  2237  2242
  2236  CA    -1.100000   -2.390000  -12.880000   118  2234  2238  2243
  2237  CA    -2.060000   -0.960000  -14.580000   118  2235  2238  2244
  2238  CA    -0.940000   -1.560000  -14.000000   120  2236  2237  2245
  2239  HC    -5.610000   -2.160000  -13.130000   114  2232
  2240  HC    -5.050000   -1.340000  -11.680000   114  2232
  2241  HA    -2.390000   -3.230000  -11.470000   117  2234
  2242  HA    -4.190000   -0.700000  -14.500000   117  2235
  2243  HA    -0.230000   -2.850000  -12.430000   119  2236
  2244  HA    -1.940000   -0.300000  -15.430000   119  2237
  2245  HA     0.030000   -1.380000  -14.420000   121  2238
  2246  N     -7.350000   -3.220000  -10.780000   138  2228  2247  2250
  2247  CT    -8.410000   -2.840000   -9.860000   139  2246  2248  2251  2252
  2248  C     -8.710000   -3.960000   -8.890000   140  2247  2249  2270
  2249  O     -8.920000   -3.710000   -7.700000   142  2248
  2250  H     -7.540000   -3.230000  -11.780000   141  2246
  2251  H1    -8.080000   -2.010000   -9.240000   143  2247
  2252  CT    -9.650000   -2.410000  -10.630000   144  2247  2253  2262  2263
  2253  C*    -9.520000   -1.070000  -11.270000   146  2252  2254  2255
  2254  CW    -8.430000   -0.260000  -11.240000   147  2253  2256  2264
  2255  CB   -10.520000   -0.380000  -12.050000   149  2253  2257  2258
  2256  NA    -8.680000    0.900000  -11.940000   150  2254  2257  2265
  2257  CN    -9.950000    0.860000  -12.450000   152  2255  2256  2259
  2258  CA   -11.830000   -0.700000  -12.450000   153  2255  2260  2266
  2259  CA   -10.650000    1.770000  -13.230000   155  2257  2261  2267
  2260  CA   -12.540000    0.220000  -13.230000   157  2258  2261  2268
  2261  CA   -11.950000    1.440000  -13.610000   159  2259  2260  2269
  2262  HC    -9.890000   -3.150000  -11.390000   145  2252
  2263  HC   -10.490000   -2.350000   -9.930000   145  2252
  2264  H4    -7.490000   -0.480000  -10.750000   148  2254
  2265  H     -8.030000    1.670000  -12.010000   151  2256
  2266  HA   -12.270000   -1.630000  -12.140000   154  2258
  2267  HA   -10.200000    2.710000  -13.510000   156  2259
  2268  HA   -13.550000   -0.000000  -13.530000   158  2260
  2269  HA   -12.520000    2.140000  -14.210000   160  2261
  2270  N     -8.740000   -5.200000   -9.370000   107  2248  2271  2274
  2271  CT    -9.000000   -6.340000   -8.490000   108  2270  2272  2275  2276
  2272  C     -7.890000   -6.480000   -7.470000   109  2271  2273  2290
  2273  O     -8.150000   -6.550000   -6.270000   111  2272
  2274  H     -8.600000   -5.360000  -10.360000   110  2270
  2275  H1    -9.930000   -6.160000   -7.950000   112  2271
  2276  CT    -9.150000   -7.640000   -9.290000   113  2271  2277  2283  2284
  2277  CA    -9.380000   -8.820000   -8.380000   115  2276  2278  2279
  2278  CA   -10.640000   -9.000000   -7.770000   116  2277  2280  2285
  2279  CA    -8.340000   -9.700000   -8.070000   116  2277  2281  2286
  2280  CA   -10.850000  -10.080000   -6.900000   118  2278  2282  2287
  2281  CA    -8.550000  -10.780000   -7.200000   118  2279  2282  2288
  2282  CA    -9.810000  -10.980000   -6.620000   120  2280  2281  2289
  2283  HC   -10.000000   -7.550000   -9.970000   114  2276
  2284  HC    -8.260000   -7.820000   -9.890000   114  2276
  2285  HA   -11.440000   -8.310000   -7.980000   117  2278
  2286  HA    -7.350000   -9.560000   -8.500000   117  2279
  2287  HA   -11.820000  -10.210000   -6.440000   119  2280
  2288  HA    -7.740000  -11.460000   -6.980000   119  2281
  2289  HA    -9.970000  -11.800000   -5.940000   121  2282
  2290  N     -6.640000   -6.510000   -7.940000    55  2272  2291  2294
  2291  CT    -5.510000   -6.740000   -7.050000    56  2290  2292  2295  2296
  2292  C     -5.280000   -5.530000   -6.140000    57  2291  2293  2301
  2293  O     -4.930000   -5.680000   -4.970000    59  2292
  2294  H     -6.480000   -6.480000   -8.940000    58  2290
  2295  H1    -5.720000   -7.580000   -6.390000    60  2291
  2296  CT    -4.240000   -7.050000   -7.840000    61  2291  2297  2298  2299
  2297  OH    -4.220000   -8.410000   -8.200000    63  2296  2300
  2298  H1    -4.170000   -6.410000   -8.720000    62  2296
  2299  H1    -3.370000   -6.870000   -7.210000    62  2296
  2300  HO    -3.710000   -8.940000   -7.540000    64  2297
  2301  N     -5.520000   -4.320000   -6.660000     1  2292  2302  2305
  2302  CT    -5.490000   -3.080000   -5.890000     2  2301  2303  2306  2307
  2303  C     -6.440000   -3.140000   -4.700000     3  2302  2304  2308
  2304  O     -6.040000   -2.890000   -3.560000     5  2303
  2305  H     -5.770000   -4.250000   -7.640000     4  2301
  2306  H1    -4.480000   -2.890000   -5.510000     6  2302
  2307  H1    -5.780000   -2.250000   -6.530000     6  2302
  2308  N     -7.690000   -3.510000   -4.970000     7  2303  2309  2312
  2309  CT    -8.710000   -3.560000   -3.930000     8  2308  2310  2313  2314
  2310  C     -8.330000   -4.600000   -2.860000     9  2309  2311  2318
  2311  O     -8.460000   -4.330000   -1.670000    11  2310
  2312  H     -7.960000   -3.710000   -5.930000    10  2308
  2313  H1    -8.770000   -2.590000   -3.440000    12  2309
  2314  CT   -10.060000   -3.870000   -4.570000    13  2309  2315  2316  2317
  2315  HC   -10.830000   -3.900000   -3.810000    14  2314
  2316  HC   -10.320000   -3.100000   -5.300000    14  2314
  2317  HC   -10.030000   -4.840000   -5.080000    14  2314
  2318  N     -7.860000   -5.770000   -3.290000   258  2310  2319  2322
  2319  CT    -7.540000   -6.860000   -2.370000   259  2318  2320  2323  2324
  2320  C     -6.320000   -6.500000   -1.520000   260  2319  2321  2335
  2321  O     -6.290000   -6.750000   -0.320000   262  2320
  2322  H     -7.850000   -5.950000   -4.290000   261  2318
  2323  H1    -8.370000   -7.030000   -1.680000   263  2319
  2324  CT    -7.240000   -8.160000   -3.140000   264  2319  2325  2328  2329
  2325  CT    -8.470000   -8.750000   -3.840000   266  2324  2326  2330  2331
  2326  S     -9.850000   -9.100000   -2.740000   268  2325  2327
  2327  CT    -9.070000  -10.240000   -1.570000   269  2326  2332  2333  2334
  2328  HC    -6.480000   -7.950000   -3.900000   265  2324
  2329  HC    -6.830000   -8.900000   -2.460000   265  2324
  2330  H1    -8.820000   -8.060000   -4.600000   267  2325
  2331  H1    -8.170000   -9.670000   -4.340000   267  2325
  2332  H1    -9.820000  -10.600000   -0.860000   270  2327
  2333  H1    -8.660000  -11.090000   -2.110000   270  2327
  2334  H1    -8.280000   -9.730000   -1.020000   270  2327
  2335  N     -5.320000   -5.870000   -2.140000   258  2320  2336  2339
  2336  CT    -4.130000   -5.400000   -1.440000   259  2335  2337  2340  2341
  2337  C     -4.550000   -4.470000   -0.310000   260  2336  2338  2352
  2338  O     -4.110000   -4.600000    0.830000   262  2337
  2339  H     -5.380000   -5.740000   -3.140000   261  2335
  2340  H1    -3.600000   -6.250000   -1.000000   263  2336
  2341  CT    -3.194705   -4.682897   -2.434257   264  2336  2342  2345  2346
  2342  CT    -1.926983   -4.096755   -1.794860   266  2341  2343  2347  2348
  2343  S     -0.961349   -3.017703   -2.894295   268  2342  2344
  2344  CT    -2.047091   -1.566528   -2.987954   269  2343  2349  2350  2351
  2345  HC    -2.889276   -5.381149   -3.212343   265  2341
  2346  HC    -3.746360   -3.876906   -2.912643   265  2341
  2347  H1    -2.191070   -3.517039   -0.910595   267  2342
  2348  H1    -1.290552   -4.921795   -1.473779   267  2342
  2349  H1    -2.256744   -1.201230   -1.982419   270  2344
  2350  H1    -1.551545   -0.780010   -3.557234   270  2344
  2351  H1    -2.981962   -1.830048   -3.482098   270  2344
  2352  N     -5.420000   -3.510000   -0.620000    41  2337  2353  2356
  2353  CT    -5.800000   -2.450000    0.310000    42  2352  2354  2357  2358
  2354  C     -6.590000   -3.050000    1.450000    43  2353  2355  2371
  2355  O     -6.310000   -2.780000    2.620000    45  2354
  2356  H     -5.730000   -3.460000   -1.590000    44  2352
  2357  H1    -4.910000   -1.990000    0.730000    46  2353
  2358  CT    -6.620627   -1.370475   -0.423222    47  2353  2359  2360  2362
  2359  CT    -5.671149   -0.558215   -1.322084    49  2358  2361  2363  2364
  2360  CT    -7.338936   -0.434779    0.567811    51  2358  2365  2366  2367
  2361  CT    -6.418471    0.214656   -2.403580    53  2359  2368  2369  2370
  2362  HC    -7.374636   -1.857966   -1.044486    48  2358
  2363  HC    -5.097228    0.138545   -0.713022    50  2359
  2364  HC    -4.962966   -1.217771   -1.822610    50  2359
  2365  HC    -7.826922    0.380735    0.040343    52  2360
  2366  HC    -8.116301   -0.968809    1.113880    52  2360
  2367  HC    -6.622540   -0.017220    1.275887    52  2360
  2368  HC    -7.152534    0.881608   -1.963432    54  2361
  2369  HC    -5.690492    0.802833   -2.944143    54  2361
  2370  HC    -6.918689   -0.468068   -3.089092    54  2361
  2371  N     -7.600000   -3.850000    1.130000    41  2354  2372  2375
  2372  CT    -8.540000   -4.340000    2.120000    42  2371  2373  2376  2377
  2373  C     -7.810000   -5.270000    3.100000    43  2372  2374  2390
  2374  O     -8.060000   -5.220000    4.300000    45  2373
  2375  H     -7.780000   -4.030000    0.140000    44  2371
  2376  H1    -8.930000   -3.500000    2.700000    46  2372
  2377  CT    -9.720000   -5.040000    1.420000    47  2372  2378  2379  2381
  2378  CT   -10.580000   -4.010000    0.660000    49  2377  2380  2382  2383
  2379  CT   -10.580000   -5.800000    2.450000    51  2377  2384  2385  2386
  2380  CT   -11.610000   -4.650000   -0.280000    53  2378  2387  2388  2389
  2381  HC    -9.320000   -5.760000    0.710000    48  2377
  2382  HC   -11.110000   -3.380000    1.380000    50  2378
  2383  HC    -9.950000   -3.350000    0.070000    50  2378
  2384  HC   -11.430000   -6.280000    1.960000    52  2379
  2385  HC   -10.010000   -6.590000    2.930000    52  2379
  2386  HC   -10.960000   -5.110000    3.210000    52  2379
  2387  HC   -12.120000   -3.870000   -0.840000    54  2380
  2388  HC   -11.100000   -5.310000   -1.000000    54  2380
  2389  HC   -12.350000   -5.220000    0.270000    54  2380
  2390  N     -6.900000   -6.110000    2.610000    65  2373  2391  2394
  2391  CT    -6.210000   -7.060000    3.480000    66  2390  2392  2395  2396
  2392  C     -5.240000   -6.320000    4.390000    67  2391  2393  2404
  2393  O     -5.160000   -6.610000    5.580000    69  2392
  2394  H     -6.700000   -6.120000    1.610000    68  2390
  2395  H1    -6.940000   -7.550000    4.120000    70  2391
  2396  CT    -5.520000   -8.160000    2.650000    71  2391  2397  2398  2399
  2397  OH    -4.660000   -7.610000    1.700000    73  2396  2400
  2398  CT    -6.540000   -9.060000    1.950000    75  2396  2401  2402  2403
  2399  H1    -4.920000   -8.780000    3.320000    72  2396
  2400  HO    -4.540000   -8.250000    1.000000    74  2397
  2401  HC    -6.040000   -9.840000    1.370000    76  2398
  2402  HC    -7.180000   -9.530000    2.690000    76  2398
  2403  HC    -7.170000   -8.480000    1.270000    76  2398
  2404  N     -4.500000   -5.340000    3.850000     1  2392  2405  2408
  2405  CT    -3.640000   -4.470000    4.660000     2  2404  2406  2409  2410
  2406  C     -4.440000   -3.670000    5.690000     3  2405  2407  2411
  2407  O     -3.980000   -3.480000    6.820000     5  2406
  2408  H     -4.580000   -5.190000    2.850000     4  2404
  2409  H1    -2.895853   -5.073403    5.181465     6  2405
  2410  H1    -3.130000   -3.770000    4.000000     6  2405
  2411  N     -5.630000   -3.210000    5.300000   122  2406  2412  2415
  2412  CT    -6.510000   -2.440000    6.170000   123  2411  2413  2416  2417
  2413  C     -6.860000   -3.260000    7.400000   124  2412  2414  2432
  2414  O     -6.790000   -2.790000    8.530000   126  2413
  2415  H     -5.920000   -3.370000    4.340000   125  2411
  2416  H1    -5.990000   -1.540000    6.500000   127  2412
  2417  CT    -7.780000   -2.040000    5.400000   128  2412  2418  2425  2426
  2418  CA    -8.770000   -1.250000    6.220000   130  2417  2419  2420
  2419  CA    -8.440000    0.030000    6.680000   131  2418  2421  2427
  2420  CA   -10.030000   -1.790000    6.520000   131  2418  2422  2428
  2421  CA    -9.370000    0.780000    7.420000   133  2419  2423  2429
  2422  CA   -10.960000   -1.050000    7.260000   133  2420  2423  2430
  2423  C    -10.630000    0.240000    7.710000   135  2421  2422  2424
  2424  OH   -11.520000    0.950000    8.440000   136  2423  2431
  2425  HC    -7.480000   -1.420000    4.550000   129  2417
  2426  HC    -8.270000   -2.920000    5.000000   129  2417
  2427  HA    -7.450000    0.400000    6.520000   132  2419
  2428  HA   -10.290000   -2.790000    6.170000   132  2420
  2429  HA    -9.120000    1.770000    7.770000   134  2421
  2430  HA   -11.930000   -1.450000    7.500000   134  2422
  2431  HO   -11.220000    1.850000    8.620000   137  2424
  2432  N     -7.260000   -4.520000    7.180000    41  2413  2433  2436
  2433  CT    -7.590000   -5.410000    8.280000    42  2432  2434  2437  2438
  2434  C     -6.360000   -5.570000    9.160000    43  2433  2435  2451
  2435  O     -6.430000   -5.450000   10.380000    45  2434
  2436  H     -7.360000   -4.830000    6.220000    44  2432
  2437  H1    -8.380000   -4.970000    8.900000    46  2433
  2438  CT    -8.100000   -6.750000    7.720000    47  2433  2439  2440  2442
  2439  CT    -9.480000   -6.560000    7.040000    49  2438  2441  2443  2444
  2440  CT    -8.190000   -7.810000    8.840000    51  2438  2445  2446  2447
  2441  CT    -9.810000   -7.690000    6.060000    53  2439  2448  2449  2450
  2442  HC    -7.390000   -7.110000    6.980000    48  2438
  2443  HC   -10.260000   -6.500000    7.810000    50  2439
  2444  HC    -9.500000   -5.630000    6.480000    50  2439
  2445  HC    -8.590000   -8.740000    8.440000    52  2440
  2446  HC    -7.200000   -8.030000    9.240000    52  2440
  2447  HC    -8.840000   -7.460000    9.640000    52  2440
  2448  HC   -10.780000   -7.480000    5.590000    54  2441
  2449  HC    -9.050000   -7.750000    5.290000    54  2441
  2450  HC    -9.880000   -8.650000    6.580000    54  2441
  2451  N     -5.210000   -5.810000    8.520000     1  2434  2452  2455
  2452  CT    -3.960000   -6.080000    9.210000     2  2451  2453  2456  2457
  2453  C     -3.570000   -4.990000   10.190000     3  2452  2454  2458
  2454  O     -3.120000   -5.290000   11.290000     5  2453
  2455  H     -5.260000   -5.950000    7.520000     4  2451
  2456  H1    -4.060000   -7.020000    9.760000     6  2452
  2457  H1    -3.180000   -6.210000    8.460000     6  2452
  2458  N     -3.680000   -3.720000    9.790000   244  2453  2459  2462
  2459  CT    -3.040000   -2.630000   10.530000   245  2458  2460  2463  2464
  2460  C     -3.750000   -2.380000   11.860000   246  2459  2461  2475
  2461  O     -3.150000   -1.850000   12.800000   248  2460
  2462  H     -4.040000   -3.550000    8.850000   247  2458
  2463  H1    -2.020000   -2.940000   10.780000   249  2459
  2464  CT    -2.930000   -1.370000    9.660000   250  2459  2465  2469  2470
  2465  CT    -4.250000   -0.840000    9.110000   252  2464  2466  2471  2472
  2466  C     -5.020000   -0.010000   10.120000   254  2465  2467  2468
  2467  O     -4.430000    0.720000   10.910000   255  2466
  2468  N     -6.330000   -0.100000   10.090000   256  2466  2473  2474
  2469  HC    -2.390000   -0.590000   10.200000   251  2464
  2470  HC    -2.300000   -1.620000    8.800000   251  2464
  2471  HC    -4.030000   -0.180000    8.270000   253  2465
  2472  HC    -4.830000   -1.650000    8.720000   253  2465
  2473  H     -6.870000    0.460000   10.740000   257  2468
  2474  H     -6.770000   -0.820000    9.530000   257  2468
  2475  N     -5.010000   -2.810000   11.980000   107  2460  2476  2479
  2476  CT    -5.740000   -2.760000   13.250000   108  2475  2477  2480  2481
  2477  C     -5.080000   -3.630000   14.320000   109  2476  2478  2495
  2478  O     -5.290000   -3.420000   15.510000   111  2477
  2479  H     -5.440000   -3.280000   11.200000   110  2475
  2480  H1    -5.740000   -1.740000   13.630000   112  2476
  2481  CT    -7.190000   -3.210000   13.030000   113  2476  2482  2488  2489
  2482  CA    -8.080000   -2.140000   12.450000   115  2481  2483  2484
  2483  CA    -8.310000   -0.960000   13.170000   116  2482  2485  2490
  2484  CA    -8.700000   -2.330000   11.210000   116  2482  2486  2491
  2485  CA    -9.150000    0.040000   12.640000   118  2483  2487  2492
  2486  CA    -9.540000   -1.340000   10.680000   118  2484  2487  2493
  2487  CA    -9.760000   -0.150000   11.390000   120  2485  2486  2494
  2488  HC    -7.220000   -4.110000   12.410000   114  2481
  2489  HC    -7.620000   -3.490000   14.000000   114  2481
  2490  HA    -7.880000   -0.830000   14.150000   117  2483
  2491  HA    -8.530000   -3.240000   10.650000   117  2484
  2492  HA    -9.350000    0.930000   13.210000   119  2485
  2493  HA   -10.020000   -1.510000    9.730000   119  2486
  2494  HA   -10.430000    0.600000   11.000000   121  2487
  2495  N     -4.270000   -4.610000   13.910000   122  2477  2496  2499
  2496  CT    -3.720000   -5.620000   14.810000   123  2495  2497  2500  2501
  2497  C     -2.240000   -5.380000   15.060000   124  2496  2498  2516
  2498  O     -1.560000   -6.230000   15.640000   126  2497
  2499  H     -4.170000   -4.770000   12.910000   125  2495
  2500  H1    -4.210000   -5.550000   15.770000   127  2496
  2501  CT    -4.020000   -7.020000   14.250000   128  2496  2502  2509  2510
  2502  CA    -5.500000   -7.300000   14.180000   130  2501  2503  2504
  2503  CA    -6.230000   -7.510000   15.350000   131  2502  2505  2511
  2504  CA    -6.150000   -7.300000   12.950000   131  2502  2506  2512
  2505  CA    -7.620000   -7.720000   15.300000   133  2503  2507  2513
  2506  CA    -7.540000   -7.520000   12.880000   133  2504  2507  2514
  2507  C     -8.270000   -7.720000   14.060000   135  2505  2506  2508
  2508  OH    -9.600000   -7.940000   13.990000   136  2507  2515
  2509  HC    -3.560000   -7.130000   13.270000   129  2501
  2510  HC    -3.550000   -7.740000   14.910000   129  2501
  2511  HA    -5.720000   -7.510000   16.310000   132  2503
  2512  HA    -5.590000   -7.120000   12.040000   132  2504
  2513  HA    -8.170000   -7.880000   16.210000   134  2505
  2514  HA    -8.060000   -7.510000   11.930000   134  2506
  2515  HO    -9.980000   -8.090000   14.860000   137  2508
  2516  N     -1.710000   -4.230000   14.610000   661  2497  2517  2520
  2517  CT    -0.270000   -4.030000   14.570000   662  2516  2518  2521  2522
  2518  C      0.330000   -4.100000   15.970000   663  2517  2519  2532
  2519  O      1.490000   -4.390000   16.090000   665  2518
  2520  H     -2.330000   -3.600000   14.120000   664  2516
  2521  H1     0.170000   -4.870000   14.030000   666  2517
  2522  CT     0.100000   -2.740000   13.830000   667  2517  2523  2527  2528
  2523  CT    -0.290000   -1.450000   14.560000   669  2522  2524  2529  2530
  2524  C      0.060000   -0.230000   13.730000   671  2523  2525  2526
  2525  O      0.170000   -0.290000   12.520000   672  2524
  2526  OH     0.290000    0.900000   14.410000   673  2524  2531
  2527  HC     1.180000   -2.740000   13.660000   668  2522
  2528  HC    -0.400000   -2.760000   12.870000   668  2522
  2529  HC    -1.350000   -1.440000   14.780000   670  2523
  2530  HC     0.270000   -1.390000   15.490000   670  2523
  2531  HO     0.460000    0.580000   15.310000   674  2526
  2532  N     -0.460000   -3.850000   17.010000    15  2518  2533  2536
  2533  CT    -0.030000   -3.990000   18.390000    16  2532  2534  2537  2538
  2534  C     -0.720000   -5.190000   19.040000    17  2533  2535  2548
  2535  O     -0.070000   -5.950000   19.740000    19  2534
  2536  H     -1.440000   -3.690000   16.820000    18  2532
  2537  H1     1.040000   -4.210000   18.430000    20  2533
  2538  CT    -0.270000   -2.700000   19.200000    21  2533  2539  2540  2541
  2539  CT     0.080000   -2.900000   20.680000    23  2538  2542  2543  2544
  2540  CT     0.560000   -1.530000   18.640000    25  2538  2545  2546  2547
  2541  HC    -1.320000   -2.430000   19.140000    22  2538
  2542  HC    -0.010000   -1.960000   21.220000    24  2539
  2543  HC    -0.600000   -3.610000   21.140000    24  2539
  2544  HC     1.100000   -3.270000   20.780000    24  2539
  2545  HC     0.420000   -0.670000   19.300000    26  2540
  2546  HC     1.610000   -1.800000   18.600000    26  2540
  2547  HC     0.200000   -1.270000   17.660000    26  2540
  2548  N     -2.020000   -5.350000   18.820000    55  2534  2549  2552
  2549  CT    -2.830000   -6.300000   19.570000    56  2548  2550  2553  2554
  2550  C     -2.620000   -7.740000   19.140000    57  2549  2551  2559
  2551  O     -2.900000   -8.660000   19.900000    59  2550
  2552  H     -2.510000   -4.700000   18.220000    58  2548
  2553  H1    -2.560000   -6.240000   20.630000    60  2549
  2554  CT    -4.310000   -5.940000   19.440000    61  2549  2555  2556  2557
  2555  OH    -4.700000   -5.970000   18.080000    63  2554  2558
  2556  H1    -4.910000   -6.650000   20.010000    62  2554
  2557  H1    -4.480000   -4.940000   19.840000    62  2554
  2558  HO    -5.680000   -5.980000   18.100000    64  2555
  2559  N     -2.150000   -7.980000   17.910000   220  2550  2560  2563
  2560  CT    -1.980000   -9.330000   17.390000   221  2559  2561  2564  2565
  2561  C     -1.000000   -9.340000   16.220000   222  2560  2562  2573
  2562  O     -1.390000   -9.270000   15.050000   224  2561
  2563  H     -1.950000   -7.190000   17.310000   223  2559
  2564  H1    -1.550000   -9.950000   18.180000   225  2560
  2565  CT    -3.340000   -9.940000   17.010000   226  2560  2566  2569  2570
  2566  C     -3.240000  -11.420000   16.700000   228  2565  2567  2568
  2567  O     -2.180000  -11.940000   16.370000   229  2566
  2568  N     -4.340000  -12.130000   16.790000   230  2566  2571  2572
  2569  HC    -4.040000   -9.830000   17.840000   227  2565
  2570  HC    -3.770000   -9.440000   16.150000   227  2565
  2571  H     -4.230000  -13.110000   16.630000   231  2568
  2572  H     -5.200000  -11.710000   17.100000   231  2568
  2573  N      0.280000   -9.450000   16.570000    27  2561  2574  2577
  2574  CT     1.380000   -9.380000   15.620000    28  2573  2575  2578  2579
  2575  C      1.240000  -10.440000   14.530000    29  2574  2576  2592
  2576  O      1.600000  -10.220000   13.380000    31  2575
  2577  H      0.490000   -9.430000   17.560000    30  2573
  2578  H1     1.350000   -8.400000   15.160000    32  2574
  2579  CT     2.690000   -9.560000   16.410000    33  2574  2580  2583  2584
  2580  CT     3.960000   -9.170000   15.650000    35  2579  2581  2582  2585
  2581  CT     3.960000   -7.670000   15.340000    37  2580  2586  2587  2588
  2582  CT     5.200000   -9.530000   16.470000    39  2580  2589  2590  2591
  2583  HC     2.650000   -8.950000   17.320000    34  2579
  2584  HC     2.770000  -10.600000   16.730000    34  2579
  2585  HC     4.000000   -9.720000   14.710000    36  2580
  2586  HC     4.890000   -7.400000   14.840000    38  2581
  2587  HC     3.140000   -7.400000   14.690000    38  2581
  2588  HC     3.880000   -7.100000   16.260000    38  2581
  2589  HC     6.100000   -9.240000   15.920000    40  2582
  2590  HC     5.180000   -8.990000   17.420000    40  2582
  2591  HC     5.230000  -10.600000   16.650000    40  2582
  2592  N      0.690000  -11.610000   14.880000    65  2575  2593  2596
  2593  CT     0.540000  -12.710000   13.930000    66  2592  2594  2597  2598
  2594  C     -0.460000  -12.310000   12.860000    67  2593  2595  2606
  2595  O     -0.190000  -12.460000   11.670000    69  2594
  2596  H      0.410000  -11.740000   15.840000    68  2592
  2597  H1     1.490000  -12.900000   13.440000    70  2593
  2598  CT     0.100000  -13.990000   14.650000    71  2593  2599  2600  2601
  2599  OH     1.090000  -14.320000   15.590000    73  2598  2602
  2600  CT    -0.070000  -15.160000   13.670000    75  2598  2603  2604  2605
  2601  H1    -0.840000  -13.820000   15.160000    72  2598
  2602  HO     0.830000  -15.140000   16.020000    74  2599
  2603  HC    -0.340000  -16.060000   14.220000    76  2600
  2604  HC    -0.850000  -14.950000   12.940000    76  2600
  2605  HC     0.870000  -15.340000   13.150000    76  2600
  2606  N     -1.630000  -11.800000   13.260000     7  2594  2607  2610
  2607  CT    -2.630000  -11.330000   12.300000     8  2606  2608  2611  2612
  2608  C     -2.050000  -10.220000   11.440000     9  2607  2609  2616
  2609  O     -2.220000  -10.210000   10.220000    11  2608
  2610  H     -1.770000  -11.640000   14.250000    10  2606
  2611  H1    -2.900000  -12.160000   11.640000    12  2607
  2612  CT    -3.870000  -10.860000   13.070000    13  2607  2613  2614  2615
  2613  HC    -4.630000  -10.520000   12.370000    14  2612
  2614  HC    -4.280000  -11.680000   13.660000    14  2612
  2615  HC    -3.620000  -10.040000   13.730000    14  2612
  2616  N     -1.320000   -9.290000   12.070000   107  2608  2617  2620
  2617  CT    -0.660000   -8.180000   11.400000   108  2616  2618  2621  2622
  2618  C      0.230000   -8.700000   10.270000   109  2617  2619  2636
  2619  O      0.180000   -8.210000    9.140000   111  2618
  2620  H     -1.250000   -9.350000   13.080000   110  2616
  2621  H1    -1.410000   -7.530000   10.950000   112  2617
  2622  CT     0.067196   -7.335142   12.447530   113  2617  2623  2629  2630
  2623  CA     1.039188   -6.307933   11.911291   115  2622  2624  2625
  2624  CA     0.574388   -5.086644   11.391109   116  2623  2626  2631
  2625  CA     2.421115   -6.554297   11.993370   116  2623  2627  2632
  2626  CA     1.494838   -4.095677   11.005254   118  2624  2628  2633
  2627  CA     3.340593   -5.577559   11.583054   118  2625  2628  2634
  2628  CA     2.875136   -4.341359   11.108301   120  2626  2627  2635
  2629  HC    -0.685266   -6.823287   13.046612   114  2622
  2630  HC     0.607935   -7.987141   13.122893   114  2622
  2631  HA    -0.487285   -4.901731   11.313065   117  2624
  2632  HA     2.780907   -7.489543   12.392766   117  2625
  2633  HA     1.147340   -3.150049   10.612439   119  2626
  2634  HA     4.401077   -5.775766   11.651493   119  2627
  2635  HA     3.581039   -3.582719   10.815289   121  2628
  2636  N      1.030000   -9.720000   10.560000    27  2618  2637  2640
  2637  CT     2.030000  -10.200000    9.620000    28  2636  2638  2641  2642
  2638  C      1.380000  -11.050000    8.530000    29  2637  2639  2655
  2639  O      1.770000  -10.980000    7.370000    31  2638
  2640  H      1.060000  -10.040000   11.530000    30  2636
  2641  H1     2.480000   -9.360000    9.090000    32  2637
  2642  CT     3.124699  -10.993107   10.359206    33  2637  2643  2646  2647
  2643  CT     4.080536  -10.127432   11.203118    35  2642  2644  2645  2648
  2644  CT     4.994224  -11.028682   12.033302    37  2643  2649  2650  2651
  2645  CT     4.961249   -9.213781   10.346172    39  2643  2652  2653  2654
  2646  HC     2.643165  -11.728938   11.005807    34  2642
  2647  HC     3.718969  -11.537839    9.623797    34  2642
  2648  HC     3.509208   -9.506877   11.885488    36  2643
  2649  HC     5.653638  -10.417683   12.649537    38  2644
  2650  HC     4.388600  -11.653967   12.689644    38  2644
  2651  HC     5.593691  -11.662233   11.379522    38  2644
  2652  HC     5.663311   -8.677153   10.984173    40  2645
  2653  HC     5.517932   -9.803748    9.617895    40  2645
  2654  HC     4.348502   -8.479676    9.825405    40  2645
  2655  N      0.370000  -11.830000    8.900000    15  2638  2656  2659
  2656  CT    -0.300000  -12.700000    7.940000    16  2655  2657  2660  2661
  2657  C     -1.080000  -11.860000    6.930000    17  2656  2658  2671
  2658  O     -0.910000  -12.040000    5.720000    19  2657
  2659  H      0.120000  -11.870000    9.880000    18  2655
  2660  H1     0.440000  -13.270000    7.380000    20  2656
  2661  CT    -1.220000  -13.710000    8.660000    21  2656  2662  2663  2664
  2662  CT    -2.100000  -14.470000    7.670000    23  2661  2665  2666  2667
  2663  CT    -0.390000  -14.720000    9.470000    25  2661  2668  2669  2670
  2664  HC    -1.870000  -13.170000    9.350000    22  2661
  2665  HC    -2.690000  -15.220000    8.200000    24  2662
  2666  HC    -2.800000  -13.800000    7.160000    24  2662
  2667  HC    -1.480000  -14.980000    6.930000    24  2662
  2668  HC    -1.050000  -15.380000   10.030000    26  2663
  2669  HC     0.210000  -15.330000    8.780000    26  2663
  2670  HC     0.300000  -14.240000   10.150000    26  2663
  2671  N     -1.920000  -10.940000    7.410000   138  2657  2672  2675
  2672  CT    -2.680000  -10.060000    6.520000   139  2671  2673  2676  2677
  2673  C     -1.730000   -9.230000    5.660000   140  2672  2674  2695
  2674  O     -1.960000   -9.050000    4.470000   142  2673
  2675  H     -2.010000  -10.820000    8.410000   141  2671
  2676  H1    -3.270000  -10.670000    5.830000   143  2672
  2677  CT    -3.630000   -9.170000    7.320000   144  2672  2678  2687  2688
  2678  C*    -4.830000   -9.890000    7.850000   146  2677  2679  2680
  2679  CW    -5.100000  -10.160000    9.150000   147  2678  2681  2689
  2680  CB    -5.940000  -10.410000    7.090000   149  2678  2682  2683
  2681  NA    -6.310000  -10.820000    9.250000   150  2679  2682  2690
  2682  CN    -6.860000  -10.990000    8.010000   152  2680  2681  2684
  2683  CA    -6.270000  -10.430000    5.720000   153  2680  2685  2691
  2684  CA    -8.050000  -11.570000    7.620000   155  2682  2686  2692
  2685  CA    -7.480000  -11.020000    5.310000   157  2683  2686  2693
  2686  CA    -8.360000  -11.590000    6.250000   159  2684  2685  2694
  2687  HC    -3.090000   -8.700000    8.140000   145  2677
  2688  HC    -3.990000   -8.390000    6.660000   145  2677
  2689  H4    -4.490000   -9.860000    9.980000   148  2679
  2690  H     -6.720000  -11.110000   10.120000   151  2681
  2691  HA    -5.590000  -10.000000    5.010000   154  2683
  2692  HA    -8.720000  -12.010000    8.350000   156  2684
  2693  HA    -7.740000  -11.070000    4.260000   158  2685
  2694  HA    -9.280000  -12.040000    5.910000   160  2686
  2695  N     -0.650000   -8.710000    6.260000     1  2673  2696  2699
  2696  CT     0.400000   -8.000000    5.540000     2  2695  2697  2700  2701
  2697  C      1.010000   -8.840000    4.410000     3  2696  2698  2702
  2698  O      1.250000   -8.310000    3.330000     5  2697
  2699  H     -0.530000   -8.870000    7.250000     4  2695
  2700  H1    -0.011129   -7.085068    5.112217     6  2696
  2701  H1     1.200000   -7.730000    6.230000     6  2696
  2702  N      1.250000  -10.130000    4.670000     7  2697  2703  2706
  2703  CT     1.860000  -11.030000    3.700000     8  2702  2704  2707  2708
  2704  C      0.900000  -11.280000    2.540000     9  2703  2705  2712
  2705  O      1.290000  -11.230000    1.380000    11  2704
  2706  H      1.090000  -10.480000    5.600000    10  2702
  2707  H1     2.760000  -10.560000    3.290000    12  2703
  2708  CT     2.277330  -12.331597    4.396333    13  2703  2709  2710  2711
  2709  HC     2.750475  -12.996014    3.672504    14  2708
  2710  HC     2.990570  -12.111749    5.191624    14  2708
  2711  HC     1.409552  -12.833730    4.823428    14  2708
  2712  N     -0.370000  -11.530000    2.870000    41  2704  2713  2716
  2713  CT    -1.410000  -11.700000    1.850000    42  2712  2714  2717  2718
  2714  C     -1.480000  -10.440000    0.990000    43  2713  2715  2731
  2715  O     -1.480000  -10.510000   -0.240000    45  2714
  2716  H     -0.600000  -11.590000    3.850000    44  2712
  2717  H1    -1.140000  -12.530000    1.190000    46  2713
  2718  CT    -2.750000  -12.010000    2.530000    47  2713  2719  2720  2722
  2719  CT    -2.720000  -13.420000    3.170000    49  2718  2721  2723  2724
  2720  CT    -3.900000  -11.890000    1.510000    51  2718  2725  2726  2727
  2721  CT    -3.970000  -13.720000    4.010000    53  2719  2728  2729  2730
  2722  HC    -2.930000  -11.280000    3.320000    48  2718
  2723  HC    -2.630000  -14.170000    2.380000    50  2719
  2724  HC    -1.850000  -13.510000    3.820000    50  2719
  2725  HC    -4.860000  -12.110000    1.980000    52  2720
  2726  HC    -3.960000  -10.890000    1.110000    52  2720
  2727  HC    -3.740000  -12.600000    0.690000    52  2720
  2728  HC    -3.840000  -14.700000    4.500000    54  2721
  2729  HC    -4.090000  -12.970000    4.790000    54  2721
  2730  HC    -4.860000  -13.770000    3.400000    54  2721
  2731  N     -1.540000   -9.270000    1.640000    55  2714  2732  2735
  2732  CT    -1.600000   -8.000000    0.930000    56  2731  2733  2736  2737
  2733  C     -0.410000   -7.880000   -0.010000    57  2732  2734  2742
  2734  O     -0.560000   -7.450000   -1.150000    59  2733
  2735  H     -1.550000   -9.280000    2.660000    58  2731
  2736  H1    -2.500000   -7.960000    0.320000    60  2732
  2737  CT    -1.602450   -6.854490    1.950712    61  2732  2738  2739  2740
  2738  OH    -1.690944   -5.600043    1.313580    63  2737  2741
  2739  H1    -2.433556   -6.969459    2.645279    62  2737
  2740  H1    -0.681320   -6.888162    2.529761    62  2737
  2741  HO    -2.632726   -5.377178    1.176468    64  2738
  2742  N      0.780000   -8.300000    0.460000    55  2733  2743  2746
  2743  CT     2.030000   -8.190000   -0.290000    56  2742  2744  2747  2748
  2744  C      1.990000   -8.990000   -1.590000    57  2743  2745  2753
  2745  O      2.600000   -8.600000   -2.590000    59  2744
  2746  H      0.860000   -8.540000    1.440000    58  2742
  2747  H1     2.180000   -7.140000   -0.560000    60  2743
  2748  CT     3.233398   -8.632124    0.545553    61  2743  2749  2750  2751
  2749  OH     3.368889   -7.821684    1.695602    63  2748  2752
  2750  H1     3.128057   -9.675247    0.839420    62  2748
  2751  H1     4.136746   -8.533981   -0.058787    62  2748
  2752  HO     2.602532   -7.956001    2.282256    64  2749
  2753  N      1.270000  -10.110000   -1.600000     7  2744  2754  2757
  2754  CT     1.160000  -10.950000   -2.780000     8  2753  2755  2758  2759
  2755  C      0.420000  -10.220000   -3.900000     9  2754  2756  2763
  2756  O      0.820000  -10.250000   -5.060000    11  2755
  2757  H      0.790000  -10.390000   -0.750000    10  2753
  2758  H1     2.160000  -11.190000   -3.150000    12  2754
  2759  CT     0.450000  -12.250000   -2.420000    13  2754  2760  2761  2762
  2760  HC     0.390000  -12.900000   -3.290000    14  2759
  2761  HC     0.990000  -12.770000   -1.630000    14  2759
  2762  HC    -0.570000  -12.050000   -2.080000    14  2759
  2763  N     -0.660000   -9.520000   -3.520000   107  2755  2764  2767
  2764  CT    -1.420000   -8.730000   -4.480000   108  2763  2765  2768  2769
  2765  C     -0.560000   -7.560000   -4.980000   109  2764  2766  2783
  2766  O     -0.600000   -7.220000   -6.160000   111  2765
  2767  H     -0.940000   -9.560000   -2.550000   110  2763
  2768  H1    -1.660000   -9.350000   -5.340000   112  2764
  2769  CT    -2.730000   -8.250000   -3.840000   113  2764  2770  2776  2777
  2770  CA    -3.730000   -9.360000   -3.640000   115  2769  2771  2772
  2771  CA    -4.440000   -9.870000   -4.730000   116  2770  2773  2778
  2772  CA    -3.940000   -9.890000   -2.360000   116  2770  2774  2779
  2773  CA    -5.370000  -10.900000   -4.550000   118  2771  2775  2780
  2774  CA    -4.880000  -10.920000   -2.180000   118  2772  2775  2781
  2775  CA    -5.600000  -11.430000   -3.280000   120  2773  2774  2782
  2776  HC    -2.520000   -7.750000   -2.900000   114  2769
  2777  HC    -3.180000   -7.520000   -4.510000   114  2769
  2778  HA    -4.270000   -9.480000   -5.720000   117  2771
  2779  HA    -3.390000   -9.510000   -1.520000   117  2772
  2780  HA    -5.870000  -11.310000   -5.420000   119  2773
  2781  HA    -5.030000  -11.340000   -1.200000   119  2774
  2782  HA    -6.290000  -12.240000   -3.150000   121  2775
  2783  N      0.250000   -6.980000   -4.080000   107  2765  2784  2787
  2784  CT     1.170000   -5.920000   -4.440000   108  2783  2785  2788  2789
  2785  C      2.140000   -6.390000   -5.530000   109  2784  2786  2803
  2786  O      2.360000   -5.680000   -6.510000   111  2785
  2787  H      0.180000   -7.290000   -3.120000   110  2783
  2788  H1     0.600000   -5.090000   -4.850000   112  2784
  2789  CT     1.899879   -5.367121   -3.206616   113  2784  2790  2796  2797
  2790  CA     2.906150   -4.258254   -3.488588   115  2789  2791  2792
  2791  CA     2.598481   -3.206178   -4.376277   116  2790  2793  2798
  2792  CA     4.173171   -4.289423   -2.871633   116  2790  2794  2799
  2793  CA     3.556296   -2.218919   -4.666641   118  2791  2795  2800
  2794  CA     5.121801   -3.285526   -3.142216   118  2792  2795  2801
  2795  CA     4.815864   -2.252179   -4.043549   120  2793  2794  2802
  2796  HC     1.153274   -4.988930   -2.511333   114  2789
  2797  HC     2.423260   -6.177165   -2.709913   114  2789
  2798  HA     1.636138   -3.159213   -4.863554   117  2791
  2799  HA     4.425804   -5.092307   -2.193334   117  2792
  2800  HA     3.327766   -1.444559   -5.384361   119  2793
  2801  HA     6.097394   -3.313679   -2.676738   119  2794
  2802  HA     5.558494   -1.497044   -4.266792   121  2795
  2803  N      2.700000   -7.590000   -5.370000   107  2785  2804  2807
  2804  CT     3.670000   -8.120000   -6.330000   108  2803  2805  2808  2809
  2805  C      3.030000   -8.320000   -7.690000   109  2804  2806  2823
  2806  O      3.630000   -8.030000   -8.720000   111  2805
  2807  H      2.540000   -8.090000   -4.500000   110  2803
  2808  H1     4.450000   -7.380000   -6.490000   112  2804
  2809  CT     4.300000   -9.430000   -5.810000   113  2804  2810  2816  2817
  2810  CA     5.200000   -9.250000   -4.610000   115  2809  2811  2812
  2811  CA     6.100000   -8.180000   -4.550000   116  2810  2813  2818
  2812  CA     5.190000  -10.180000   -3.560000   116  2810  2814  2819
  2813  CA     6.950000   -8.010000   -3.460000   118  2811  2815  2820
  2814  CA     6.040000  -10.010000   -2.450000   118  2812  2815  2821
  2815  CA     6.920000   -8.930000   -2.400000   120  2813  2814  2822
  2816  HC     3.500000  -10.130000   -5.560000   114  2809
  2817  HC     4.890000   -9.870000   -6.610000   114  2809
  2818  HA     6.180000   -7.480000   -5.370000   117  2811
  2819  HA     4.500000  -11.020000   -3.590000   117  2812
  2820  HA     7.640000   -7.180000   -3.440000   119  2813
  2821  HA     6.010000  -10.730000   -1.650000   119  2814
  2822  HA     7.580000   -8.810000   -1.560000   121  2815
  2823  N      1.780000   -8.780000   -7.700000   161  2805  2824  2827
  2824  CT     1.010000   -8.880000   -8.930000   162  2823  2825  2828  2829
  2825  C      0.890000   -7.520000   -9.610000   163  2824  2826  2841
  2826  O      1.090000   -7.410000  -10.820000   165  2825
  2827  H      1.370000   -9.060000   -6.820000   164  2823
  2828  H1     1.550000   -9.530000   -9.620000   166  2824
  2829  CT    -0.350000   -9.500000   -8.630000   167  2824  2830  2835  2836
  2830  CC    -1.200000   -9.660000   -9.860000   169  2829  2831  2832
  2831  NA    -2.530000   -9.350000   -9.920000   170  2830  2833  2837
  2832  CW    -0.840000  -10.120000  -11.100000   172  2830  2834  2838
  2833  CR    -3.000000   -9.560000  -11.150000   174  2831  2834  2839
  2834  NA    -1.990000  -10.050000  -11.890000   176  2832  2833  2840
  2835  HC    -0.210000  -10.490000   -8.180000   168  2829
  2836  HC    -0.890000   -8.900000   -7.910000   168  2829
  2837  H     -3.140000   -9.520000   -9.120000   171  2831
  2838  H4     0.140000  -10.450000  -11.400000   173  2832
  2839  H5    -4.040000   -9.530000  -11.440000   175  2833
  2840  H     -2.060000  -10.230000  -12.900000   177  2834
  2841  N      0.610000   -6.460000   -8.850000    41  2825  2842  2845
  2842  CT     0.460000   -5.120000   -9.410000    42  2841  2843  2846  2847
  2843  C      1.780000   -4.690000  -10.030000    43  2842  2844  2860
  2844  O      1.810000   -4.160000  -11.140000    45  2843
  2845  H      0.440000   -6.630000   -7.860000    44  2841
  2846  H1    -0.280000   -5.140000  -10.210000    46  2842
  2847  CT    -0.010000   -4.110000   -8.340000    47  2842  2848  2849  2851
  2848  CT    -1.490000   -4.370000   -7.970000    49  2847  2850  2852  2853
  2849  CT     0.180000   -2.670000   -8.820000    51  2847  2854  2855  2856
  2850  CT    -1.900000   -3.700000   -6.660000    53  2848  2857  2858  2859
  2851  HC     0.590000   -4.240000   -7.440000    48  2847
  2852  HC    -2.140000   -4.020000   -8.780000    50  2848
  2853  HC    -1.650000   -5.440000   -7.860000    50  2848
  2854  HC    -0.190000   -1.960000   -8.080000    52  2849
  2855  HC     1.240000   -2.440000   -8.960000    52  2849
  2856  HC    -0.350000   -2.500000   -9.760000    52  2849
  2857  HC    -2.910000   -4.000000   -6.420000    54  2850
  2858  HC    -1.250000   -4.030000   -5.850000    54  2850
  2859  HC    -1.860000   -2.610000   -6.740000    54  2850
  2860  N      2.890000   -4.910000   -9.330000    27  2843  2861  2864
  2861  CT     4.220000   -4.580000   -9.840000    28  2860  2862  2865  2866
  2862  C      4.470000   -5.290000  -11.160000    29  2861  2863  2879
  2863  O      4.980000   -4.690000  -12.110000    31  2862
  2864  H      2.790000   -5.310000   -8.400000    30  2860
  2865  H1     4.280000   -3.520000  -10.040000    32  2861
  2866  CT     5.280000   -4.990000   -8.800000    33  2861  2867  2870  2871
  2867  CT     5.330000   -4.140000   -7.520000    35  2866  2868  2869  2872
  2868  CT     6.490000   -4.600000   -6.640000    37  2867  2873  2874  2875
  2869  CT     5.480000   -2.660000   -7.830000    39  2867  2876  2877  2878
  2870  HC     5.150000   -6.030000   -8.520000    34  2866
  2871  HC     6.260000   -4.910000   -9.280000    34  2866
  2872  HC     4.410000   -4.280000   -6.960000    36  2867
  2873  HC     6.500000   -4.010000   -5.720000    38  2868
  2874  HC     6.360000   -5.640000   -6.390000    38  2868
  2875  HC     7.440000   -4.470000   -7.160000    38  2868
  2876  HC     5.700000   -2.110000   -6.920000    40  2869
  2877  HC     6.250000   -2.480000   -8.580000    40  2869
  2878  HC     4.510000   -2.320000   -8.160000    40  2869
  2879  N      4.110000   -6.570000  -11.220000   138  2862  2880  2883
  2880  CT     4.230000   -7.410000  -12.410000   139  2879  2881  2884  2885
  2881  C      3.480000   -6.780000  -13.590000   140  2880  2882  2903
  2882  O      4.060000   -6.550000  -14.660000   142  2881
  2883  H      3.740000   -7.000000  -10.380000   141  2879
  2884  H1     5.280000   -7.470000  -12.700000   143  2880
  2885  CT     3.710000   -8.820000  -12.120000   144  2880  2886  2895  2896
  2886  C*     4.030000   -9.830000  -13.180000   146  2885  2887  2888
  2887  CW     3.260000  -10.190000  -14.240000   147  2886  2889  2897
  2888  CB     5.220000  -10.630000  -13.250000   149  2886  2890  2891
  2889  NA     3.910000  -11.150000  -14.980000   150  2887  2890  2898
  2890  CN     5.110000  -11.460000  -14.410000   152  2888  2889  2892
  2891  CA     6.380000  -10.750000  -12.460000   153  2888  2893  2899
  2892  CA     6.100000  -12.360000  -14.780000   155  2890  2894  2900
  2893  CA     7.380000  -11.660000  -12.820000   157  2891  2894  2901
  2894  CA     7.240000  -12.450000  -13.970000   159  2892  2893  2902
  2895  HC     4.140000   -9.170000  -11.190000   145  2885
  2896  HC     2.630000   -8.820000  -12.000000   145  2885
  2897  H4     2.290000   -9.750000  -14.470000   148  2887
  2898  H      3.530000  -11.580000  -15.810000   151  2889
  2899  HA     6.480000  -10.130000  -11.570000   154  2891
  2900  HA     5.980000  -12.980000  -15.660000   156  2892
  2901  HA     8.270000  -11.750000  -12.210000   158  2893
  2902  HA     8.030000  -13.150000  -14.230000   160  2894
  2903  N      2.200000   -6.480000  -13.380000    15  2881  2904  2907
  2904  CT     1.360000   -5.930000  -14.450000    16  2903  2905  2908  2909
  2905  C      1.870000   -4.560000  -14.860000    17  2904  2906  2919
  2906  O      1.920000   -4.250000  -16.040000    19  2905
  2907  H      1.800000   -6.720000  -12.480000    18  2903
  2908  H1     1.410000   -6.570000  -15.330000    20  2904
  2909  CT    -0.120000   -5.870000  -14.000000    21  2904  2910  2911  2912
  2910  CT    -1.000000   -5.140000  -15.020000    23  2909  2913  2914  2915
  2911  CT    -0.650000   -7.280000  -13.710000    25  2909  2916  2917  2918
  2912  HC    -0.170000   -5.290000  -13.070000    22  2909
  2913  HC    -2.040000   -5.180000  -14.700000    24  2910
  2914  HC    -0.700000   -4.100000  -15.110000    24  2910
  2915  HC    -0.900000   -5.570000  -16.000000    24  2910
  2916  HC    -1.730000   -7.340000  -13.860000    26  2911
  2917  HC    -0.130000   -7.970000  -14.360000    26  2911
  2918  HC    -0.430000   -7.530000  -12.680000    26  2911
  2919  N      2.310000   -3.730000  -13.900000   258  2905  2920  2923
  2920  CT     2.750000   -2.370000  -14.240000   259  2919  2921  2924  2925
  2921  C      4.040000   -2.420000  -15.040000   260  2920  2922  2936
  2922  O      4.250000   -1.600000  -15.930000   262  2921
  2923  H      2.230000   -4.020000  -12.940000   261  2919
  2924  H1     2.010000   -1.900000  -14.870000   263  2920
  2925  CT     2.960000   -1.530000  -12.970000   264  2920  2926  2929  2930
  2926  CT     3.470000   -0.110000  -13.280000   266  2925  2927  2931  2932
  2927  S      2.370000    0.820000  -14.380000   268  2926  2928
  2928  CT     1.190000    1.460000  -13.170000   269  2927  2933  2934  2935
  2929  HC     2.010000   -1.450000  -12.430000   265  2925
  2930  HC     3.670000   -2.030000  -12.310000   265  2925
  2931  H1     3.580000    0.440000  -12.350000   267  2926
  2932  H1     4.450000   -0.180000  -13.740000   267  2926
  2933  H1     0.430000    2.060000  -13.660000   270  2928
  2934  H1     0.710000    0.620000  -12.660000   270  2928
  2935  H1     1.710000    2.070000  -12.430000   270  2928
  2936  N      4.910000   -3.380000  -14.740000   271  2921  2937  2940
  2937  CT     6.140000   -3.570000  -15.500000   272  2936  2938  2941  2942
  2938  C      5.820000   -3.880000  -16.960000   273  2937  2939  2958
  2939  O      6.410000   -3.300000  -17.860000   275  2938
  2940  H      4.700000   -4.000000  -13.960000   274  2936
  2941  H1     6.670000   -2.620000  -15.490000   276  2937
  2942  CT     7.000000   -4.680000  -14.860000   277  2937  2943  2947  2948
  2943  CT     8.410000   -4.800000  -15.440000   279  2942  2944  2949  2950
  2944  CT     9.100000   -3.450000  -15.610000   281  2943  2945  2951  2952
  2945  CT    10.580000   -3.590000  -15.950000   283  2944  2946  2953  2954
  2946  N3    11.040000   -2.420000  -16.720000   285  2945  2955  2956  2957
  2947  HC     7.090000   -4.460000  -13.800000   278  2942
  2948  HC     6.490000   -5.640000  -14.950000   278  2942
  2949  HC     9.010000   -5.430000  -14.780000   280  2943
  2950  HC     8.360000   -5.300000  -16.420000   280  2943
  2951  HC     8.610000   -2.920000  -16.440000   282  2944
  2952  HC     8.990000   -2.850000  -14.720000   282  2944
  2953  HP    11.160000   -3.700000  -15.030000   284  2945
  2954  HP    10.710000   -4.490000  -16.560000   284  2945
  2955  H     12.030000   -2.430000  -16.930000   286  2946
  2956  H     10.550000   -2.320000  -17.600000   286  2946
  2957  H     10.940000   -1.550000  -16.210000   286  2946
  2958  N      4.870000   -4.800000  -17.190000   271  2938  2959  2962
  2959  CT     4.380000   -5.120000  -18.530000   272  2958  2960  2963  2964
  2960  C      3.880000   -3.850000  -19.230000   273  2959  2961  2980
  2961  O      4.230000   -3.600000  -20.370000   275  2960
  2962  H      4.430000   -5.230000  -16.380000   274  2958
  2963  H1     5.180000   -5.520000  -19.150000   276  2959
  2964  CT     3.230000   -6.120000  -18.470000   277  2959  2965  2969  2970
  2965  CT     3.650000   -7.590000  -18.370000   279  2964  2966  2971  2972
  2966  CT     2.470000   -8.560000  -18.520000   281  2965  2967  2973  2974
  2967  CT     1.230000   -7.910000  -19.130000   283  2966  2968  2975  2976
  2968  N3     0.160000   -8.900000  -19.350000   285  2967  2977  2978  2979
  2969  HC     2.540000   -5.880000  -17.660000   278  2964
  2970  HC     2.710000   -5.980000  -19.420000   278  2964
  2971  HC     4.360000   -7.790000  -19.180000   280  2965
  2972  HC     4.160000   -7.770000  -17.430000   280  2965
  2973  HC     2.780000   -9.400000  -19.130000   282  2966
  2974  HC     2.210000   -8.930000  -17.530000   282  2966
  2975  HP     0.860000   -7.120000  -18.470000   284  2967
  2976  HP     1.470000   -7.450000  -20.100000   284  2967
  2977  H     -0.680000   -8.380000  -19.560000   286  2968
  2978  H      0.350000   -9.550000  -20.090000   286  2968
  2979  H     -0.070000   -9.330000  -18.460000   286  2968
  2980  N      3.090000   -3.060000  -18.510000    15  2960  2981  2984
  2981  CT     2.490000   -1.840000  -19.080000    16  2980  2982  2985  2986
  2982  C      3.590000   -0.880000  -19.490000    17  2981  2983  2996
  2983  O      3.530000   -0.290000  -20.560000    19  2982
  2984  H      2.780000   -3.400000  -17.610000    18  2980
  2985  H1     1.930000   -2.100000  -19.980000    20  2981
  2986  CT     1.530000   -1.190000  -18.060000    21  2981  2987  2988  2989
  2987  CT     1.120000    0.220000  -18.510000    23  2986  2990  2991  2992
  2988  CT     0.280000   -2.050000  -17.870000    25  2986  2993  2994  2995
  2989  HC     2.040000   -1.100000  -17.110000    22  2986
  2990  HC     0.380000    0.620000  -17.810000    24  2987
  2991  HC     1.970000    0.890000  -18.520000    24  2987
  2992  HC     0.670000    0.180000  -19.500000    24  2987
  2993  HC    -0.360000   -1.600000  -17.110000    26  2988
  2994  HC    -0.260000   -2.120000  -18.810000    26  2988
  2995  HC     0.530000   -3.060000  -17.560000    26  2988
  2996  N      4.610000   -0.710000  -18.650000    41  2982  2997  3000
  2997  CT     5.720000    0.190000  -18.930000    42  2996  2998  3001  3002
  2998  C      6.460000   -0.280000  -20.180000    43  2997  2999  3015
  2999  O      6.840000    0.540000  -21.020000    45  2998
  3000  H      4.550000   -1.180000  -17.750000    44  2996
  3001  H1     5.330000    1.190000  -19.150000    46  2997
  3002  CT     6.670000    0.270000  -17.710000    47  2997  3003  3004  3006
  3003  CT     5.970000    0.870000  -16.480000    49  3002  3005  3007  3008
  3004  CT     7.950000    1.050000  -18.060000    51  3002  3009  3010  3011
  3005  CT     5.880000    2.390000  -16.470000    53  3003  3012  3013  3014
  3006  HC     6.960000   -0.750000  -17.450000    48  3002
  3007  HC     4.940000    0.540000  -16.420000    50  3003
  3008  HC     6.490000    0.550000  -15.580000    50  3003
  3009  HC     8.580000    1.160000  -17.190000    52  3004
  3010  HC     8.530000    0.510000  -18.820000    52  3004
  3011  HC     7.700000    2.030000  -18.460000    52  3004
  3012  HC     5.310000    2.700000  -15.590000    54  3005
  3013  HC     6.860000    2.860000  -16.420000    54  3005
  3014  HC     5.350000    2.740000  -17.360000    54  3005
  3015  N      6.680000   -1.590000  -20.310000   220  2998  3016  3019
  3016  CT     7.450000   -2.150000  -21.420000   221  3015  3017  3020  3021
  3017  C      6.700000   -1.960000  -22.730000   222  3016  3018  3029
  3018  O      7.260000   -1.470000  -23.700000   224  3017
  3019  H      6.320000   -2.210000  -19.600000   223  3015
  3020  H1     8.390000   -1.600000  -21.530000   225  3016
  3021  CT     7.770000   -3.640000  -21.200000   226  3016  3022  3025  3026
  3022  C      8.810000   -3.870000  -20.130000   228  3021  3023  3024
  3023  O      9.650000   -3.010000  -19.850000   229  3022
  3024  N      8.790000   -5.030000  -19.510000   230  3022  3027  3028
  3025  HC     6.850000   -4.170000  -20.940000   227  3021
  3026  HC     8.150000   -4.060000  -22.130000   227  3021
  3027  H      9.530000   -5.230000  -18.880000   231  3024
  3028  H      8.100000   -5.700000  -19.810000   231  3024
  3029  N      5.420000   -2.320000  -22.740000   232  3017  3030  3033
  3030  CT     4.570000   -2.120000  -23.910000   233  3029  3031  3034  3035
  3031  C      4.500000   -0.630000  -24.250000   234  3030  3032  3044
  3032  O      4.510000   -0.250000  -25.410000   236  3031
  3033  H      5.010000   -2.760000  -21.920000   235  3029
  3034  H1     5.010000   -2.620000  -24.770000   237  3030
  3035  CT     3.170000   -2.720000  -23.660000   238  3030  3036  3040  3041
  3036  CT     3.240000   -4.250000  -23.450000   240  3035  3037  3042  3043
  3037  C      1.880000   -4.930000  -23.440000   242  3036  3038  3039
  3038  O2     0.900000   -4.360000  -23.970000   243  3037
  3039  O2     1.800000   -6.050000  -22.870000   243  3037
  3040  HC     2.710000   -2.250000  -22.790000   239  3035
  3041  HC     2.560000   -2.500000  -24.530000   239  3035
  3042  HC     3.830000   -4.680000  -24.270000   241  3036
  3043  HC     3.780000   -4.490000  -22.540000   241  3036
  3044  N      4.480000    0.230000  -23.220000     1  3031  3045  3048
  3045  CT     4.380000    1.670000  -23.410000     2  3044  3046  3049  3050
  3046  C      5.600000    2.250000  -24.110000     3  3045  3047  3051
  3047  O      5.490000    3.250000  -24.820000     5  3046
  3048  H      4.370000   -0.160000  -22.290000     4  3044
  3049  H1     3.510000    1.880000  -24.030000     6  3045
  3050  H1     4.270000    2.150000  -22.440000     6  3045
  3051  N      6.770000    1.650000  -23.870000   271  3046  3052  3055
  3052  CT     8.040000    2.080000  -24.480000   272  3051  3053  3056  3057
  3053  C      8.060000    1.780000  -25.970000   273  3052  3054  3073
  3054  O      8.750000    2.470000  -26.740000   275  3053
  3055  H      6.740000    0.810000  -23.300000   274  3051
  3056  H1     8.130000    3.160000  -24.390000   276  3052
  3057  CT     9.220000    1.390000  -23.790000   277  3052  3058  3062  3063
  3058  CT     9.590000    2.020000  -22.440000   279  3057  3059  3064  3065
  3059  CT    10.800000    1.300000  -21.840000   281  3058  3060  3066  3067
  3060  CT    11.150000    1.880000  -20.460000   283  3059  3061  3068  3069
  3061  N3    12.400000    1.270000  -19.970000   285  3060  3070  3071  3072
  3062  HC     9.010000    0.330000  -23.650000   278  3057
  3063  HC    10.100000    1.460000  -24.440000   278  3057
  3064  HC     9.830000    3.070000  -22.590000   280  3058
  3065  HC     8.750000    1.960000  -21.750000   280  3058
  3066  HC    10.580000    0.240000  -21.740000   282  3059
  3067  HC    11.650000    1.420000  -22.510000   282  3059
  3068  HP    11.270000    2.960000  -20.550000   284  3060
  3069  HP    10.330000    1.680000  -19.770000   284  3060
  3070  H     12.630000    1.680000  -19.050000   286  3061
  3071  H     12.310000    0.280000  -19.780000   286  3061
  3072  H     13.180000    1.460000  -20.580000   286  3061
  3073  N      7.330000    0.750000  -26.400000   232  3053  3074  3077
  3074  CT     7.320000    0.300000  -27.780000   233  3073  3075  3078  3079
  3075  C      6.690000    1.390000  -28.660000   234  3074  3076  3088
  3076  O      5.540000    1.780000  -28.480000   236  3075
  3077  H      6.690000    0.290000  -25.750000   235  3073
  3078  H1     8.340000    0.150000  -28.110000   237  3074
  3079  CT     6.590000   -1.040000  -27.920000   238  3074  3080  3084  3085
  3080  CT     7.470000   -2.230000  -27.480000   240  3079  3081  3086  3087
  3081  C      6.700000   -3.530000  -27.210000   242  3080  3082  3083
  3082  O2     5.780000   -3.850000  -27.990000   243  3081
  3083  O2     7.060000   -4.230000  -26.240000   243  3081
  3084  HC     5.660000   -1.040000  -27.360000   239  3079
  3085  HC     6.330000   -1.190000  -28.970000   239  3079
  3086  HC     8.220000   -2.400000  -28.250000   241  3080
  3087  HC     8.000000   -1.940000  -26.570000   241  3080
  3088  N      7.480000    1.880000  -29.620000     1  3075  3089  3092
  3089  CT     6.980000    2.740000  -30.690000     2  3088  3090  3093  3094
  3090  C      6.840000    4.190000  -30.260000     3  3089  3091  3095
  3091  O      6.040000    4.930000  -30.840000     5  3090
  3092  H      8.420000    1.520000  -29.670000     4  3088
  3093  H1     7.670000    2.700000  -31.530000     6  3089
  3094  H1     6.010000    2.380000  -31.020000     6  3089
  3095  N      7.620000    4.620000  -29.270000    41  3090  3096  3099
  3096  CT     7.710000    6.020000  -28.890000    42  3095  3097  3100  3101
  3097  C      9.170000    6.460000  -28.900000    43  3096  3098  3114
  3098  O     10.090000    5.640000  -28.890000    45  3097
  3099  H      8.180000    3.930000  -28.780000    44  3095
  3100  H1     7.200000    6.630000  -29.630000    46  3096
  3101  CT     7.040000    6.300000  -27.530000    47  3096  3102  3103  3105
  3102  CT     7.910000    5.840000  -26.360000    49  3101  3104  3106  3107
  3103  CT     5.630000    5.660000  -27.480000    51  3101  3108  3109  3110
  3104  CT     7.340000    6.220000  -25.000000    53  3102  3111  3112  3113
  3105  HC     6.920000    7.380000  -27.450000    48  3101
  3106  HC     8.040000    4.770000  -26.390000    50  3102
  3107  HC     8.880000    6.310000  -26.410000    50  3102
  3108  HC     5.100000    5.970000  -26.590000    52  3103
  3109  HC     5.050000    5.960000  -28.350000    52  3103
  3110  HC     5.700000    4.570000  -27.470000    52  3103
  3111  HC     8.070000    5.970000  -24.230000    54  3104
  3112  HC     7.150000    7.300000  -24.960000    54  3104
  3113  HC     6.410000    5.690000  -24.790000    54  3104
  3114  N      9.370000    7.780000  -28.900000    55  3097  3115  3118
  3115  CT    10.690000    8.390000  -28.970000    56  3114  3116  3119  3120
  3116  C     11.570000    7.960000  -27.790000    57  3115  3117  3125
  3117  O     11.040000    7.590000  -26.740000    59  3116
  3118  H      8.560000    8.380000  -28.830000    58  3114
  3119  H1    11.140000    8.060000  -29.910000    60  3115
  3120  CT    10.560000    9.920000  -29.000000    61  3115  3121  3122  3123
  3121  OH    10.350000   10.420000  -27.700000    63  3120  3124
  3122  H1    11.480000   10.360000  -29.400000    62  3120
  3123  H1     9.740000   10.210000  -29.650000    62  3120
  3124  HO     9.980000   11.310000  -27.780000    64  3121
  3125  N     12.900000    8.050000  -27.920000    96  3116  3126  3132
  3126  CT    13.820000    7.760000  -26.810000    97  3125  3127  3129  3130
  3127  C     13.610000    8.650000  -25.580000    98  3126  3128  3139
  3128  O     13.830000    8.210000  -24.450000    99  3127
  3129  H1    13.730000    6.710000  -26.530000   100  3126
  3130  CT    15.210000    8.020000  -27.390000   101  3126  3131  3133  3134
  3131  CT    15.030000    7.870000  -28.900000   103  3130  3132  3135  3136
  3132  CT    13.620000    8.370000  -29.150000   105  3125  3131  3137  3138
  3133  HC    15.940000    7.310000  -27.000000   102  3130
  3134  HC    15.530000    9.040000  -27.180000   102  3130
  3135  HC    15.090000    6.810000  -29.170000   104  3131
  3136  HC    15.770000    8.430000  -29.460000   104  3131
  3137  H1    13.200000    7.860000  -30.020000   106  3132
  3138  H1    13.630000    9.450000  -29.300000   106  3132
  3139  N     13.220000    9.910000  -25.790000     7  3127  3140  3143
  3140  CT    12.890000   10.820000  -24.690000     8  3139  3141  3144  3145
  3141  C     11.700000   10.300000  -23.900000     9  3140  3142  3149
  3142  O     11.710000   10.300000  -22.670000    11  3141
  3143  H     13.050000   10.210000  -26.730000    10  3139
  3144  H1    13.740000   10.890000  -24.010000    12  3140
  3145  CT    12.600000   12.210000  -25.270000    13  3140  3146  3147  3148
  3146  HC    12.360000   12.900000  -24.450000    14  3145
  3147  HC    13.480000   12.590000  -25.800000    14  3145
  3148  HC    11.750000   12.180000  -25.950000    14  3145
  3149  N     10.670000    9.810000  -24.610000     1  3141  3150  3153
  3150  CT     9.500000    9.190000  -24.010000     2  3149  3151  3154  3155
  3151  C      9.880000    7.950000  -23.210000     3  3150  3152  3156
  3152  O      9.380000    7.730000  -22.100000     5  3151
  3153  H     10.740000    9.810000  -25.630000     4  3149
  3154  H1     9.010000    9.890000  -23.340000     6  3150
  3155  H1     8.800000    8.900000  -24.790000     6  3150
  3156  N     10.790000    7.140000  -23.760000   244  3151  3157  3160
  3157  CT    11.200000    5.890000  -23.160000   245  3156  3158  3161  3162
  3158  C     11.930000    6.160000  -21.850000   246  3157  3159  3173
  3159  O     11.750000    5.440000  -20.870000   248  3158
  3160  H     11.060000    7.340000  -24.720000   247  3156
  3161  H1    10.320000    5.290000  -22.920000   249  3157
  3162  CT    12.100000    5.100000  -24.110000   250  3157  3163  3167  3168
  3163  CT    11.310000    4.520000  -25.300000   252  3162  3164  3169  3170
  3164  C     12.200000    3.700000  -26.210000   254  3163  3165  3166
  3165  O     13.420000    3.700000  -26.110000   255  3164
  3166  N     11.590000    2.960000  -27.110000   256  3164  3171  3172
  3167  HC    12.900000    5.740000  -24.480000   251  3162
  3168  HC    12.540000    4.270000  -23.560000   251  3162
  3169  HC    10.510000    3.890000  -24.920000   253  3163
  3170  HC    10.870000    5.320000  -25.880000   253  3163
  3171  H     12.190000    2.440000  -27.730000   257  3166
  3172  H     10.570000    2.940000  -27.170000   257  3166
  3173  N     12.740000    7.220000  -21.820000   271  3158  3174  3177
  3174  CT    13.500000    7.620000  -20.630000   272  3173  3175  3178  3179
  3175  C     12.520000    8.020000  -19.520000   273  3174  3176  3195
  3176  O     12.690000    7.620000  -18.370000   275  3175
  3177  H     12.890000    7.710000  -22.700000   274  3173
  3178  H1    14.060000    6.760000  -20.250000   276  3174
  3179  CT    14.470000    8.740000  -21.020000   277  3174  3180  3184  3185
  3180  CT    15.090000    9.510000  -19.840000   279  3179  3181  3186  3187
  3181  CT    16.200000    8.720000  -19.130000   281  3180  3182  3188  3189
  3182  CT    17.020000    9.640000  -18.220000   283  3181  3183  3190  3191
  3183  N3    18.470000    9.320000  -18.320000   285  3182  3192  3193  3194
  3184  HC    15.260000    8.330000  -21.650000   278  3179
  3185  HC    13.930000    9.470000  -21.620000   278  3179
  3186  HC    15.550000   10.410000  -20.260000   280  3180
  3187  HC    14.340000    9.840000  -19.130000   280  3180
  3188  HC    15.760000    7.910000  -18.540000   282  3181
  3189  HC    16.840000    8.280000  -19.890000   282  3181
  3190  HP    16.860000   10.680000  -18.500000   284  3182
  3191  HP    16.690000    9.500000  -17.190000   284  3182
  3192  H     18.990000    9.850000  -17.620000   286  3183
  3193  H     18.650000    8.390000  -17.950000   286  3183
  3194  H     18.880000    9.440000  -19.220000   286  3183
  3195  N     11.490000    8.800000  -19.870000    41  3175  3196  3199
  3196  CT    10.490000    9.220000  -18.890000    42  3195  3197  3200  3201
  3197  C      9.810000    7.990000  -18.290000    43  3196  3198  3214
  3198  O      9.600000    7.920000  -17.070000    45  3197
  3199  H     11.430000    9.100000  -20.830000    44  3195
  3200  H1    10.980000    9.750000  -18.070000    46  3196
  3201  CT     9.470000   10.180000  -19.540000    47  3196  3202  3203  3205
  3202  CT    10.150000   11.510000  -19.920000    49  3201  3204  3206  3207
  3203  CT     8.290000   10.430000  -18.580000    51  3201  3208  3209  3210
  3204  CT     9.270000   12.430000  -20.770000    53  3202  3211  3212  3213
  3205  HC     9.080000    9.710000  -20.450000    48  3201
  3206  HC    10.430000   12.040000  -19.010000    50  3202
  3207  HC    11.060000   11.310000  -20.480000    50  3202
  3208  HC     7.610000   11.180000  -18.990000    52  3203
  3209  HC     7.710000    9.520000  -18.430000    52  3203
  3210  HC     8.650000   10.790000  -17.620000    52  3203
  3211  HC     9.840000   13.310000  -21.060000    54  3204
  3212  HC     8.940000   11.910000  -21.670000    54  3204
  3213  HC     8.400000   12.770000  -20.220000    54  3204
  3214  N      9.480000    7.010000  -19.120000    27  3197  3215  3218
  3215  CT     8.820000    5.790000  -18.650000    28  3214  3216  3219  3220
  3216  C      9.740000    4.990000  -17.730000    29  3215  3217  3233
  3217  O      9.280000    4.380000  -16.760000    31  3216
  3218  H      9.600000    7.150000  -20.120000    30  3214
  3219  H1     7.960000    6.070000  -18.050000    32  3215
  3220  CT     8.370000    4.940000  -19.850000    33  3215  3221  3224  3225
  3221  CT     7.010000    5.340000  -20.430000    35  3220  3222  3223  3226
  3222  CT     6.720000    4.550000  -21.710000    37  3221  3227  3228  3229
  3223  CT     5.890000    5.080000  -19.410000    39  3221  3230  3231  3232
  3224  HC     9.120000    5.010000  -20.640000    34  3220
  3225  HC     8.310000    3.900000  -19.550000    34  3220
  3226  HC     7.030000    6.400000  -20.680000    36  3221
  3227  HC     5.770000    4.860000  -22.140000    38  3222
  3228  HC     7.510000    4.720000  -22.430000    38  3222
  3229  HC     6.670000    3.480000  -21.480000    38  3222
  3230  HC     4.930000    5.330000  -19.870000    40  3223
  3231  HC     5.870000    4.020000  -19.160000    40  3223
  3232  HC     6.000000    5.670000  -18.520000    40  3223
  3233  N     11.050000    5.010000  -18.010000    55  3216  3234  3237
  3234  CT    12.030000    4.340000  -17.160000    56  3233  3235  3238  3239
  3235  C     12.060000    4.990000  -15.790000    57  3234  3236  3244
  3236  O     12.090000    4.310000  -14.770000    59  3235
  3237  H     11.350000    5.440000  -18.880000    58  3233
  3238  H1    11.740000    3.290000  -17.020000    60  3234
  3239  CT    13.420000    4.380000  -17.800000    61  3234  3240  3241  3242
  3240  OH    13.470000    3.520000  -18.920000    63  3239  3243
  3241  H1    13.680000    5.390000  -18.090000    62  3239
  3242  H1    14.150000    4.020000  -17.070000    62  3239
  3243  HO    14.370000    3.590000  -19.250000    64  3240
  3244  N     12.020000    6.320000  -15.770000   220  3235  3245  3248
  3245  CT    11.940000    7.100000  -14.540000   221  3244  3246  3249  3250
  3246  C     10.630000    6.800000  -13.810000   222  3245  3247  3258
  3247  O     10.630000    6.610000  -12.600000   224  3246
  3248  H     12.030000    6.800000  -16.660000   223  3244
  3249  H1    12.750000    6.780000  -13.870000   225  3245
  3250  CT    12.110000    8.600000  -14.850000   226  3245  3251  3254  3255
  3251  C     13.530000    8.950000  -15.250000   228  3250  3252  3253
  3252  O     14.470000    8.250000  -14.940000   229  3251
  3253  N     13.710000   10.060000  -15.940000   230  3251  3256  3257
  3254  HC    11.420000    8.910000  -15.630000   227  3250
  3255  HC    11.880000    9.170000  -13.950000   227  3250
  3256  H     14.680000   10.290000  -16.040000   231  3253
  3257  H     12.960000   10.680000  -16.170000   231  3253
  3258  N      9.520000    6.720000  -14.540000    41  3246  3259  3262
  3259  CT     8.220000    6.450000  -13.930000    42  3258  3260  3263  3264
  3260  C      8.270000    5.090000  -13.240000    43  3259  3261  3277
  3261  O      7.750000    4.940000  -12.130000    45  3260
  3262  H      9.580000    6.930000  -15.530000    44  3258
  3263  H1     8.020000    7.190000  -13.160000    46  3259
  3264  CT     7.100000    6.540000  -14.990000    47  3259  3265  3266  3268
  3265  CT     6.770000    8.020000  -15.300000    49  3264  3267  3269  3270
  3266  CT     5.830000    5.800000  -14.520000    51  3264  3271  3272  3273
  3267  CT     5.890000    8.190000  -16.540000    53  3265  3274  3275  3276
  3268  HC     7.440000    6.060000  -15.900000    48  3264
  3269  HC     6.260000    8.460000  -14.440000    50  3265
  3270  HC     7.690000    8.570000  -15.460000    50  3265
  3271  HC     5.040000    5.880000  -15.260000    52  3266
  3272  HC     6.030000    4.730000  -14.390000    52  3266
  3273  HC     5.480000    6.210000  -13.570000    52  3266
  3274  HC     5.720000    9.260000  -16.720000    54  3267
  3275  HC     6.380000    7.770000  -17.410000    54  3267
  3276  HC     4.930000    7.710000  -16.400000    54  3267
  3277  N      8.900000    4.100000  -13.870000   138  3260  3278  3281
  3278  CT     8.960000    2.750000  -13.320000   139  3277  3279  3282  3283
  3279  C      9.710000    2.750000  -11.990000   140  3278  3280  3301
  3280  O      9.270000    2.120000  -11.030000   142  3279
  3281  H      9.260000    4.260000  -14.810000   141  3277
  3282  H1     7.950000    2.410000  -13.100000   143  3278
  3283  CT     9.600000    1.780000  -14.310000   144  3278  3284  3293  3294
  3284  C*     9.940000    0.460000  -13.690000   146  3283  3285  3286
  3285  CW    11.180000   -0.060000  -13.530000   147  3284  3287  3295
  3286  CB     9.030000   -0.470000  -13.090000   149  3284  3288  3289
  3287  NA    11.100000   -1.270000  -12.880000   150  3285  3288  3296
  3288  CN     9.800000   -1.560000  -12.580000   152  3286  3287  3290
  3289  CA     7.630000   -0.500000  -12.910000   153  3286  3291  3297
  3290  CA     9.230000   -2.650000  -11.940000   155  3288  3292  3298
  3291  CA     7.050000   -1.600000  -12.260000   157  3289  3292  3299
  3292  CA     7.830000   -2.660000  -11.780000   159  3290  3291  3300
  3293  HC     8.890000    1.610000  -15.120000   145  3283
  3294  HC    10.500000    2.210000  -14.730000   145  3283
  3295  H4    12.090000    0.430000  -13.880000   148  3285
  3296  H     11.910000   -1.800000  -12.590000   151  3287
  3297  HA     7.020000    0.310000  -13.280000   154  3289
  3298  HA     9.840000   -3.450000  -11.560000   156  3290
  3299  HA     5.970000   -1.640000  -12.130000   158  3291
  3300  HA     7.350000   -3.490000  -11.280000   160  3292
  3301  N     10.840000    3.460000  -11.940000    41  3279  3302  3305
  3302  CT    11.670000    3.520000  -10.730000    42  3301  3303  3306  3307
  3303  C     10.910000    4.260000   -9.640000    43  3302  3304  3320
  3304  O     10.860000    3.800000   -8.500000    45  3303
  3305  H     11.150000    3.900000  -12.790000    44  3301
  3306  H1    11.840000    2.520000  -10.350000    46  3302
  3307  CT    13.020000    4.190000  -11.040000    47  3302  3308  3309  3311
  3308  CT    13.840000    3.410000  -12.090000    49  3307  3310  3312  3313
  3309  CT    13.850000    4.370000   -9.750000    51  3307  3314  3315  3316
  3310  CT    14.130000    1.960000  -11.710000    53  3308  3317  3318  3319
  3311  HC    12.830000    5.190000  -11.450000    48  3307
  3312  HC    13.300000    3.380000  -13.020000    50  3308
  3313  HC    14.780000    3.930000  -12.270000    50  3308
  3314  HC    14.830000    4.780000  -10.000000    52  3309
  3315  HC    13.360000    5.080000   -9.090000    52  3309
  3316  HC    13.970000    3.420000   -9.240000    52  3309
  3317  HC    14.710000    1.500000  -12.510000    54  3310
  3318  HC    14.720000    1.910000  -10.790000    54  3310
  3319  HC    13.210000    1.390000  -11.600000    54  3310
  3320  N     10.310000    5.410000   -9.980000    27  3303  3321  3324
  3321  CT     9.490000    6.190000   -9.060000    28  3320  3322  3325  3326
  3322  C      8.390000    5.300000   -8.480000    29  3321  3323  3339
  3323  O      8.200000    5.250000   -7.270000    31  3322
  3324  H     10.410000    5.720000  -10.940000    30  3320
  3325  H1    10.120000    6.540000   -8.240000    32  3321
  3326  CT     8.900000    7.390000   -9.830000    33  3321  3327  3330  3331
  3327  CT     8.030000    8.320000   -8.980000    35  3326  3328  3329  3332
  3328  CT     8.870000    9.090000   -7.960000    37  3327  3333  3334  3335
  3329  CT     7.290000    9.310000   -9.880000    39  3327  3336  3337  3338
  3330  HC     9.720000    7.970000  -10.260000    34  3326
  3331  HC     8.300000    7.010000  -10.660000    34  3326
  3332  HC     7.270000    7.740000   -8.450000    36  3327
  3333  HC     8.230000    9.790000   -7.420000    38  3328
  3334  HC     9.320000    8.400000   -7.250000    38  3328
  3335  HC     9.650000    9.650000   -8.470000    38  3328
  3336  HC     6.680000    9.950000   -9.260000    40  3329
  3337  HC     8.030000    9.910000  -10.420000    40  3329
  3338  HC     6.670000    8.770000  -10.590000    40  3329
  3339  N      7.670000    4.610000   -9.360000   107  3322  3340  3343
  3340  CT     6.560000    3.760000   -8.980000   108  3339  3341  3344  3345
  3341  C      7.030000    2.700000   -7.980000   109  3340  3342  3359
  3342  O      6.410000    2.510000   -6.930000   111  3341
  3343  H      7.890000    4.700000  -10.340000   110  3339
  3344  H1     5.790000    4.360000   -8.480000   112  3340
  3345  CT     5.950000    3.140000  -10.230000   113  3340  3346  3352  3353
  3346  CA     4.780000    2.220000   -9.950000   115  3345  3347  3348
  3347  CA     3.490000    2.740000   -9.840000   116  3346  3349  3354
  3348  CA     5.000000    0.850000   -9.790000   116  3346  3350  3355
  3349  CA     2.400000    1.890000   -9.580000   118  3347  3351  3356
  3350  CA     3.900000    0.010000   -9.540000   118  3348  3351  3357
  3351  CA     2.610000    0.520000   -9.410000   120  3349  3350  3358
  3352  HC     5.600000    3.940000  -10.890000   114  3345
  3353  HC     6.710000    2.580000  -10.780000   114  3345
  3354  HA     3.320000    3.810000   -9.960000   117  3347
  3355  HA     5.980000    0.430000   -9.920000   117  3348
  3356  HA     1.400000    2.300000   -9.520000   119  3349
  3357  HA     4.040000   -1.050000   -9.590000   119  3350
  3358  HA     1.770000   -0.130000   -9.240000   121  3351
  3359  N      8.120000    2.020000   -8.310000    27  3341  3360  3363
  3360  CT     8.620000    0.890000   -7.540000    28  3359  3361  3364  3365
  3361  C      9.000000    1.350000   -6.140000    29  3360  3362  3378
  3362  O      8.620000    0.740000   -5.150000    31  3361
  3363  H      8.550000    2.210000   -9.210000    30  3359
  3364  H1     7.820000    0.160000   -7.440000    32  3360
  3365  CT     9.810000    0.280000   -8.280000    33  3360  3366  3369  3370
  3366  CT    10.410000   -0.970000   -7.620000    35  3365  3367  3368  3371
  3367  CT     9.400000   -2.110000   -7.600000    37  3366  3372  3373  3374
  3368  CT    11.680000   -1.390000   -8.370000    39  3366  3375  3376  3377
  3369  HC     9.500000    0.010000   -9.290000    34  3365
  3370  HC    10.590000    1.040000   -8.380000    34  3365
  3371  HC    10.700000   -0.730000   -6.590000    36  3366
  3372  HC     9.860000   -3.000000   -7.180000    38  3367
  3373  HC     8.540000   -1.860000   -6.980000    38  3367
  3374  HC     9.060000   -2.330000   -8.610000    38  3367
  3375  HC    12.100000   -2.280000   -7.900000    40  3368
  3376  HC    11.430000   -1.620000   -9.410000    40  3368
  3377  HC    12.410000   -0.590000   -8.340000    40  3368
  3378  N      9.760000    2.440000   -6.050000    41  3361  3379  3382
  3379  CT    10.230000    2.960000   -4.770000    42  3378  3380  3383  3384
  3380  C      9.040000    3.520000   -3.980000    43  3379  3381  3397
  3381  O      8.840000    3.180000   -2.820000    45  3380
  3382  H     10.030000    2.900000   -6.920000    44  3378
  3383  H1    10.640000    2.140000   -4.180000    46  3379
  3384  CT    11.330000    4.010000   -4.990000    47  3379  3385  3386  3388
  3385  CT    12.570000    3.390000   -5.660000    49  3384  3387  3389  3390
  3386  CT    11.700000    4.670000   -3.650000    51  3384  3391  3392  3393
  3387  CT    13.640000    4.420000   -6.030000    53  3385  3394  3395  3396
  3388  HC    10.940000    4.780000   -5.660000    48  3384
  3389  HC    13.010000    2.650000   -4.990000    50  3385
  3390  HC    12.280000    2.870000   -6.580000    50  3385
  3391  HC    12.460000    5.450000   -3.800000    52  3386
  3392  HC    10.840000    5.170000   -3.200000    52  3386
  3393  HC    12.090000    3.930000   -2.960000    52  3386
  3394  HC    14.440000    3.930000   -6.590000    54  3387
  3395  HC    13.200000    5.210000   -6.650000    54  3387
  3396  HC    14.090000    4.870000   -5.140000    54  3387
  3397  N      8.260000    4.410000   -4.600000    55  3380  3398  3401
  3398  CT     7.220000    5.140000   -3.870000    56  3397  3399  3402  3403
  3399  C      6.180000    4.170000   -3.330000    57  3398  3400  3408
  3400  O      5.760000    4.280000   -2.180000    59  3399
  3401  H      8.390000    4.590000   -5.590000    58  3397
  3402  H1     7.690000    5.610000   -3.000000    60  3398
  3403  CT     6.600000    6.260000   -4.720000    61  3398  3404  3405  3406
  3404  OH     5.860000    5.770000   -5.810000    63  3403  3407
  3405  H1     5.930000    6.860000   -4.090000    62  3403
  3406  H1     7.400000    6.910000   -5.080000    62  3403
  3407  HO     5.910000    6.410000   -6.530000    64  3404
  3408  N      5.780000    3.180000   -4.140000   138  3399  3409  3412
  3409  CT     4.740000    2.250000   -3.720000   139  3408  3410  3413  3414
  3410  C      5.270000    1.330000   -2.620000   140  3409  3411  3432
  3411  O      4.510000    0.950000   -1.720000   142  3410
  3412  H      6.130000    3.140000   -5.090000   141  3408
  3413  H1     3.920000    2.810000   -3.290000   143  3409
  3414  CT     4.134924    1.457728   -4.880474   144  3409  3415  3424  3425
  3415  C*     3.151400    2.244178   -5.690846   146  3414  3416  3417
  3416  CW     3.417217    3.414868   -6.310181   147  3415  3418  3426
  3417  CB     1.748328    1.950213   -5.979691   149  3415  3419  3420
  3418  NA     2.275898    3.888593   -6.916022   150  3416  3419  3427
  3419  CN     1.222594    3.025690   -6.754432   152  3417  3418  3421
  3420  CA     0.867040    0.883820   -5.691432   153  3417  3422  3428
  3421  CA    -0.093340    3.052314   -7.226162   155  3419  3423  3429
  3422  CA    -0.456576    0.887964   -6.174773   157  3420  3423  3430
  3423  CA    -0.932633    1.968105   -6.942418   159  3421  3422  3431
  3424  HC     4.917939    1.050551   -5.519328   145  3414
  3425  HC     3.591214    0.617482   -4.452418   145  3414
  3426  H4     4.385865    3.891984   -6.330870   148  3416
  3427  H      2.237540    4.711258   -7.517493   151  3418
  3428  HA     1.230280    0.041957   -5.121053   154  3420
  3429  HA    -0.435052    3.880469   -7.828122   156  3421
  3430  HA    -1.104801    0.048325   -5.965012   158  3422
  3431  HA    -1.938795    1.976243   -7.329208   160  3423
  3432  N      6.560000    1.000000   -2.650000    65  3410  3433  3436
  3433  CT     7.160000    0.100000   -1.660000    66  3432  3434  3437  3438
  3434  C      7.250000    0.800000   -0.300000    67  3433  3435  3446
  3435  O      7.280000    0.140000    0.750000    69  3434
  3436  H      7.110000    1.250000   -3.460000    68  3432
  3437  H1     6.510000   -0.770000   -1.520000    70  3433
  3438  CT     8.520000   -0.420000   -2.160000    71  3433  3439  3440  3441
  3439  OH     8.300000   -1.200000   -3.320000    73  3438  3442
  3440  CT     9.220000   -1.320000   -1.140000    75  3438  3443  3444  3445
  3441  H1     9.160000    0.430000   -2.400000    72  3438
  3442  HO     9.090000   -1.140000   -3.860000    74  3439
  3443  HC    10.140000   -1.720000   -1.580000    76  3440
  3444  HC     9.490000   -0.760000   -0.250000    76  3440
  3445  HC     8.570000   -2.160000   -0.870000    76  3440
  3446  N      7.240000    2.140000   -0.280000    27  3434  3447  3450
  3447  CT     7.280000    2.890000    0.970000    28  3446  3448  3451  3452
  3448  C      6.050000    2.610000    1.830000    29  3447  3449  3465
  3449  O      6.130000    2.680000    3.060000    31  3448
  3450  H      7.260000    2.630000   -1.160000    30  3446
  3451  H1     8.130000    2.560000    1.560000    32  3447
  3452  CT     7.410000    4.390000    0.660000    33  3447  3453  3456  3457
  3453  CT     8.770000    4.840000    0.120000    35  3452  3454  3455  3458
  3454  CT     8.760000    6.340000   -0.140000    37  3453  3459  3460  3461
  3455  CT     9.900000    4.480000    1.090000    39  3453  3462  3463  3464
  3456  HC     6.630000    4.670000   -0.030000    34  3452
  3457  HC     7.220000    4.930000    1.590000    34  3452
  3458  HC     8.970000    4.340000   -0.810000    36  3453
  3459  HC     9.730000    6.650000   -0.520000    38  3454
  3460  HC     7.990000    6.580000   -0.870000    38  3454
  3461  HC     8.550000    6.880000    0.790000    38  3454
  3462  HC    10.840000    4.880000    0.710000    40  3455
  3463  HC     9.710000    4.900000    2.080000    40  3455
  3464  HC    10.020000    3.400000    1.160000    40  3455
  3465  N      4.920000    2.260000    1.210000   122  3448  3466  3469
  3466  CT     3.670000    2.050000    1.940000   123  3465  3467  3470  3471
  3467  C      3.760000    0.810000    2.850000   124  3466  3468  3486
  3468  O      3.450000    0.910000    4.040000   126  3467
  3469  H      4.920000    2.210000    0.200000   125  3465
  3470  H1     3.530000    2.900000    2.610000   127  3466
  3471  CT     2.468557    1.988974    0.989580   128  3466  3472  3479  3480
  3472  CA     2.093677    3.347443    0.426916   130  3471  3473  3474
  3473  CA     1.189296    4.171229    1.121789   131  3472  3475  3481
  3474  CA     2.674422    3.805603   -0.767263   131  3472  3476  3482
  3475  CA     0.872895    5.454413    0.634470   133  3473  3477  3483
  3476  CA     2.352183    5.077570   -1.272960   133  3474  3477  3484
  3477  C      1.463393    5.909155   -0.563870   135  3475  3476  3478
  3478  OH     1.200030    7.157112   -1.025539   136  3477  3485
  3479  HC     2.677115    1.293965    0.176248   129  3471
  3480  HC     1.608856    1.598940    1.537059   129  3471
  3481  HA     0.737699    3.802284    2.028607   132  3473
  3482  HA     3.383395    3.181005   -1.283703   132  3474
  3483  HA     0.172535    6.077932    1.167267   134  3475
  3484  HA     2.807433    5.434136   -2.185113   134  3476
  3485  HO     0.690298    7.671340   -0.384092   137  3478
  3486  N      4.180000   -0.360000    2.350000   122  3467  3487  3490
  3487  CT     4.450000   -1.520000    3.220000   123  3486  3488  3491  3492
  3488  C      5.570000   -1.230000    4.240000   124  3487  3489  3507
  3489  O      5.560000   -1.740000    5.360000   126  3488
  3490  H      4.450000   -0.380000    1.380000   125  3486
  3491  H1     3.550000   -1.760000    3.770000   127  3487
  3492  CT     4.796046   -2.740391    2.353562   128  3487  3493  3500  3501
  3493  CA     4.889029   -4.085473    3.068005   130  3492  3494  3495
  3494  CA     4.073149   -4.393271    4.178947   131  3493  3496  3502
  3495  CA     5.757602   -5.073251    2.562665   131  3493  3497  3503
  3496  CA     4.111945   -5.668936    4.768865   133  3494  3498  3504
  3497  CA     5.802289   -6.353539    3.149852   133  3495  3498  3505
  3498  C      4.967415   -6.656856    4.247332   135  3496  3497  3499
  3499  OH     4.971443   -7.898409    4.797192   136  3498  3506
  3500  HC     4.031731   -2.837436    1.583827   129  3492
  3501  HC     5.742640   -2.544243    1.846798   129  3492
  3502  HA     3.381114   -3.677223    4.584025   132  3494
  3503  HA     6.374314   -4.861849    1.700305   132  3495
  3504  HA     3.476258   -5.913672    5.605765   134  3496
  3505  HA     6.449893   -7.112215    2.739708   134  3497
  3506  HO     5.438978   -8.511026    4.228190   137  3499
  3507  N      6.520000   -0.360000    3.870000     1  3488  3508  3511
  3508  CT     7.550000    0.130000    4.790000     2  3507  3509  3512  3513
  3509  C      6.940000    0.850000    5.990000     3  3508  3510  3514
  3510  O      7.290000    0.580000    7.140000     5  3509
  3511  H      6.540000   -0.040000    2.910000     4  3507
  3512  H1     8.150000   -0.710000    5.160000     6  3508
  3513  H1     8.210000    0.820000    4.260000     6  3508
  3514  N      5.990000    1.750000    5.720000     7  3509  3515  3518
  3515  CT     5.260000    2.470000    6.750000     8  3514  3516  3519  3520
  3516  C      4.420000    1.500000    7.590000     9  3515  3517  3524
  3517  O      4.320000    1.660000    8.810000    11  3516
  3518  H      5.820000    1.980000    4.740000    10  3514
  3519  H1     5.970000    2.960000    7.410000    12  3515
  3520  CT     4.380000    3.540000    6.100000    13  3515  3521  3522  3523
  3521  HC     3.840000    4.090000    6.870000    14  3520
  3522  HC     5.000000    4.240000    5.540000    14  3520
  3523  HC     3.660000    3.090000    5.420000    14  3520
  3524  N      3.820000    0.490000    6.940000   122  3516  3525  3528
  3525  CT     3.080000   -0.570000    7.620000   123  3524  3526  3529  3530
  3526  C      3.950000   -1.200000    8.710000   124  3525  3527  3545
  3527  O      3.510000   -1.310000    9.860000   126  3526
  3528  H      3.960000    0.440000    5.940000   125  3524
  3529  H1     2.210000   -0.140000    8.110000   127  3525
  3530  CT     2.569459   -1.594469    6.584776   128  3525  3531  3538  3539
  3531  CA     1.697656   -2.741119    7.065516   130  3530  3532  3533
  3532  CA     0.322657   -2.734927    6.776462   131  3531  3534  3540
  3533  CA     2.267804   -3.879013    7.673408   131  3531  3535  3541
  3534  CA    -0.493804   -3.810916    7.156444   133  3532  3536  3542
  3535  CA     1.457871   -4.979278    8.026735   133  3533  3536  3543
  3536  C      0.067583   -4.932713    7.788851   135  3534  3535  3537
  3537  OH    -0.747090   -5.956145    8.142275   136  3536  3544
  3538  HC     2.030419   -1.055397    5.805459   129  3530
  3539  HC     3.415018   -2.063219    6.113309   129  3530
  3540  HA    -0.114570   -1.923119    6.226246   132  3532
  3541  HA     3.330413   -3.922684    7.860463   132  3533
  3542  HA    -1.550586   -3.803602    6.951524   134  3534
  3543  HA     1.889333   -5.845609    8.507644   134  3535
  3544  HO    -0.264374   -6.720966    8.502718   137  3537
  3545  N      5.180000   -1.580000    8.360000    27  3526  3546  3549
  3546  CT     6.070000   -2.350000    9.220000    28  3545  3547  3550  3551
  3547  C      6.830000   -1.470000   10.190000    29  3546  3548  3564
  3548  O      7.430000   -1.970000   11.140000    31  3547
  3549  H      5.430000   -1.490000    7.370000    30  3545
  3550  H1     5.490000   -3.040000    9.840000    32  3546
  3551  CT     7.054109   -3.145993    8.340953    33  3546  3552  3555  3556
  3552  CT     6.415776   -4.269833    7.501533    35  3551  3553  3554  3557
  3553  CT     7.452137   -4.813930    6.519587    37  3552  3558  3559  3560
  3554  CT     5.921584   -5.430264    8.369857    39  3552  3561  3562  3563
  3555  HC     7.555264   -2.444937    7.670774    34  3551
  3556  HC     7.817718   -3.591800    8.980643    34  3551
  3557  HC     5.574423   -3.877658    6.933258    36  3552
  3558  HC     8.321072   -5.193319    7.057420    38  3553
  3559  HC     7.013957   -5.618706    5.930856    38  3553
  3560  HC     7.760790   -4.020253    5.839203    38  3553
  3561  HC     6.747001   -5.839872    8.952594    40  3554
  3562  HC     5.136041   -5.094555    9.043203    40  3554
  3563  HC     5.514563   -6.214709    7.730516    40  3554
  3564  N      6.820000   -0.150000    9.940000   258  3547  3565  3568
  3565  CT     7.770000    0.800000   10.500000   259  3564  3566  3569  3570
  3566  C      8.100000    0.530000   11.970000   260  3565  3567  3581
  3567  O      9.280000    0.490000   12.330000   262  3566
  3568  H      6.380000    0.120000    9.070000   261  3564
  3569  H1     8.690000    0.720000    9.940000   263  3565
  3570  CT     7.240000    2.230000   10.360000   264  3565  3571  3574  3575
  3571  CT     8.210000    3.280000   10.910000   266  3570  3572  3576  3577
  3572  S      9.770000    3.300000   10.010000   268  3571  3573
  3573  CT     9.220000    3.900000    8.390000   269  3572  3578  3579  3580
  3574  HC     7.040000    2.430000    9.310000   265  3570
  3575  HC     6.290000    2.340000   10.880000   265  3570
  3576  H1     7.750000    4.270000   10.830000   267  3571
  3577  H1     8.400000    3.100000   11.970000   267  3571
  3578  H1    10.100000    3.990000    7.750000   270  3573
  3579  H1     8.530000    3.190000    7.940000   270  3573
  3580  H1     8.750000    4.880000    8.500000   270  3573
  3581  N      7.100000    0.380000   12.860000    96  3566  3582  3588
  3582  CT     7.380000    0.270000   14.290000    97  3581  3583  3585  3586
  3583  C      8.290000   -0.910000   14.650000    98  3582  3584  3595
  3584  O      8.900000   -0.910000   15.710000    99  3583
  3585  H1     7.850000    1.180000   14.660000   100  3582
  3586  CT     6.010000    0.110000   14.950000   101  3582  3587  3589  3590
  3587  CT     5.070000   -0.300000   13.830000   103  3586  3588  3591  3592
  3588  CT     5.660000    0.330000   12.600000   105  3581  3587  3593  3594
  3589  HC     5.700000    1.080000   15.350000   102  3586
  3590  HC     6.010000   -0.630000   15.750000   102  3586
  3591  HC     4.050000    0.040000   14.010000   104  3587
  3592  HC     5.090000   -1.380000   13.720000   104  3587
  3593  H1     5.270000    1.350000   12.500000   106  3588
  3594  H1     5.350000   -0.270000   11.760000   106  3588
  3595  N      8.360000   -1.920000   13.780000   122  3583  3596  3599
  3596  CT     8.990000   -3.200000   14.040000   123  3595  3597  3600  3601
  3597  C     10.230000   -3.420000   13.180000   124  3596  3598  3616
  3598  O     10.810000   -4.500000   13.200000   126  3597
  3599  H      7.840000   -1.830000   12.920000   125  3595
  3600  H1     9.330000   -3.240000   15.070000   127  3596
  3601  CT     7.970000   -4.330000   13.820000   128  3596  3602  3609  3610
  3602  CA     6.810000   -4.300000   14.780000   130  3601  3603  3604
  3603  CA     7.040000   -4.280000   16.160000   131  3602  3605  3611
  3604  CA     5.500000   -4.260000   14.290000   131  3602  3606  3612
  3605  CA     5.950000   -4.230000   17.060000   133  3603  3607  3613
  3606  CA     4.420000   -4.230000   15.180000   133  3604  3607  3614
  3607  C      4.640000   -4.210000   16.560000   135  3605  3606  3608
  3608  OH     3.630000   -4.150000   17.450000   136  3607  3615
  3609  HC     7.620000   -4.300000   12.790000   129  3601
  3610  HC     8.480000   -5.290000   13.970000   129  3601
  3611  HA     8.050000   -4.290000   16.550000   132  3603
  3612  HA     5.330000   -4.250000   13.230000   132  3604
  3613  HA     6.140000   -4.200000   18.120000   134  3605
  3614  HA     3.420000   -4.210000   14.780000   134  3606
  3615  HO     3.920000   -4.370000   18.330000   137  3608
  3616  N     10.630000   -2.410000   12.400000    27  3597  3617  3620
  3617  CT    11.740000   -2.580000   11.460000    28  3616  3618  3621  3622
  3618  C     13.080000   -2.630000   12.180000    29  3617  3619  3635
  3619  O     14.090000   -3.000000   11.590000    31  3618
  3620  H     10.130000   -1.540000   12.460000    30  3616
  3621  H1    11.650000   -3.540000   10.960000    32  3617
  3622  CT    11.720000   -1.440000   10.420000    33  3617  3623  3626  3627
  3623  CT    10.650000   -1.580000    9.330000    35  3622  3624  3625  3628
  3624  CT    10.720000   -0.380000    8.380000    37  3623  3629  3630  3631
  3625  CT    10.830000   -2.870000    8.530000    39  3623  3632  3633  3634
  3626  HC    11.570000   -0.500000   10.930000    34  3622
  3627  HC    12.690000   -1.400000    9.920000    34  3622
  3628  HC     9.670000   -1.590000    9.800000    36  3623
  3629  HC     9.920000   -0.440000    7.640000    38  3624
  3630  HC    10.620000    0.550000    8.940000    38  3624
  3631  HC    11.690000   -0.370000    7.870000    38  3624
  3632  HC    10.120000   -2.880000    7.700000    40  3625
  3633  HC    11.840000   -2.930000    8.140000    40  3625
  3634  HC    10.620000   -3.740000    9.150000    40  3625
  3635  N     13.110000   -2.250000   13.460000    65  3618  3636  3639
  3636  CT    14.280000   -2.390000   14.340000    66  3635  3637  3640  3641
  3637  C     14.000000   -3.430000   15.420000    67  3636  3638  3649
  3638  O     14.600000   -3.390000   16.490000    69  3637
  3639  H     12.240000   -1.960000   13.890000    68  3635
  3640  H1    15.130000   -2.770000   13.770000    70  3636
  3641  CT    14.700000   -1.060000   14.960000    71  3636  3642  3643  3644
  3642  OH    13.590000   -0.370000   15.480000    73  3641  3645
  3643  CT    15.410000   -0.140000   13.960000    75  3641  3646  3647  3648
  3644  H1    15.400000   -1.230000   15.770000    72  3641
  3645  HO    13.880000    0.550000   15.490000    74  3642
  3646  HC    15.690000    0.800000   14.450000    76  3643
  3647  HC    16.310000   -0.630000   13.600000    76  3643
  3648  HC    14.760000    0.070000   13.110000    76  3643
  3649  N     13.080000   -4.360000   15.150000     1  3637  3650  3653
  3650  CT    12.730000   -5.450000   16.040000     2  3649  3651  3654  3655
  3651  C     11.990000   -4.990000   17.290000     3  3650  3652  3656
  3652  O     11.650000   -3.820000   17.430000     5  3651
  3653  H     12.560000   -4.280000   14.280000     4  3649
  3654  H1    12.090000   -6.160000   15.500000     6  3650
  3655  H1    13.640000   -5.970000   16.350000     6  3650
  3656  N     11.730000   -5.930000   18.180000    15  3651  3657  3660
  3657  CT    11.100000   -5.680000   19.480000    16  3656  3658  3661  3662
  3658  C     11.940000   -4.670000   20.260000    17  3657  3659  3672
  3659  O     13.150000   -4.820000   20.370000    19  3658
  3660  H     12.140000   -6.840000   18.020000    18  3656
  3661  H1    10.120000   -5.240000   19.320000    20  3657
  3662  CT    10.920000   -6.990000   20.270000    21  3657  3663  3664  3665
  3663  CT    12.010000   -8.030000   19.960000    23  3662  3666  3667  3668
  3664  CT    10.840000   -6.750000   21.780000    25  3662  3669  3670  3671
  3665  HC     9.970000   -7.420000   19.950000    22  3662
  3666  HC    11.880000   -8.890000   20.620000    24  3663
  3667  HC    11.940000   -8.380000   18.940000    24  3663
  3668  HC    12.990000   -7.600000   20.150000    24  3663
  3669  HC    10.590000   -7.690000   22.280000    26  3664
  3670  HC    11.800000   -6.410000   22.180000    26  3664
  3671  HC    10.070000   -6.030000   22.020000    26  3664
  3672  N     11.250000   -3.660000   20.820000   210  3658  3673  3676
  3673  CT    11.870000   -2.680000   21.720000   211  3672  3674  3677  3678
  3674  C     13.050000   -2.000000   21.030000   212  3673  3675  3684
  3675  O     13.940000   -1.460000   21.690000   214  3674
  3676  H     10.250000   -3.600000   20.690000   213  3672
  3677  H1    11.160000   -1.890000   21.930000   215  3673
  3678  CT    12.290000   -3.350000   23.050000   216  3673  3679  3682  3683
  3679  C     11.140000   -3.580000   23.990000   218  3678  3680  3681
  3680  O2    10.020000   -3.050000   23.770000   219  3679
  3681  O2    11.320000   -4.300000   25.000000   219  3679
  3682  HC    12.810000   -4.290000   22.870000   217  3678
  3683  HC    12.980000   -2.690000   23.590000   217  3678
  3684  N     13.040000   -2.020000   19.700000     1  3674  3685  3688
  3685  CT    14.010000   -1.310000   18.900000     2  3684  3686  3689  3690
  3686  C     13.760000    0.180000   18.900000     3  3685  3687  3691
  3687  O     12.760000    0.690000   19.400000     5  3686
  3688  H     12.320000   -2.540000   19.240000     4  3684
  3689  H1    15.010000   -1.520000   19.270000     6  3685
  3690  H1    13.920000   -1.660000   17.870000     6  3685
  3691  N     14.690000    0.890000   18.250000   107  3686  3692  3695
  3692  CT    14.730000    2.350000   18.200000   108  3691  3693  3696  3697
  3693  C     13.410000    2.920000   17.670000   109  3692  3694  3711
  3694  O     13.000000    4.000000   18.080000   111  3693
  3695  H     15.510000    0.370000   17.970000   110  3691
  3696  H1    14.870000    2.750000   19.200000   112  3692
  3697  CT    15.940000    2.730000   17.330000   113  3692  3698  3704  3705
  3698  CA    15.990000    4.180000   16.910000   115  3697  3699  3700
  3699  CA    16.490000    5.150000   17.790000   116  3698  3701  3706
  3700  CA    15.550000    4.570000   15.640000   116  3698  3702  3707
  3701  CA    16.550000    6.500000   17.400000   118  3699  3703  3708
  3702  CA    15.600000    5.910000   15.250000   118  3700  3703  3709
  3703  CA    16.100000    6.880000   16.130000   120  3701  3702  3710
  3704  HC    16.850000    2.490000   17.870000   114  3697
  3705  HC    15.940000    2.120000   16.420000   114  3697
  3706  HA    16.820000    4.870000   18.780000   117  3699
  3707  HA    15.170000    3.830000   14.950000   117  3700
  3708  HA    16.910000    7.250000   18.090000   119  3701
  3709  HA    15.240000    6.200000   14.270000   119  3702
  3710  HA    16.120000    7.930000   15.840000   121  3703
  3711  N     12.770000    2.220000   16.730000    27  3693  3712  3715
  3712  CT    11.620000    2.740000   15.990000    28  3711  3713  3716  3717
  3713  C     10.310000    2.470000   16.720000    29  3712  3714  3730
  3714  O      9.270000    3.010000   16.360000    31  3713
  3715  H     12.980000    1.240000   16.680000    30  3711
  3716  H1    11.690000    3.820000   15.910000    32  3712
  3717  CT    11.580000    2.100000   14.580000    33  3712  3718  3721  3722
  3718  CT    12.650000    2.600000   13.610000    35  3717  3719  3720  3723
  3719  CT    12.530000    1.850000   12.280000    37  3718  3724  3725  3726
  3720  CT    12.520000    4.110000   13.380000    39  3718  3727  3728  3729
  3721  HC    11.610000    1.020000   14.670000    34  3717
  3722  HC    10.610000    2.340000   14.140000    34  3717
  3723  HC    13.630000    2.390000   14.030000    36  3718
  3724  HC    13.290000    2.200000   11.580000    38  3719
  3725  HC    12.660000    0.790000   12.450000    38  3719
  3726  HC    11.540000    2.020000   11.850000    38  3719
  3727  HC    13.260000    4.420000   12.630000    40  3720
  3728  HC    11.530000    4.340000   13.000000    40  3720
  3729  HC    12.710000    4.670000   14.290000    40  3720
  3730  N     10.330000    1.650000   17.770000   122  3713  3731  3734
  3731  CT     9.150000    1.460000   18.590000   123  3730  3732  3735  3736
  3732  C      9.080000    2.560000   19.650000   124  3731  3733  3751
  3733  O      9.380000    2.330000   20.820000   126  3732
  3734  H     11.200000    1.290000   18.130000   125  3730
  3735  H1     8.260000    1.560000   17.970000   127  3731
  3736  CT     9.090000    0.060000   19.200000   128  3731  3737  3744  3745
  3737  CA     7.690000   -0.270000   19.670000   130  3736  3738  3739
  3738  CA     6.740000   -0.700000   18.740000   131  3737  3740  3746
  3739  CA     7.320000   -0.080000   21.010000   131  3737  3741  3747
  3740  CA     5.420000   -0.980000   19.150000   133  3738  3742  3748
  3741  CA     6.000000   -0.360000   21.420000   133  3739  3742  3749
  3742  C      5.050000   -0.800000   20.490000   135  3740  3741  3743
  3743  OH     3.790000   -1.070000   20.880000   136  3742  3750
  3744  HC     9.370000   -0.670000   18.440000   129  3736
  3745  HC     9.810000   -0.040000   20.020000   129  3736
  3746  HA     7.050000   -0.840000   17.720000   132  3738
  3747  HA     8.040000    0.300000   21.720000   132  3739
  3748  HA     4.700000   -1.320000   18.420000   134  3740
  3749  HA     5.710000   -0.190000   22.450000   134  3741
  3750  HO     3.260000   -1.410000   20.160000   137  3743
  3751  N      8.720000    3.760000   19.210000    55  3732  3752  3755
  3752  CT     9.040000    5.010000   19.890000    56  3751  3753  3756  3757
  3753  C      8.430000    6.170000   19.130000    57  3752  3754  3762
  3754  O      7.910000    6.010000   18.020000    59  3753
  3755  H      8.600000    3.830000   18.210000    58  3751
  3756  H1     8.630000    4.980000   20.910000    60  3752
  3757  CT    10.570000    5.180000   19.960000    61  3752  3758  3759  3760
  3758  OH    11.050000    5.550000   18.680000    63  3757  3761
  3759  H1    10.820000    5.980000   20.670000    62  3757
  3760  H1    11.050000    4.270000   20.290000    62  3757
  3761  HO    11.870000    5.020000   18.520000    64  3758
  3762  N      8.520000    7.370000   19.710000   232  3753  3763  3766
  3763  CT     8.100000    8.590000   19.030000   233  3762  3764  3767  3768
  3764  C      8.870000    8.760000   17.720000   234  3763  3765  3777
  3765  O      8.340000    9.310000   16.760000   236  3764
  3766  H      8.890000    7.410000   20.650000   235  3762
  3767  H1     7.050000    8.490000   18.770000   237  3763
  3768  CT     8.250000    9.790000   19.960000   238  3763  3769  3773  3774
  3769  CT     9.700000   10.190000   20.260000   240  3768  3770  3775  3776
  3770  C      9.790000   11.480000   21.060000   242  3769  3771  3772
  3771  O2     8.780000   11.890000   21.680000   243  3770
  3772  O2    10.890000   12.080000   21.070000   243  3770
  3773  HC     7.800000   10.640000   19.450000   239  3768
  3774  HC     7.710000    9.600000   20.890000   239  3768
  3775  HC    10.200000    9.390000   20.810000   241  3769
  3776  HC    10.240000   10.350000   19.330000   241  3769
  3777  N     10.110000    8.260000   17.660000   210  3764  3778  3781
  3778  CT    10.950000    8.380000   16.470000   211  3777  3779  3782  3783
  3779  C     10.350000    7.550000   15.320000   212  3778  3780  3789
  3780  O     10.380000    7.970000   14.160000   214  3779
  3781  H     10.440000    7.660000   18.410000   213  3777
  3782  H1    10.960000    9.420000   16.140000   215  3778
  3783  CT    12.400000    7.950000   16.740000   216  3778  3784  3787  3788
  3784  C     13.070000    8.760000   17.840000   218  3783  3785  3786
  3785  O2    13.280000    9.980000   17.650000   219  3784
  3786  O2    13.310000    8.230000   18.940000   219  3784
  3787  HC    12.430000    6.880000   16.980000   217  3783
  3788  HC    12.970000    8.080000   15.820000   217  3783
  3789  N      9.780000    6.390000   15.650000     1  3779  3790  3793
  3790  CT     9.080000    5.560000   14.670000     2  3789  3791  3794  3795
  3791  C      7.770000    6.170000   14.240000     3  3790  3792  3796
  3792  O      7.370000    6.040000   13.080000     5  3791
  3793  H      9.790000    6.110000   16.620000     4  3789
  3794  H1     9.700000    5.400000   13.790000     6  3790
  3795  H1     8.800000    4.620000   15.070000     6  3790
  3796  N      7.090000    6.850000   15.160000    15  3791  3797  3800
  3797  CT     5.850000    7.560000   14.840000    16  3796  3798  3801  3802
  3798  C      6.160000    8.630000   13.800000    17  3797  3799  3812
  3799  O      5.490000    8.710000   12.770000    19  3798
  3800  H      7.470000    6.870000   16.110000    18  3796
  3801  H1     5.150000    6.860000   14.390000    20  3797
  3802  CT     5.210000    8.160000   16.100000    21  3797  3803  3804  3805
  3803  CT     4.040000    9.090000   15.750000    23  3802  3806  3807  3808
  3804  CT     4.720000    7.050000   17.040000    25  3802  3809  3810  3811
  3805  HC     5.930000    8.760000   16.640000    22  3802
  3806  HC     3.580000    9.410000   16.680000    24  3803
  3807  HC     4.390000    9.970000   15.220000    24  3803
  3808  HC     3.300000    8.570000   15.150000    24  3803
  3809  HC     4.110000    7.440000   17.840000    26  3804
  3810  HC     4.140000    6.310000   16.490000    26  3804
  3811  HC     5.570000    6.530000   17.480000    26  3804
  3812  N      7.200000    9.430000   14.060000   258  3798  3813  3816
  3813  CT     7.630000   10.490000   13.140000   259  3812  3814  3817  3818
  3814  C      8.000000    9.870000   11.790000   260  3813  3815  3829
  3815  O      7.590000   10.380000   10.750000   262  3814
  3816  H      7.690000    9.310000   14.940000   261  3812
  3817  H1     6.820000   11.200000   12.980000   263  3813
  3818  CT     8.860000   11.220000   13.690000   264  3813  3819  3822  3823
  3819  CT     8.590000   12.050000   14.930000   266  3818  3820  3824  3825
  3820  S     10.130000   12.530000   15.750000   268  3819  3821
  3821  CT    10.680000   13.870000   14.670000   269  3820  3826  3827  3828
  3822  HC     9.630000   10.480000   13.930000   265  3818
  3823  HC     9.260000   11.870000   12.910000   265  3818
  3824  H1     8.010000   12.940000   14.680000   267  3819
  3825  H1     8.000000   11.460000   15.640000   267  3819
  3826  H1    11.630000   14.260000   15.040000   270  3821
  3827  H1    10.830000   13.490000   13.650000   270  3821
  3828  H1     9.950000   14.660000   14.670000   270  3821
  3829  N      8.790000    8.790000   11.820000     7  3814  3830  3833
  3830  CT     9.290000    8.160000   10.610000     8  3829  3831  3834  3835
  3831  C      8.140000    7.650000    9.760000     9  3830  3832  3839
  3832  O      8.150000    7.800000    8.540000    11  3831
  3833  H      9.170000    8.490000   12.710000    10  3829
  3834  H1     9.850000    8.890000   10.020000    12  3830
  3835  CT    10.240000    7.010000   11.000000    13  3830  3836  3837  3838
  3836  HC    10.630000    6.530000   10.110000    14  3835
  3837  HC    11.070000    7.410000   11.590000    14  3835
  3838  HC     9.710000    6.270000   11.600000    14  3835
  3839  N      7.120000    7.050000   10.380000   287  3831  3840  3843
  3840  CT     5.980000    6.510000    9.650000   288  3839  3841  3844  3845
  3841  C      5.310000    7.620000    8.840000   289  3840  3842  3863
  3842  O      5.060000    7.460000    7.640000   291  3841
  3843  H      7.200000    6.910000   11.390000   290  3839
  3844  H1     6.340000    5.780000    8.920000   292  3840
  3845  CT     5.010000    5.830000   10.620000   293  3840  3846  3852  3853
  3846  CT     3.810000    5.220000    9.890000   295  3845  3847  3854  3855
  3847  CT     2.850000    4.550000   10.870000   297  3846  3848  3856  3857
  3848  N2     3.070000    3.100000   10.950000   299  3847  3849  3858
  3849  CA     2.320000    2.280000   11.660000   301  3848  3850  3851
  3850  N2     1.530000    2.750000   12.590000   302  3849  3859  3860
  3851  N2     2.370000    1.000000   11.420000   302  3849  3861  3862
  3852  HC     5.530000    5.040000   11.160000   294  3845
  3853  HC     4.670000    6.570000   11.340000   294  3845
  3854  HC     3.260000    6.020000    9.390000   296  3846
  3855  HC     4.150000    4.500000    9.140000   296  3846
  3856  H1     3.000000    4.990000   11.860000   298  3847
  3857  H1     1.830000    4.740000   10.550000   298  3847
  3858  H      3.630000    2.650000   10.230000   300  3848
  3859  H      0.870000    2.130000   13.030000   303  3850
  3860  H      1.490000    3.740000   12.800000   303  3850
  3861  H      1.660000    0.420000   11.840000   303  3851
  3862  H      3.000000    0.590000   10.750000   303  3851
  3863  N      5.000000    8.750000    9.480000   244  3841  3864  3867
  3864  CT     4.250000    9.820000    8.810000   245  3863  3865  3868  3869
  3865  C      5.140000   10.520000    7.790000   246  3864  3866  3880
  3866  O      4.660000   10.970000    6.740000   248  3865
  3867  H      5.230000    8.810000   10.470000   247  3863
  3868  H1     3.430000    9.380000    8.240000   249  3864
  3869  CT     3.670000   10.830000    9.800000   250  3864  3870  3874  3875
  3870  CT     2.620000   10.240000   10.760000   252  3869  3871  3876  3877
  3871  C      1.500000    9.480000   10.070000   254  3870  3872  3873
  3872  O      0.890000    9.930000    9.110000   255  3871
  3873  N      1.180000    8.310000   10.550000   256  3871  3878  3879
  3874  HC     4.470000   11.270000   10.390000   251  3869
  3875  HC     3.190000   11.630000    9.230000   251  3869
  3876  HC     3.130000    9.630000   11.490000   253  3870
  3877  HC     2.120000   11.050000   11.280000   253  3870
  3878  H      0.420000    7.740000   10.210000   257  3873
  3879  H      1.690000    8.020000   11.370000   257  3873
  3880  N      6.450000   10.600000    8.050000    27  3865  3881  3884
  3881  CT     7.400000   11.130000    7.070000    28  3880  3882  3885  3886
  3882  C      7.380000   10.260000    5.820000    29  3881  3883  3899
  3883  O      7.300000   10.780000    4.700000    31  3882
  3884  H      6.800000   10.280000    8.950000    30  3880
  3885  H1     7.080000   12.120000    6.780000    32  3881
  3886  CT     8.810000   11.210000    7.670000    33  3881  3887  3890  3891
  3887  CT     9.910000   11.610000    6.670000    35  3886  3888  3889  3892
  3888  CT     9.600000   12.950000    5.980000    37  3887  3893  3894  3895
  3889  CT    11.260000   11.700000    7.370000    39  3887  3896  3897  3898
  3890  HC     8.800000   11.900000    8.500000    34  3886
  3891  HC     9.080000   10.230000    8.080000    34  3886
  3892  HC     9.990000   10.840000    5.900000    36  3887
  3893  HC    10.410000   13.190000    5.300000    38  3888
  3894  HC     8.690000   12.880000    5.390000    38  3888
  3895  HC     9.510000   13.750000    6.710000    38  3888
  3896  HC    12.030000   11.970000    6.650000    40  3889
  3897  HC    11.220000   12.450000    8.160000    40  3889
  3898  HC    11.510000   10.740000    7.810000    40  3889
  3899  N      7.460000    8.940000    6.010000    15  3882  3900  3903
  3900  CT     7.510000    7.990000    4.900000    16  3899  3901  3904  3905
  3901  C      6.200000    8.070000    4.110000    17  3900  3902  3915
  3902  O      6.230000    8.080000    2.870000    19  3901
  3903  H      7.580000    8.600000    6.960000    18  3899
  3904  H1     8.310000    8.280000    4.210000    20  3900
  3905  CT     7.790000    6.570000    5.400000    21  3900  3906  3907  3908
  3906  CT     7.500000    5.510000    4.330000    23  3905  3909  3910  3911
  3907  CT     9.260000    6.420000    5.830000    25  3905  3912  3913  3914
  3908  HC     7.150000    6.350000    6.260000    22  3905
  3909  HC     7.770000    4.520000    4.690000    24  3906
  3910  HC     6.440000    5.490000    4.060000    24  3906
  3911  HC     8.090000    5.740000    3.440000    24  3906
  3912  HC     9.450000    5.400000    6.160000    26  3907
  3913  HC     9.910000    6.630000    4.980000    26  3907
  3914  HC     9.510000    7.110000    6.630000    26  3907
  3915  N      5.050000    8.160000    4.790000   122  3901  3916  3919
  3916  CT     3.780000    8.300000    4.090000   123  3915  3917  3920  3921
  3917  C      3.780000    9.550000    3.220000   124  3916  3918  3936
  3918  O      3.310000    9.530000    2.080000   126  3917
  3919  H      5.080000    8.070000    5.800000   125  3915
  3920  H1     3.640000    7.460000    3.420000   127  3916
  3921  CT     2.619983    8.395670    5.079490   128  3916  3922  3929  3930
  3922  CA     2.041165    7.084752    5.555230   130  3921  3923  3924
  3923  CA     1.709261    6.082540    4.620469   131  3922  3925  3931
  3924  CA     1.751841    6.904754    6.922225   131  3922  3926  3932
  3925  CA     1.129462    4.882998    5.058764   133  3923  3927  3933
  3926  CA     1.142667    5.715939    7.358955   133  3924  3927  3934
  3927  C      0.848040    4.703967    6.425512   135  3925  3926  3928
  3928  OH     0.301198    3.543867    6.841520   136  3927  3935
  3929  HC     2.914399    9.008735    5.931704   129  3921
  3930  HC     1.818516    8.919271    4.571219   129  3921
  3931  HA     1.896565    6.213355    3.563865   132  3923
  3932  HA     1.986813    7.678760    7.638811   132  3924
  3933  HA     0.897592    4.095694    4.358204   134  3925
  3934  HA     0.906559    5.561266    8.400580   134  3926
  3935  HO     0.476085    2.849486    6.171217   137  3928
  3936  N      4.300000   10.650000    3.760000    65  3917  3937  3940
  3937  CT     4.240000   11.930000    3.060000    66  3936  3938  3941  3942
  3938  C      5.160000   11.890000    1.840000    67  3937  3939  3950
  3939  O      4.750000   12.340000    0.770000    69  3938
  3940  H      4.610000   10.620000    4.730000    68  3936
  3941  H1     3.230000   12.090000    2.690000    70  3937
  3942  CT     4.590000   13.070000    4.010000    71  3937  3943  3944  3945
  3943  OH     3.610000   13.100000    5.040000    73  3942  3946
  3944  CT     4.570000   14.430000    3.300000    75  3942  3947  3948  3949
  3945  H1     5.570000   12.900000    4.450000    72  3942
  3946  HO     3.930000   13.730000    5.700000    74  3943
  3947  HC     4.770000   15.230000    4.010000    76  3944
  3948  HC     5.340000   14.470000    2.530000    76  3944
  3949  HC     3.600000   14.600000    2.840000    76  3944
  3950  N      6.360000   11.330000    1.980000    41  3938  3951  3954
  3951  CT     7.270000   11.160000    0.850000    42  3950  3952  3955  3956
  3952  C      6.600000   10.280000   -0.200000    43  3951  3953  3969
  3953  O      6.590000   10.590000   -1.390000    45  3952
  3954  H      6.630000   10.990000    2.900000    44  3950
  3955  H1     7.480000   12.120000    0.380000    46  3951
  3956  CT     8.610000   10.540000    1.320000    47  3951  3957  3958  3960
  3957  CT     9.400000   11.540000    2.190000    49  3956  3959  3961  3962
  3958  CT     9.440000   10.080000    0.110000    51  3956  3963  3964  3965
  3959  CT    10.600000   10.900000    2.900000    53  3957  3966  3967  3968
  3960  HC     8.380000    9.660000    1.930000    48  3956
  3961  HC     9.750000   12.360000    1.560000    50  3957
  3962  HC     8.750000   11.970000    2.950000    50  3957
  3963  HC    10.390000    9.650000    0.430000    52  3958
  3964  HC     8.930000    9.300000   -0.450000    52  3958
  3965  HC     9.650000   10.920000   -0.550000    52  3958
  3966  HC    11.080000   11.640000    3.540000    54  3959
  3967  HC    10.260000   10.070000    3.520000    54  3959
  3968  HC    11.340000   10.540000    2.190000    54  3959
  3969  N      6.010000    9.170000    0.240000     7  3952  3970  3973
  3970  CT     5.340000    8.240000   -0.650000     8  3969  3971  3974  3975
  3971  C      4.150000    8.900000   -1.340000     9  3970  3972  3979
  3972  O      3.970000    8.730000   -2.540000    11  3971
  3973  H      6.080000    8.920000    1.220000    10  3969
  3974  H1     6.040000    7.920000   -1.430000    12  3970
  3975  CT     4.910000    7.010000    0.150000    13  3970  3976  3977  3978
  3976  HC     4.550000    6.240000   -0.520000    14  3975
  3977  HC     5.760000    6.620000    0.700000    14  3975
  3978  HC     4.130000    7.270000    0.870000    14  3975
  3979  N      3.360000    9.690000   -0.610000   649  3971  3980  3983
  3980  CT     2.180000   10.360000   -1.150000   650  3979  3981  3984  3985
  3981  C      2.580000   11.320000   -2.250000   651  3980  3982  3992
  3982  O      2.000000   11.310000   -3.330000   653  3981
  3983  H      3.580000    9.750000    0.380000   652  3979
  3984  H1     1.530000    9.620000   -1.600000   654  3980
  3985  CT     1.369617   11.108835   -0.093833   655  3980  3986  3989  3990
  3986  C      0.602734   10.198425    0.839371   657  3985  3987  3988
  3987  O      0.097146    9.165249    0.419008   658  3986
  3988  OH     0.879778   10.365927    2.139200   659  3986  3991
  3989  HC     2.010308   11.789582    0.468090   656  3985
  3990  HC     0.615147   11.685099   -0.611484   656  3985
  3991  HO     1.814739   10.089879    2.197159   660  3988
  3992  N      3.570000   12.170000   -1.970000    15  3981  3993  3996
  3993  CT     4.010000   13.190000   -2.930000    16  3992  3994  3997  3998
  3994  C      4.590000   12.520000   -4.170000    17  3993  3995  4008
  3995  O      4.330000   12.950000   -5.290000    19  3994
  3996  H      4.040000   12.100000   -1.080000    18  3992
  3997  H1     3.160000   13.800000   -3.250000    20  3993
  3998  CT     5.060000   14.110000   -2.270000    21  3993  3999  4000  4001
  3999  CT     5.720000   15.040000   -3.290000    23  3998  4002  4003  4004
  4000  CT     4.410000   14.950000   -1.150000    25  3998  4005  4006  4007
  4001  HC     5.840000   13.490000   -1.820000    22  3998
  4002  HC     6.400000   15.720000   -2.780000    24  3999
  4003  HC     6.320000   14.470000   -4.010000    24  3999
  4004  HC     4.970000   15.620000   -3.820000    24  3999
  4005  HC     5.130000   15.670000   -0.750000    26  4000
  4006  HC     3.550000   15.480000   -1.540000    26  4000
  4007  HC     4.070000   14.330000   -0.340000    26  4000
  4008  N      5.370000   11.460000   -3.960000    55  3994  4009  4012
  4009  CT     6.080000   10.760000   -5.030000    56  4008  4010  4013  4014
  4010  C      5.100000    9.990000   -5.900000    57  4009  4011  4019
  4011  O      5.140000   10.090000   -7.130000    59  4010
  4012  H      5.650000   11.240000   -3.010000    58  4008
  4013  H1     6.580000   11.500000   -5.660000    60  4009
  4014  CT     7.140000    9.830000   -4.440000    61  4009  4015  4016  4017
  4015  OH     8.090000   10.570000   -3.710000    63  4014  4018
  4016  H1     6.660000    9.110000   -3.780000    62  4014
  4017  H1     7.640000    9.290000   -5.250000    62  4014
  4018  HO     8.680000    9.980000   -3.250000    64  4015
  4019  N      4.230000    9.200000   -5.280000    55  4010  4020  4023
  4020  CT     3.330000    8.290000   -5.970000    56  4019  4021  4024  4025
  4021  C      2.180000    9.030000   -6.640000    57  4020  4022  4030
  4022  O      1.610000    8.520000   -7.610000    59  4021
  4023  H      4.180000    9.210000   -4.260000    58  4019
  4024  H1     3.880000    7.780000   -6.760000    60  4020
  4025  CT     2.748401    7.201382   -5.052495    61  4020  4026  4027  4028
  4026  OH     1.975297    7.744449   -3.996859    63  4025  4029
  4027  H1     2.116446    6.540973   -5.648579    62  4025
  4028  H1     3.559226    6.605584   -4.632477    62  4025
  4029  HO     2.613650    8.091479   -3.346074    64  4026
  4030  N      1.820000   10.210000   -6.140000   271  4021  4031  4034
  4031  CT     0.650000   10.930000   -6.650000   272  4030  4032  4035  4036
  4032  C      1.060000   12.100000   -7.500000   273  4031  4033  4050
  4033  O      0.690000   12.170000   -8.670000   275  4032
  4034  H      2.260000   10.510000   -5.280000   274  4030
  4035  H1     0.080000   10.280000   -7.310000   276  4031
  4036  CT    -0.323003   11.323258   -5.527745   277  4031  4037  4041  4042
  4037  CT    -0.724733   10.139675   -4.637371   279  4036  4038  4043  4044
  4038  CT    -1.690692   10.568629   -3.524372   281  4037  4039  4045  4046
  4039  CT    -1.472513    9.747543   -2.278390   283  4038  4040  4047  4048
  4040  N3    -1.942909    8.374909   -2.416273   285  4039  4049  4402
  4041  HC     0.120436   12.108970   -4.915246   278  4036
  4042  HC    -1.228596   11.710115   -5.991685   278  4036
  4043  HC    -1.195756    9.370961   -5.245385   280  4037
  4044  HC     0.169405    9.717950   -4.183538   280  4037
  4045  HC    -1.500437   11.611432   -3.266208   282  4038
  4046  HC    -2.723641   10.485023   -3.864745   282  4038
  4047  HP    -0.418346    9.733894   -2.052207   284  4039
  4048  HP    -2.019468   10.195946   -1.465620   284  4039
  4049  H     -2.912432    8.219310   -2.147326   286  4040
  4050  N      1.820000   13.020000   -6.930000    15  4032  4051  4054
  4051  CT     2.130000   14.280000   -7.620000    16  4050  4052  4055  4056
  4052  C      3.220000   14.050000   -8.650000    17  4051  4053  4066
  4053  O      3.040000   14.360000   -9.820000    19  4052
  4054  H      2.160000   12.840000   -6.000000    18  4050
  4055  H1     1.250000   14.620000   -8.160000    20  4051
  4056  CT     2.530000   15.370000   -6.610000    21  4051  4057  4058  4059
  4057  CT     2.940000   16.660000   -7.320000    23  4056  4060  4061  4062
  4058  CT     1.390000   15.650000   -5.630000    25  4056  4063  4064  4065
  4059  HC     3.390000   15.050000   -6.030000    22  4056
  4060  HC     3.170000   17.430000   -6.580000    24  4057
  4061  HC     3.820000   16.510000   -7.940000    24  4057
  4062  HC     2.120000   17.020000   -7.950000    24  4057
  4063  HC     1.680000   16.480000   -5.010000    26  4058
  4064  HC     0.500000   15.950000   -6.190000    26  4058
  4065  HC     1.160000   14.790000   -5.020000    26  4058
  4066  N      4.380000   13.540000   -8.230000    41  4052  4067  4070
  4067  CT     5.530000   13.450000   -9.120000    42  4066  4068  4071  4072
  4068  C      5.200000   12.480000  -10.260000    43  4067  4069  4085
  4069  O      5.470000   12.770000  -11.420000    45  4068
  4070  H      4.470000   13.310000   -7.240000    44  4066
  4071  H1     5.710000   14.420000   -9.570000    46  4067
  4072  CT     6.800000   13.030000   -8.360000    47  4067  4073  4074  4076
  4073  CT     7.160000   14.070000   -7.270000    49  4072  4075  4077  4078
  4074  CT     7.960000   12.850000   -9.350000    51  4072  4079  4080  4081
  4075  CT     8.440000   13.730000   -6.500000    53  4073  4082  4083  4084
  4076  HC     6.620000   12.070000   -7.880000    48  4072
  4077  HC     7.280000   15.050000   -7.740000    50  4073
  4078  HC     6.340000   14.140000   -6.560000    50  4073
  4079  HC     8.850000   12.470000   -8.840000    52  4074
  4080  HC     7.720000   12.140000  -10.130000    52  4074
  4081  HC     8.200000   13.810000   -9.820000    52  4074
  4082  HC     8.560000   14.450000   -5.680000    54  4075
  4083  HC     8.380000   12.730000   -6.070000    54  4075
  4084  HC     9.310000   13.810000   -7.140000    54  4075
  4085  N      4.580000   11.350000   -9.940000   122  4068  4086  4089
  4086  CT     4.050000   10.410000  -10.920000   123  4085  4087  4090  4091
  4087  C      3.170000   11.140000  -11.940000   124  4086  4088  4106
  4088  O      3.350000   10.990000  -13.140000   126  4087
  4089  H      4.460000   11.150000   -8.950000   125  4085
  4090  H1     4.880000    9.960000  -11.480000   127  4086
  4091  CT     3.290000    9.320000  -10.170000   128  4086  4092  4099  4100
  4092  CA     2.570000    8.290000  -11.020000   130  4091  4093  4094
  4093  CA     3.280000    7.260000  -11.650000   131  4092  4095  4101
  4094  CA     1.170000    8.310000  -11.090000   131  4092  4096  4102
  4095  CA     2.590000    6.260000  -12.380000   133  4093  4097  4103
  4096  CA     0.480000    7.320000  -11.820000   133  4094  4097  4104
  4097  C      1.190000    6.300000  -12.460000   135  4095  4096  4098
  4098  OH     0.530000    5.350000  -13.140000   136  4097  4105
  4099  HC     3.980000    8.800000   -9.510000   129  4091
  4100  HC     2.550000    9.820000   -9.540000   129  4091
  4101  HA     4.360000    7.220000  -11.570000   132  4093
  4102  HA     0.610000    9.110000  -10.620000   132  4094
  4103  HA     3.140000    5.470000  -12.860000   134  4095
  4104  HA    -0.600000    7.340000  -11.900000   134  4096
  4105  HO     1.110000    4.680000  -13.520000   137  4098
  4106  N      2.230000   11.950000  -11.440000     1  4087  4107  4110
  4107  CT     1.310000   12.700000  -12.290000     2  4106  4108  4111  4112
  4108  C      2.050000   13.680000  -13.190000     3  4107  4109  4113
  4109  O      1.700000   13.850000  -14.360000     5  4108
  4110  H      2.110000   12.030000  -10.440000     4  4106
  4111  H1     0.740000   12.010000  -12.920000     6  4107
  4112  H1     0.600000   13.250000  -11.660000     6  4107
  4113  N      3.070000   14.340000  -12.650000    15  4108  4114  4117
  4114  CT     3.860000   15.310000  -13.410000    16  4113  4115  4118  4119
  4115  C      4.610000   14.590000  -14.520000    17  4114  4116  4129
  4116  O      4.620000   15.050000  -15.660000    19  4115
  4117  H      3.270000   14.180000  -11.670000    18  4113
  4118  H1     3.190000   16.030000  -13.890000    20  4114
  4119  CT     4.820000   16.090000  -12.480000    21  4114  4120  4121  4122
  4120  CT     5.800000   16.940000  -13.290000    23  4119  4123  4124  4125
  4121  CT     4.040000   17.000000  -11.510000    25  4119  4126  4127  4128
  4122  HC     5.390000   15.370000  -11.890000    22  4119
  4123  HC     6.420000   17.520000  -12.600000    24  4120
  4124  HC     6.460000   16.320000  -13.890000    24  4120
  4125  HC     5.260000   17.630000  -13.940000    24  4120
  4126  HC     4.740000   17.500000  -10.840000    26  4121
  4127  HC     3.500000   17.750000  -12.090000    26  4121
  4128  HC     3.320000   16.440000  -10.930000    26  4121
  4129  N      5.250000   13.470000  -14.210000    27  4115  4130  4133
  4130  CT     6.010000   12.710000  -15.200000    28  4129  4131  4134  4135
  4131  C      5.080000   12.200000  -16.300000    29  4130  4132  4148
  4132  O      5.450000   12.240000  -17.470000    31  4131
  4133  H      5.200000   13.140000  -13.250000    30  4129
  4134  H1     6.720000   13.370000  -15.690000    32  4130
  4135  CT     6.740000   11.550000  -14.510000    33  4130  4136  4139  4140
  4136  CT     7.910000   11.970000  -13.590000    35  4135  4137  4138  4141
  4137  CT     8.680000   10.730000  -13.140000    37  4136  4142  4143  4144
  4138  CT     8.860000   12.930000  -14.300000    39  4136  4145  4146  4147
  4139  HC     6.030000   10.950000  -13.930000    34  4135
  4140  HC     7.150000   10.920000  -15.290000    34  4135
  4141  HC     7.520000   12.470000  -12.710000    36  4136
  4142  HC     9.460000   11.010000  -12.430000    38  4137
  4143  HC     7.990000   10.030000  -12.660000    38  4137
  4144  HC     9.130000   10.230000  -14.000000    38  4137
  4145  HC     9.730000   13.110000  -13.660000    40  4138
  4146  HC     9.210000   12.500000  -15.240000    40  4138
  4147  HC     8.380000   13.890000  -14.480000    40  4138
  4148  N      3.880000   11.750000  -15.940000    27  4131  4149  4152
  4149  CT     2.920000   11.300000  -16.950000    28  4148  4150  4153  4154
  4150  C      2.540000   12.450000  -17.860000    29  4149  4151  4167
  4151  O      2.430000   12.280000  -19.080000    31  4150
  4152  H      3.630000   11.710000  -14.960000    30  4148
  4153  H1     3.410000   10.570000  -17.600000    32  4149
  4154  CT     1.670000   10.700000  -16.280000    33  4149  4155  4158  4159
  4155  CT     1.800000    9.240000  -15.840000    35  4154  4156  4157  4160
  4156  CT     0.470000    8.750000  -15.250000    37  4155  4161  4162  4163
  4157  CT     2.180000    8.340000  -17.020000    39  4155  4164  4165  4166
  4158  HC     1.380000   11.310000  -15.430000    34  4154
  4159  HC     0.850000   10.750000  -17.000000    34  4154
  4160  HC     2.570000    9.160000  -15.080000    36  4155
  4161  HC     0.570000    7.710000  -14.940000    38  4156
  4162  HC     0.220000    9.350000  -14.380000    38  4156
  4163  HC    -0.320000    8.840000  -16.000000    38  4156
  4164  HC     2.220000    7.310000  -16.660000    40  4157
  4165  HC     1.430000    8.410000  -17.810000    40  4157
  4166  HC     3.160000    8.580000  -17.420000    40  4157
  4167  N      2.360000   13.640000  -17.280000     1  4150  4168  4171
  4168  CT     2.060000   14.850000  -18.030000     2  4167  4169  4172  4173
  4169  C      3.180000   15.190000  -19.000000     3  4168  4170  4174
  4170  O      2.920000   15.570000  -20.140000     5  4169
  4171  H      2.370000   13.680000  -16.270000     4  4167
  4172  H1     1.140000   14.720000  -18.590000     6  4168
  4173  H1     1.940000   15.680000  -17.340000     6  4168
  4174  N      4.430000   15.030000  -18.560000   220  4169  4175  4178
  4175  CT     5.610000   15.300000  -19.380000   221  4174  4176  4179  4180
  4176  C      5.670000   14.290000  -20.510000   222  4175  4177  4188
  4177  O      5.940000   14.660000  -21.640000   224  4176
  4178  H      4.550000   14.830000  -17.570000   223  4174
  4179  H1     5.510000   16.280000  -19.850000   225  4175
  4180  CT     6.890000   15.250000  -18.540000   226  4175  4181  4184  4185
  4181  C      7.050000   16.470000  -17.650000   228  4180  4182  4183
  4182  O      6.300000   17.420000  -17.730000   229  4181
  4183  N      8.040000   16.440000  -16.780000   230  4181  4186  4187
  4184  HC     6.890000   14.360000  -17.910000   227  4180
  4185  HC     7.760000   15.200000  -19.190000   227  4180
  4186  H      8.110000   17.310000  -16.280000   231  4183
  4187  H      8.710000   15.700000  -16.750000   231  4183
  4188  N      5.380000   13.020000  -20.220000    27  4176  4189  4192
  4189  CT     5.310000   11.990000  -21.250000    28  4188  4190  4193  4194
  4190  C      4.250000   12.370000  -22.280000    29  4189  4191  4207
  4191  O      4.490000   12.290000  -23.480000    31  4190
  4192  H      5.170000   12.790000  -19.260000    30  4188
  4193  H1     6.270000   11.950000  -21.750000    32  4189
  4194  CT     5.000000   10.630000  -20.590000    33  4189  4195  4198  4199
  4195  CT     4.860000    9.480000  -21.590000    35  4194  4196  4197  4200
  4196  CT     6.150000    9.300000  -22.400000    37  4195  4201  4202  4203
  4197  CT     4.560000    8.180000  -20.840000    39  4195  4204  4205  4206
  4198  HC     5.780000   10.390000  -19.870000    34  4194
  4199  HC     4.060000   10.710000  -20.040000    34  4194
  4200  HC     4.040000    9.680000  -22.270000    36  4195
  4201  HC     6.030000    8.430000  -23.050000    38  4196
  4202  HC     6.310000   10.160000  -23.040000    38  4196
  4203  HC     7.000000    9.140000  -21.740000    38  4196
  4204  HC     4.450000    7.360000  -21.550000    40  4197
  4205  HC     5.360000    7.960000  -20.140000    40  4197
  4206  HC     3.630000    8.280000  -20.280000    40  4197
  4207  N      3.080000   12.800000  -21.810000     7  4190  4208  4211
  4208  CT     1.980000   13.130000  -22.710000     8  4207  4209  4212  4213
  4209  C      2.360000   14.280000  -23.630000     9  4208  4210  4217
  4210  O      1.980000   14.310000  -24.790000    11  4209
  4211  H      2.920000   12.800000  -20.810000    10  4207
  4212  H1     1.760000   12.270000  -23.350000    12  4208
  4213  CT     0.730000   13.470000  -21.900000    13  4208  4214  4215  4216
  4214  HC    -0.060000   13.800000  -22.570000    14  4213
  4215  HC     0.390000   12.580000  -21.350000    14  4213
  4216  HC     0.950000   14.250000  -21.180000    14  4213
  4217  N      3.120000   15.250000  -23.100000    41  4209  4218  4221
  4218  CT     3.610000   16.370000  -23.900000    42  4217  4219  4222  4223
  4219  C      4.480000   15.850000  -25.030000    43  4218  4220  4236
  4220  O      4.320000   16.280000  -26.170000    45  4219
  4221  H      3.360000   15.190000  -22.120000    44  4217
  4222  H1     2.770000   16.890000  -24.360000    46  4218
  4223  CT     4.360000   17.390000  -23.010000    47  4218  4224  4225  4227
  4224  CT     3.370000   18.210000  -22.160000    49  4223  4226  4228  4229
  4225  CT     5.230000   18.320000  -23.870000    51  4223  4230  4231  4232
  4226  CT     4.060000   19.120000  -21.130000    53  4224  4233  4234  4235
  4227  HC     5.020000   16.850000  -22.340000    48  4223
  4228  HC     2.760000   18.830000  -22.820000    50  4224
  4229  HC     2.720000   17.540000  -21.620000    50  4224
  4230  HC     5.790000   19.020000  -23.250000    52  4225
  4231  HC     5.990000   17.780000  -24.430000    52  4225
  4232  HC     4.620000   18.900000  -24.560000    52  4225
  4233  HC     3.300000   19.600000  -20.520000    54  4226
  4234  HC     4.700000   18.520000  -20.480000    54  4226
  4235  HC     4.650000   19.900000  -21.610000    54  4226
  4236  N      5.390000   14.920000  -24.750000    65  4219  4237  4240
  4237  CT     6.330000   14.410000  -25.760000    66  4236  4238  4241  4242
  4238  C      5.580000   13.590000  -26.810000    67  4237  4239  4250
  4239  O      6.000000   13.530000  -27.960000    69  4238
  4240  H      5.470000   14.580000  -23.790000    68  4236
  4241  H1     6.770000   15.260000  -26.280000    70  4237
  4242  CT     7.460000   13.580000  -25.160000    71  4237  4243  4244  4245
  4243  OH     6.990000   12.310000  -24.800000    73  4242  4246
  4244  CT     8.130000   14.230000  -23.960000    75  4242  4247  4248  4249
  4245  H1     8.210000   13.430000  -25.940000    72  4242
  4246  HO     7.680000   11.870000  -24.300000    74  4243
  4247  HC     8.990000   13.640000  -23.650000    76  4244
  4248  HC     8.460000   15.230000  -24.240000    76  4244
  4249  HC     7.460000   14.290000  -23.150000    76  4244
  4250  N      4.480000   12.940000  -26.410000    27  4238  4251  4254
  4251  CT     3.670000   12.140000  -27.330000    28  4250  4252  4255  4256
  4252  C      2.680000   13.020000  -28.090000    29  4251  4253  4269
  4253  O      2.060000   12.570000  -29.060000    31  4252
  4254  H      4.290000   12.940000  -25.420000    30  4250
  4255  H1     4.300000   11.670000  -28.080000    32  4251
  4256  CT     2.900000   11.060000  -26.550000    33  4251  4257  4260  4261
  4257  CT     3.770000   10.000000  -25.860000    35  4256  4258  4259  4262
  4258  CT     2.870000    9.000000  -25.120000    37  4257  4263  4264  4265
  4259  CT     4.650000    9.250000  -26.850000    39  4257  4266  4267  4268
  4260  HC     2.280000   11.550000  -25.790000    34  4256
  4261  HC     2.240000   10.540000  -27.240000    34  4256
  4262  HC     4.420000   10.470000  -25.130000    36  4257
  4263  HC     3.480000    8.260000  -24.610000    38  4258
  4264  HC     2.270000    9.530000  -24.380000    38  4258
  4265  HC     2.200000    8.500000  -25.810000    38  4258
  4266  HC     5.200000    8.480000  -26.310000    40  4259
  4267  HC     4.040000    8.780000  -27.620000    40  4259
  4268  HC     5.380000    9.930000  -27.300000    40  4259
  4269  N      2.510000   14.260000  -27.640000    55  4252  4270  4273
  4270  CT     1.530000   15.170000  -28.210000    56  4269  4271  4274  4275
  4271  C      2.090000   15.760000  -29.490000    57  4270  4272  4280
  4272  O      3.260000   16.130000  -29.570000    59  4271
  4273  H      3.090000   14.580000  -26.880000    58  4269
  4274  H1     0.630000   14.620000  -28.460000    60  4270
  4275  CT     1.150000   16.250000  -27.220000    61  4270  4276  4277  4278
  4276  OH     0.230000   15.790000  -26.240000    63  4275  4279
  4277  H1     2.030000   16.690000  -26.750000    62  4275
  4278  H1     0.620000   17.020000  -27.780000    62  4275
  4279  HO     0.760000   15.770000  -25.410000    64  4276
  4280  N      1.240000   15.800000  -30.530000   271  4271  4281  4284
  4281  CT     1.660000   16.110000  -31.910000   272  4280  4282  4285  4286
  4282  C      2.070000   17.570000  -32.030000   273  4281  4283  4302
  4283  O      2.980000   17.910000  -32.770000   275  4282
  4284  H      0.290000   15.490000  -30.350000   274  4280
  4285  H1     2.560000   15.540000  -32.160000   276  4281
  4286  CT     0.520000   15.770000  -32.890000   277  4281  4287  4291  4292
  4287  CT     0.700000   14.450000  -33.660000   279  4286  4288  4293  4294
  4288  CT     0.740000   13.230000  -32.740000   281  4287  4289  4295  4296
  4289  CT     0.920000   11.930000  -33.530000   283  4288  4290  4297  4298
  4290  N3     0.940000   10.790000  -32.600000   285  4289  4299  4300  4301
  4291  HC    -0.440000   15.760000  -32.380000   278  4286
  4292  HC     0.470000   16.560000  -33.650000   278  4286
  4293  HC    -0.130000   14.340000  -34.360000   280  4287
  4294  HC     1.630000   14.500000  -34.240000   280  4287
  4295  HC     1.570000   13.330000  -32.040000   282  4288
  4296  HC    -0.190000   13.170000  -32.180000   282  4288
  4297  HP     0.070000   11.830000  -34.210000   284  4289
  4298  HP     1.840000   11.980000  -34.120000   284  4289
  4299  H      0.990000    9.920000  -33.120000   286  4290
  4300  H      1.680000   10.870000  -31.930000   286  4290
  4301  H      0.020000   10.800000  -32.150000   286  4290
  4302  N      1.400000   18.430000  -31.280000   220  4282  4303  4306
  4303  CT     1.630000   19.870000  -31.300000   221  4302  4304  4307  4308
  4304  C      2.930000   20.170000  -30.550000   222  4303  4305  4316
  4305  O      3.750000   20.930000  -31.030000   224  4304
  4306  H      0.830000   17.990000  -30.580000   223  4302
  4307  H1     1.770000   20.200000  -32.330000   225  4303
  4308  CT     0.440000   20.640000  -30.690000   226  4303  4309  4312  4313
  4309  C     -0.890000   20.280000  -31.310000   228  4308  4310  4311
  4310  O     -1.680000   21.150000  -31.660000   229  4309
  4311  N     -1.240000   19.020000  -31.430000   230  4309  4314  4315
  4312  HC     0.390000   20.400000  -29.640000   227  4308
  4313  HC     0.600000   21.710000  -30.810000   227  4308
  4314  H     -2.140000   18.900000  -31.860000   231  4311
  4315  H     -0.790000   18.260000  -30.960000   231  4311
  4316  N      3.080000   19.590000  -29.360000   271  4304  4317  4320
  4317  CT     3.800000   20.200000  -28.240000   272  4316  4318  4321  4322
  4318  C      5.180000   19.550000  -28.100000   273  4317  4319  4338
  4319  O      5.390000   18.430000  -28.550000   275  4318
  4320  H      2.710000   18.670000  -29.240000   274  4316
  4321  H1     3.990000   21.250000  -28.470000   276  4317
  4322  CT     3.000000   20.080000  -26.930000   277  4317  4323  4327  4328
  4323  CT     1.550000   19.550000  -27.040000   279  4322  4324  4329  4330
  4324  CT     0.500000   20.650000  -27.030000   281  4323  4325  4331  4332
  4325  CT    -0.890000   20.070000  -27.310000   283  4324  4326  4333  4334
  4326  N3    -1.950000   21.010000  -26.910000   285  4325  4335  4336  4337
  4327  HC     3.520000   19.360000  -26.310000   278  4322
  4328  HC     3.020000   21.030000  -26.390000   278  4322
  4329  HC     1.390000   18.910000  -27.890000   280  4323
  4330  HC     1.360000   18.940000  -26.160000   280  4323
  4331  HC     0.520000   21.120000  -26.040000   282  4324
  4332  HC     0.760000   21.430000  -27.750000   282  4324
  4333  HP    -0.980000   19.800000  -28.370000   284  4325
  4334  HP    -0.990000   19.130000  -26.750000   284  4325
  4335  H     -2.860000   20.620000  -27.120000   286  4326
  4336  H     -1.900000   21.210000  -25.910000   286  4326
  4337  H     -1.850000   21.880000  -27.410000   286  4326
  4338  N      6.080000   20.230000  -27.420000   232  4318  4339  4342
  4339  CT     7.430000   19.760000  -27.110000   233  4338  4340  4343  4344
  4340  C      7.810000   20.190000  -25.700000   234  4339  4341  4353
  4341  O      7.290000   21.180000  -25.190000   236  4340
  4342  H      5.850000   21.150000  -27.090000   235  4338
  4343  H1     7.440000   18.670000  -27.130000   237  4339
  4344  CT     8.460000   20.260000  -28.140000   238  4339  4345  4349  4350
  4345  CT     8.010000   21.480000  -28.980000   240  4344  4346  4351  4352
  4346  C      8.220000   21.250000  -30.470000   242  4345  4347  4348
  4347  O2     9.390000   21.410000  -30.900000   243  4346
  4348  O2     7.240000   20.950000  -31.180000   243  4346
  4349  HC     9.400000   20.490000  -27.640000   239  4344
  4350  HC     8.670000   19.420000  -28.810000   239  4344
  4351  HC     6.990000   21.830000  -28.820000   241  4345
  4352  HC     8.630000   22.320000  -28.680000   241  4345
  4353  N      8.710000   19.430000  -25.070000   519  4340  4354  4357
  4354  CT     9.330000   19.800000  -23.780000   520  4353  4355  4358  4359
  4355  C     10.520000   20.790000  -23.980000   521  4354  4356  4372
  4356  O2    11.280000   20.930000  -23.030000   523  4355
  4357  H      9.120000   18.680000  -25.590000   522  4353
  4358  H1     8.640000   20.380000  -23.180000   524  4354
  4359  CT     9.770000   18.510000  -23.050000    33  4354  4360  4363  4364
  4360  CT     8.720000   17.880000  -22.140000    35  4359  4361  4362  4365
  4361  CT     9.280000   16.600000  -21.510000    37  4360  4366  4367  4368
  4362  CT     8.280000   18.840000  -21.030000    39  4360  4369  4370  4371
  4363  HC    10.130000   17.780000  -23.770000    34  4359
  4364  HC    10.620000   18.750000  -22.400000    34  4359
  4365  HC     7.850000   17.610000  -22.740000    36  4360
  4366  HC     8.490000   16.120000  -20.950000    38  4361
  4367  HC     9.630000   15.930000  -22.290000    38  4361
  4368  HC    10.120000   16.860000  -20.850000    38  4361
  4369  HC     7.600000   18.330000  -20.340000    40  4362
  4370  HC     9.150000   19.200000  -20.490000    40  4362
  4371  HC     7.750000   19.700000  -21.450000    40  4362
  4372  O2    10.710000   21.690000  -23.180000   523  4355
  4373  Cl-   12.790000    0.050000  -17.030000  2015
  4374  Cl-   -5.040000   -9.680000  -22.010000  2015
  4375  Cl-  -12.380000   20.760000  -24.420000  2015
  4376  Cl-   -2.300000   10.720000  -32.530000  2015
  4377  Cl-   -1.200000   -8.120000  -16.900000  2015
  4378  Cl-  -14.330000   -2.870000  -20.790000  2015
  4379  Cl-   19.770000    8.530000  -15.710000  2015
  4380  Cl-   -3.070000  -11.530000   -7.600000  2015
  4381  Na+   -3.350000   18.640000   20.550000  2004
  4382  Na+   -1.590000   20.240000   35.280000  2004
  4383  Na+  -13.460000   12.040000   19.810000  2004
  4384  Na+   12.770000   10.420000   19.810000  2004
  4385  Na+   -1.650000   25.890000   32.950000  2004
  4386  Na+    9.230000   -3.820000   25.710000  2004
  4387  Na+   -8.320000   15.720000   22.420000  2004
  4388  C3R   -0.466559   -2.398339    2.542258  2013  4389  4393  4403  4404
  4389  C3R   -0.530554   -3.615579    3.491896  2013  4388  4390  4408  4409
  4390  C3R    0.812296   -4.277788    3.730207  2013  4389  4391  4410  4411
  4391  C3R    1.336927   -4.808135    2.407621  2013  4390  4392  4412  4413
  4392  C2R    1.237136   -3.799634    1.284278  2012  4391  4393  4405
  4393  C2R    0.463427   -2.678153    1.341435  2012  4388  4392  4394
  4394  C2R    0.559188   -1.726069    0.209034  2012  4393  4395  4414
  4395  C2R   -0.014364   -0.513080    0.020052  2012  4394  4396  4415
  4396  C2R    0.206534    0.357212   -1.145628  2012  4395  4397  4406
  4397  C2R   -0.544997    1.491149   -1.224717  2012  4396  4398  4416
  4398  C2R   -0.409090    2.568535   -2.187004  2012  4397  4399  4417
  4399  C2R   -1.173917    3.688480   -2.131025  2012  4398  4400  4418
  4400  C2R   -0.892707    4.917435   -2.860518  2012  4399  4401  4407
  4401  C2R   -1.640588    6.017216   -2.543396  2012  4400  4402  4419
  4402  C2R   -1.219874    7.364442   -2.775302  2012  4040  4401  4420
  4403  C3R   -1.922393   -2.173094    2.080698  2013  4388  4421  4422  4423
  4404  C3R    0.035512   -1.176655    3.345112  2013  4388  4424  4425  4426
  4405  C3R    2.079232   -4.177469    0.078249  2013  4392  4427  4428  4429
  4406  C3R    1.258837   -0.030174   -2.158662  2013  4396  4430  4431  4432
  4407  C3R    0.228710    4.940661   -3.868161  2013  4400  4433  4434  4435
  4408  HR    -1.190990   -4.360413    3.060956  2014  4389
  4409  HR    -0.987854   -3.298768    4.428213  2014  4389
  4410  HR     0.719616   -5.080013    4.454914  2014  4390
  4411  HR     1.525158   -3.572762    4.151342  2014  4390
  4412  HR     0.774475   -5.694364    2.119775  2014  4391
  4413  HR     2.370720   -5.127189    2.505628  2014  4391
  4414  HR     1.210396   -2.053122   -0.574843  2014  4394
  4415  HR    -0.684230   -0.099649    0.747022  2014  4395
  4416  HR    -1.278654    1.659580   -0.452845  2014  4397
  4417  HR     0.373713    2.504124   -2.917150  2014  4398
  4418  HR    -1.961524    3.741768   -1.397320  2014  4399
  4419  HR    -2.491709    5.902818   -1.895169  2014  4401
  4420  HR    -0.226357    7.577685   -3.130878  2014  4402
  4421  HR    -2.071419   -1.269574    1.508256  2014  4403
  4422  HR    -2.256650   -3.008882    1.476684  2014  4403
  4423  HR    -2.569892   -2.112995    2.953440  2014  4403
  4424  HR     0.137443   -0.290094    2.731073  2014  4404
  4425  HR    -0.658122   -0.949054    4.153480  2014  4404
  4426  HR     1.009612   -1.381105    3.781276  2014  4404
  4427  HR     2.438292   -5.194032    0.184293  2014  4405
  4428  HR     1.520661   -4.124058   -0.847187  2014  4405
  4429  HR     2.955443   -3.542359   -0.024909  2014  4405
  4430  HR     1.054880   -1.016599   -2.561938  2014  4406
  4431  HR     1.295152    0.654278   -2.994652  2014  4406
  4432  HR     2.246736   -0.054890   -1.708295  2014  4406
  4433  HR     1.168984    4.671651   -3.403066  2014  4407
  4434  HR     0.025446    4.212888   -4.646762  2014  4407
  4435  HR     0.346990    5.904430   -4.343085  2014  4407
  4436  OT     1.061102    1.563650    5.197319  2001  4437  4438
  4437  HT     0.506604    0.770465    5.134405  2002  4436
  4438  HT     1.880752    1.259728    4.759539  2002  4436
  4439  OT    -6.028284    9.609749   -0.428965  2001  4440  4441
  4440  HT    -5.640628    9.066576   -1.161972  2002  4439
  4441  HT    -6.817606    9.892897   -0.922756  2002  4439
  4442  OT    -1.720000    7.950000    1.950000  2001  4443  4444
  4443  HT    -1.060000    8.440000    1.420000  2002  4442
  4444  HT    -2.530000    8.470000    1.810000  2002  4442
  4445  OT     1.120000   12.320000    4.410000  2001  4446  4447
  4446  HT     2.040000   12.470000    4.710000  2002  4445
  4447  HT     0.740000   13.200000    4.520000  2002  4445
  4448  OT     2.740000    7.510000   12.590000  2001  4449  4450
  4449  HT     2.270000    6.750000   12.990000  2002  4448
  4450  HT     3.520000    7.640000   13.140000  2002  4448
  4451  OT    -1.680000    8.650000    8.880000  2001  4452  4453
  4452  HT    -1.520000    7.830000    9.390000  2002  4451
  4453  HT    -0.960000    9.220000    9.190000  2002  4451
  4454  OT    -3.160000   -3.160000   17.190000  2001  4455  4456
  4455  HT    -4.010000   -3.280000   16.730000  2002  4454
  4456  HT    -3.240000   -2.270000   17.570000  2002  4454
  4457  OT    -3.328436    9.941098    0.460468  2001  4458  4459
  4458  HT    -4.051515   10.207398   -0.130244  2002  4457
  4459  HT    -3.916848    9.396401    1.019945  2002  4457
  4460  OT    -1.330000    1.630000   11.350000  2001  4461  4462
  4461  HT    -2.250000    1.390000   11.190000  2002  4460
  4462  HT    -0.900000    0.780000   11.480000  2002  4460
  4463  OT    -5.020000    8.270000    1.750000  2001  4464  4465
  4464  HT    -5.480000    7.420000    1.840000  2002  4463
  4465  HT    -5.610000    8.760000    1.130000  2002  4463
  4466  OT     1.830000    6.060000   -8.650000  2001  4467  4468
  4467  HT     1.870000    7.010000   -8.400000  2002  4466
  4468  HT     1.370000    6.110000   -9.500000  2002  4466
  4469  OT    -1.250000   11.430000  -10.380000  2001  4470  4471
  4470  HT    -1.440000   10.570000  -10.770000  2002  4469
  4471  HT    -0.480000   11.320000   -9.810000  2002  4469
  4472  OT     0.130000    1.470000    8.540000  2001  4473  4474
  4473  HT     0.360000    2.370000    8.280000  2002  4472
  4474  HT     0.970000    1.010000    8.540000  2002  4472
  4475  OT    11.420000   -1.800000   15.810000  2001  4476  4477
  4476  HT    12.210000   -1.260000   15.940000  2002  4475
  4477  HT    11.460000   -2.440000   16.540000  2002  4475
  4478  OT    -0.710000   13.030000  -16.660000  2001  4479  4480
  4479  HT    -1.420000   12.460000  -16.370000  2002  4478
  4480  HT    -1.090000   13.910000  -16.640000  2002  4478
  4481  OT   338.640000  255.380000  238.130000  2001  4482  4483
  4482  HT   337.780000  255.740000  237.930000  2002  4481
  4483  HT   338.780000  254.690000  237.480000  2002  4481
  4484  LAH   -1.632617   10.350071   -3.192714  2999  4038  4039
